# Supplementary material for: Identification of four novel small non-coding RNAs from Xanthomonas campestris pathovar campestris
Source: BMC Genomics. 2010 May 20;11:316. doi: 10.1186/1471-2164-11-316 (PMC2996969; doi:10.1186/1471-2164-11-316)
Supplement: Additional file 2 — Table S1 to S4. Sequence analysis of the cDNA library.xls [file 1471-2164-11-316-S2.XLS]

## Sheet: Table S1. general information
	Table S1. sequencing result and genome mapping of the small RNA cDNA library
clone#	Sequence	5'end	3'end	Length (nt)	Strand	gene machted	sRNA candidate
1	GGGAGGGCGCTTGCCACGGTGTGGCCGATGACTGGGGTGAAGTCGNAACAAGGTANCCGTATCGGAAGGTGCGGCTGGAT CACCTCCTTT	4636047	4635958	90	minus	XC4386,XC4393 16S ribosomal RNA
3	GGAGCGGTAGTTCAGCTGGTTAGAATGCTGGCCTGTCACGCCGGAGGTCGCGGGTTCGAGTCCCGTCCGCTCCGCCA	3904973	3904897	77	minus	XC4368 Asp tRNA
4	TGCGGGGTGGAGCAGTCTGGCAGCTCGTCGGGCTCATAACCCGAAGGTCGCAGGTTCAAATCCTGCCCCCGCTACCA	1923546	1923622	77	plus	XC4339 Met tRNA
5	GGGGCCTTAGCTCAGCTGGGAGAGCACCTGCTTTGCAAGCAGGGGGTCGTCGGTTCGATCCCGACAGGCTCCACCA	4635863	4635788	76	minus	XC4385 Ala tRNA
6	AGGGGCGTCGCCAAGAGGCCCAAGGCACCAGGTTTTGATCCTGGCATTCGTAGGTTCGAATCCTACCGCCCCTGCCA	4008201	4008125	77	minus	XC4380 Gln tRNA
7	GCCCAGGTGGCGGAATTGGTAGACGCACTACCTTGAGGTGGTAGCGACTTAGGTCGTAGGGGTTCGAGTCCCCTCTTGGG CACCAT	1908307	1908392	86	plus	XC4338 Leu tRNA
8	GGAGCGGTAGTTCAGCTGGTTAGAATGCTGGCCTGTCACGCCGGAGGTCGCGGGTTCGAGTCCCGTCCGCTCCGCCA	3904973	3904897	77	minus	XC4368 Asp tRNA
10	GCGTTCTCTGCTGTGAACGACGGTGTGCAAAACATTCGCCTTGTCCCTTAATTACGACCACGGGGGCGCGACGAAGCCGG GAGTGCAAGTCCGCCTTGTANCGNGAANCCCGACGGCCTAACAACGTCCCCACTTGAACCCCGGGTTCAAGGTCGCTTCG CACACATCGTCATGGCGGAGAATGCAA	1085474	1085288	187	minus	IGRXC0901-XC0902 XC_0901 conserved hypothetical protein XC_0902 conserved hypothetical protein	sRNA-C2
11	AGGGGCGTCGCCAAGAGGCCCAAGGCACCAGGTTTTGATCCTGGCATTCGTAGGTTCGAATCCTACCGCCCCTGCCA	4008201	4008125	77	minus	XC4380 Gln tRNA
12	GGAGCGGTAGNTCAGCTGGTTAGAATGCTGGCCTGTCACGCCGGAGGTCGCGGGTTCGAGTCCCGTCCGCTCCGCCA	3904973	3904897	77	minus	XC4368 Asp tRNA
13	CTCCCTGGGTGAAATTAGCGCTGTGGGACCACCCGATCCCATCCCGAACTCGGAAGTGAAACGCAGCTGCGCCGATGGTAGTGTGGCTCAAGCCATGCGAGAGTAGGTCATCGCCAGGGGC	4632457	4632338	121	minus	XC4382,XC4389 5S ribosomal RNA
15	GGGAGGGCGCTTGGCCCGAGGTGGCCGATGACTGGGGTGAAGTCGGAACAAGGTAGCCGTATCGGAAGGTGCGGCTGGAT CACCTCCT	4636047	4635960	88	minus	XC4386,XC4393 16S ribosomal RNA
16	GGAGCGATGCCCGAGCGGCTGAAGGGGCTCCCCTGCTAAGGGAGTATAGGGTCAAAAGCTCTATCGAGGGTTCGAATCCC TCTCGCTCCGCCA	3035204	3035112	93	minus	XC4359 Ser tRNA
17	CTCCCAGGTGAAATTAGCGCTGTGGAACCACCCGATCCCATCCCGAATTCGGAAGTGAAACGCAGCTGCGCCNANNGTAG TGTGGCTCAAGCCATGCGAGAGTAGGTCATCGCCAGGGGC	4632457	4632338	120	minus	XC4382,XC4389 5S ribosomal RNA
19	CTCCCTGGTGATATTAGCGCTGTGGAACCACCCGATCCCATCCCGAACTCGGAAGTGAAACGCAGCTGCGCCGATGGTAG TGTGGCTCAAGCCATGCGAGAGTAGGTCATCGCCAGGGGC	4632457	4632338	120	minus	XC4382,XC4389 5S ribosomal RNA
20	GGGAGGGCGCTTGCCACGGTGTGGCCGATGACTGGGGTGAAGTCGNAACAAGGTANCCGTATCGGAAGGTGCGGCTGGAT CACCTCCTTT	4636047	4635958	90	minus	XC4386,XC4393 16S ribosomal RNA
21	GGAGCGGTAGTTCAGCTGGTTAGAATGCTGGCCTGTCACGCCGGAGGTCGCGGGTTCGAGTCCCGTCCGCTCCGCCA	3904973	3904897	77	minus	XC4368 Asp tRNA
22	GGAGCGATGCCCGAGCGGCTGAAGGGGCTCCCCTGNTAAGGGAGTATAGGGTCAAAAGNTCTATCGAGGGTTCGAATCCC TCTCGCTCCGCCA	3035204	3035112	93	minus	XC4359 Ser tRNA
25	GTCAAGGTGTGTAAGTACAGCAATGTATTGAGCTAACTGATACTAATGATCCGTGCGGCTTGACCA	4632647	4632583	65	minus	IGRXC4382-4383 XC_4382 5S ribosomal RNA XC_4383 23Sribosomal RNA	sRNA-C6
26	CTCCCTGGTGAAATTAGCGCTGTGGAACCACCCGATCCCATCCCGAACTCGGAAGTGAAACGCAGCTGCGCCGATGGTAG TGTGGCTCAAGCCATGCGAGAGTAGGTCATCGCCCAGGGGC	4632457	4632338	121	minus	XC4382,XC4389 5S ribosomal RNA
27	GCCCAGGTGGCGGAATTGGTAGACGCACTAGCTTCAGGTGCTAGCGGGGGCAACTTTCGTGGAGGTTCGAGTCCTCTTCT GGGCACC	3267563	3267648	86	plus	XC4361 Leu tRNA
29	AAAGGAGGTGATCCAGCCGCACCTTCCGATACGGCTACCTTGTTACGACTTCACCCCAGTCATCG					not found
30	GCCCGAATAGCTCAGCCGGTTAGAGCACTTGACTGTTAATCAGGGGGTCGTTGGTTCGAGTCCAACTTCGGGCGCCA	1952406	1952482	77	plus	XC4340 Asn tRNA
31	CTCCCTGGTGAAATTAGCGCTGTGGAACCACCCGATCCCATCCCGAACTCGGAAGTGAAACGCAGCTGCGCCGATGGTAG TGTGGCTCAAGCCATGCGAGAGTAGGTCATCGCCAGGGGC	4632457	4632338	120	minus	XC4382,XC4389 5S ribosomal RNA
32	GGGCCGTTAGCTCAGTCGGTAGAGCAGAAGACTTTAATCTTTTGGTCGATGGTTCGAATCCATCACGGCCCACCA	1387670	1387745	76	plus	XC4337 Lys tRNA
33	TGCCCCGTCGCCAAGCGGTAAGGCACCTGACTCTGACCCAGGCATTCGGTGGTTCGAATCCATCCGGGGCAGCCA	580682	580608	75	minus	XC4334 Gln tRNA
34	CTCCCTGGTGAAATTAGCGCTGTGGAACCACCCGATCCCATCCCGAACTCGGAAGTGAAACGCAGCTGCGCCGATGGTAG TGTGGCTCAAGCCATGCGAGAGTAGGTCATCGCCAGGGGC	4632457	4632338	120	minus	XC4382,XC4389 5S ribosomal RNA
35	GCCCAGGTGGCGGAATTGGTAGACGCACTAGCTTCAGGTGCTAGCGGGGGCAACTTCGTGGAGGTTCGAGTCCTCTTCTG GGCACCA	3267563	3267649	87	plus	XC4361 Leu tRNA
36	CTCCCTGGTGAAATTAGCGCTGTGGAACCACCCGATCCCATCCCGAACTCGGAAGTGAAACGCAGCTGCGCCGATGGTAG TGTGGCTCAAGCCATGCGAGAGTAGGTCATCGCCAGGGGC	4632457	4632338	120	minus	XC4382,XC4389 5S ribosomal RNA
37	GCAGGTGCGTCACCTTCGGGAGGGCGCTTGCCACGGGGTGGCCGATGACTGGGGTGAAGTCGGAACAAGGTAGCCGTATC GGAAGGTGCGGCTGGATCACCTCCTTT	4636065	4635958	108	minus	XC4386,XC4393 16S ribosomal RNA
38	CTCCCTGGTGAAATTAGCGCTGTGGAACCACCCGATCCCATCCCGAACTCGGAAGTGAAACGCAGCTGCGCCGATGGTAG TGTGGCTCAAGCCATGCGAGAGTAGGTCATCGCCAGGGGC	4632457	4632338	120	minus	XC4382,XC4389 5S ribosomal RNA
39	TGCGGGGTGGAGCAGTCTGGCAGCTCGTCGGGCTCATAACCCGAAGGTCGCAGGTTCAAATCCTGCCCCCGCTACCA	1923546	1923622	77	plus	XC4339 Met tRNA
42	GGGCCGTTAGCTCAGTTGGTAGAGCAGTTGACTCTTAATCAATAGGTCCAAGGTTCGAATCCTTGACGGCCCACCA	3912229	3912154	76	minus	XC4372 Lys tRNA
43	GCGTTCTCTGCTGTGAACGACGGTGTGCAAAACATTCGCCTTGTCCCTTAATTACGACCACGGGGGCGCGACGAAGCCGG GAGTGCAAGTCCGCCTTGTAGCGGGAAGCCCGACGGCCTAACAACGTCCCCACTTGAACCCCGGGTTCAAGGTCGTTTCG CACACATCGTCATGGCGGAGAACGCAA	1085474	1085288	187	minus	IGRXC0901-XC0902 XC_0901 conserved hypothetical protein XC_0902 conserved hypothetical protein	sRNA-C2
44	GGAGCGATGCCCGAGCGGCTGAAGGGGCTCCCCTGCTAAGGGAGTATAGGGTCAAAAGCTCTATCGAGGGTTCGAATCCC TCTCGCTCCGCCA	3035204	3035112	93	minus	XC4359 Ser tRNA
46	CTCCCTGGTGAAATTAGCGCTGTGGAACCACCCGATCCCATCCCGAACTCGGAAGTGAAACGCAGCTGCGCCGATGGTAG TGTGGCTCAAGCCATGCGAGAGTAGGTCATCGCCAGGGGC	4632457	4632338	120	minus	XC4382,XC4389 5S ribosomal RNA
47	TCNAGCCATGCGAGAGTAGGTCACCCGCNCAGGGGC	4632371	4632338	34	minus	IGRXC3924-XC4382 XC_3924 IS1478 transposase XC_4382 5S rRNA	sRNA-C4
48	CCTGCAGGATCGATG					not found
49	CTCCCTGGTGAAATTAGCGCTGTGGAACCACCCGATCCCATCCCGAACTCGGAAGTGAAACGCAGCTGCGCCGATGGTAG TGTGGCTCAAGCCATGCGAGAGTAGGTCATCGCCAGGGGC	4632457	4632338	120	minus	XC4382,XC4389 5S ribosomal RNA
50	GGGCGGTTAGTTCAGCGGTAGAGCACTGCCTTGACATGGTAGGGGTCACAGGTTCGAACCCTGTACCGCCCACCAC	1955335	1955410	76	plus	XC4341 Val tRNA
51	ATTGAGCTAACTGATACTAATGATCCGTGCGGCTTGACCA	4632622	4632583	40	minus	IGRXC4382-4383 XC_4382 5S ribosomal RNA XC_4383 23Sribosomal RNA	sRNA-C6
52	GGAGAGGTGTCCGAGTGGTTGAAGGAGCACGCCTGGAAAGTGTGTAAGCGTCTAAACCGCGCTTCGGGGGTTCGAATCCC CCTCTCTCCGCCA	3890303	3890211	93	minus	XC4366 Ser tRNA
53	GCGTTCTCTGCTGTGAACGACGGTGTGCAAAACATTCGCCTTGTCCCTTAATTACGACCACGGGGGCGCGACGAAGCCGG GAGTGCAAGTCCGCCTTGTAGCGGGAAGCCCGACGGCCTAACAACGTCCCCACTTGAACCCCGGGTTCAAGGTCGTTTCG CACACATCGTCATGGCGGAGAATG	1085474	1085291	184	minus	IGRXC0901-XC0902 XC_0901 conserved hypothetical protein XC_0902 conserved hypothetical protein	sRNA-C2
54	AAAAGCGTGTGGGTTCGAGTCCCACCTTCGGCACCA	2373100	2373135	36	plus	XC4346 Leu tRNA
55	GTGGTGGGCGTGTTCCAGGGTTCGAACCTGTGACCCCTACCATGT	1955368	1955410	45	plus	XC4341 Val tRNA
56	CTCCCTGGTGAAATTAGCGCTGTGGAACCACCCGATCCCATCCCGAACTCGGAAGTGAAACGCAGCTGCGCCGATGGTAG TGTGGCTCAAGCCATGCGAGAGTAGGTCATCGCCAGGGGC	4632457	4632338	120	minus	XC4382,XC4389 5S ribosomal RNA
57	ATCTTTGAGCATTCCTGCTGTGACGCACCTGCAGGATCTTTGAGCATTCCTGCTGTCTCTAGCCTGCAGGTGCGTCA					not found
58	TTCCCGGTGTAGCAGTGAAATGCGTAGAGATCGGGAGGA					not found
59	GGGGCCTTAGCTCAGCTGGGAGAGCACCTGCTTTGCAAGCAGGGGGTCGTCGGTTCGATCCCGACAGGCTCCACCA	4635863	4635788	76	minus	XC4385 Ala tRNA
60	TGCCCCGTCGCCAAGCGGTAAGGCACCTGACTCTGACTCAGGCATTCGGTGGTTCGAATCCATCCGGGGCAGCCA	580682	580608	75	minus	XC4334 Gln tRNA
61	TGCCCCGTCGCCAAGCGGTAAGGCACCTGACTCTGACTCAGGCATTCGGTGGTTCGAATCCATCCGGGGCAGC	580682	580610	73	minus	XC4334 Gln tRNA
62	GGGGCCTTAGCTCAGCTGGGAGAGCGCCTGCATGGCATGCAGGAGGTCGGCGGTTCGATCCCGCCTGGCTCCACCA	2374081	2374006	76	minus	XC4348 Ala tRNA
63	GGAGCGGTAGTTCAGCTGGTTAGAATGCTGGCCTGTCACGCCGGAGGTCGCGGGTTCGAGTCCCGTCCGCTCCGCC	3904973	3904898	76	minus	XC4368 Asp tRNA
64	GGAGCGGTAGTTCAGCTGGTTAGAATGCCGNCCTGTCACGCCGGAGGTCGCGGGTTCGAGTCCCGTCCGCTCCGCC	3904973	3904898	76	minus	XC4368 Asp tRNA
65	CTCCCTGGTGAAATTAGCGCTGTGGAACCACCCGATCCCATCCCGAACTCGGAAGTGAAACGCAGCTGCGCCGATGGTAG TGTGGCTCAAGCCATGCGAGAGTAGGTCATCGCCAGGGGC	4632457	4632338	120	minus	XC4382,XC4389 5S ribosomal RNA
66	TGGCTGCCCCGGATGGATTCGAACCACCGAATGCCTGAGTCAGAGTCAGGTGCCTTACCGCTTGGCGACGGGGCA	580682	580608	75	minus	XC4334 Gln tRNA
67	TGGCTGCCCCGGATGGATTCGAACCACCGAATGCCTGAGTCAGAGTCAGGTGCCTTACCGCTTGGCGACGGGGCA	580682	580608	75	minus	XC4334 Gln tRNA
68	TGCCCCGTCGCCAAGCGGTAAGGCACCTGACTCTGACTCAGGCATTCGGTGGTTCGAATCCATCCGGCGCAGC	580682	580610	73	minus	XC4334 Gln tRNA
69	GCGTTCTCTGCTGTGAACGACGGTGTGCAAAACATTCGCCTTGTCCCTTAATTACGACCACGGGGGCGCGACGAAGCCGG GAGTGCAAGTCCGCCTTGTAGCGGGAAGCCCGACGGCCTAACAACGTCCCCACTTGAACCCCGGGTTCAAGGTCGTTTCG CACACATCGTCATGGCGGAGAATGCAA	1085474	1085288	187	minus	IGRXC0901-XC0902 XC_0901 conserved hypothetical protein XC_0902 conserved hypothetical protein	sRNA-C2
70	TGCCCCGTCGCCAAGCGGTAAGGCACCTGACTCTGACTCAGGCATTCGGNGGTTCGAATCCATCCGGGGCAGCCA	580682	580608	75	minus	XC4334 Gln tRNA
71	CATCGATCCTGCAGGCTAGAGACATCGATCCTGCAGGATCTTTGAGTGACGCACCTGCAGGATCTTTGAGCATTCCTGCT GTCTCTA					not found
72	CACGCCGGAGGTCGCGGGTTCGAGCCCCGTCCGCTCCGCCA	3904937	3904897	41	minus	XC4368 Asp tRNA
73	GCGTTCTCTGCTGTGAACGACGGTGTGCAAAACATTCGCCTTGTCCCTTAATTACGACCACGGGGGCGCGACGAAGCCGG GAGTGCAAGTCCGCCTTGTAGCGGGAAGCCCGACGGCCTAACAACGTCCCCACTTGAACCCCGGGTTCAAGGTCGTTTCG CACACATCGTCATGGCGGAGAACGCAA	1085474	1085288	187	minus	IGRXC0901-XC0902 XC_0901 conserved hypothetical protein XC_0902 conserved hypothetical protein	sRNA-C2
74	AGGGCCGGAAGGCAGCAACGGCATCGA	3890091	3890065	27	minus	IGRXC3244-XC4366 XC_3244 DNA polymerase III tau and gamma XC_4366 tRNA-Ser	sRNA-C3
75	AATCGATGTGACGCACCTGCAGGATCTTTGAGCATTCCTGTGACGCAC					not found
76	CTCCCTGGTGAAATTAGCGCTGTGGAACCACCCGATCCCATCCCGAACTCGGAAGTGAAACGCAGCTGCGCCGATGGTAG TGTGGCTCAAGCCATGCGAGAGTAGGTCATCGCCAGGGGC	4632457	4632338	120	minus	XC4382,XC4389 5S ribosomal RNA
77	TCAACGGCAAGGGTCACAGGTTCGATCCCTGTACCGCCCACC	3866326	3866284	43	minus	XC4365 Val tRNA
79	CACGCCGGAGGTCGCGGGTTCGAGTCCCGTCCGCTCCGCCA	3904937	3904897	41	minus	XC4368 Asp tRNA
80	AACTTCGTGGAGGTTCGAGTCCTCTCCTGGGCACCA	3267614	3267649	36	plus	XC4361 Leu tRNA
81	CAACGAGCGCAACCCTTGTCCTTAGTTGCCAGCACGT					not found
82	GGAGCGATGCCCGAGCGGCTGAAGGGGCTCCCCTGCTAAGGGAGTATAGGGTCAAAAGCTCTGTCGAGGGTTCGAATCCC TCTCGCTCCGCCA	3035204	3035112	93	minus	XC4359 Ser tRNA
84	CACGCCGGAGGTCGCGGGTTCGAGTCCCGTCCGCTCCCGCCA	3904937	3904897	41	minus	XC4368 Asp tRNA
85	TGCGGGGTGGAGCAGTCTGGCAGCTCGTCGGGCTCATAACCCGAAGGTCGCAGGTTCAAATCCTGCCCCCGCTACCA	1923546	1923622	77	plus	XC4339 Met tRNA
86	CTCCCTGGTGAAATTAGCGCTGTGGAACCACCCGATCCCATCCCGAACTCGGAAGTGAAACGCAGCTGCGCCGATGGTAG TGTGGCTCAAGCCATGCGAGATTAGGTCATCGCCAGGGGC	4632457	4632338	120	minus	XC4382,XC4389 5S ribosomal RNA
87	GCCCAGGTGGCGGAATTGGTAGACGCACTAGCTTCAGGTGCTAGCGGGGGCAACTTCGTGGAGGTTCGAGTCCTCTTCTG GGCACCA	3267563	3267649	87	plus	XC4361 Leu tRNA
89	CTCCCTGGTGAAATTAGCGCTGTGGAACCACCCGATCCCATCCCGAACTCGGAAGTGAAACGCAGCTGCGCCGATGGTAG TGTGGCTCAAGCCATGCGAGAGTAGGTCATCGCCAGGGGC	4632457	4632338	120	minus	XC4382,XC4389 5S ribosomal RNA
90	GGAGAGGTGGCAGAGCGGTTGAATGTACCTGACTCGAAATCAGGCAGGCGTTTATAGCGCCTCGGGGGTTCGAATCCCCC CCTCTCCGCCA	3896532	3896442	91	minus	XC4367 Ser tRNA
92	GGGTCTGTAGCTCAGGTGGTTAGAGCGCACCCCTGATAAGGGTGAGGTCGGTAGTTCGAGTCTACCCAGACCCACCAC	4635768	4635691	78	minus	XC4384 Ile tRNA
94	CGGGGTGTAGCAGTCTGGCAGCTCGTCGGGCTCATAACCCGAAGGTCGCAGGTTCAAATCCTGCCCCCGCTACCA	1923548	1923622	75	plus	XC4339 Met tRNA
96	GTCCCCATCGTCTAGAGGCCTAGGACACCACCCTTCACGGTGGACACCGGGGTTCGAATCCCCGTGGGGACGCCA	2373952	2373877	76	minus	XC4347 Glu tRNA
98	GGAGCGGTAGTTCAGCTGGTTAGAATGCTGACCTGTCACGCCGGAGGTCGCGGGTTCGAGTCCCGTCCNCTCCGCCA	3904973	3904897	77	minus	XC4368 Asp tRNA
99	GCGTTCTCTACTGTGAACGACGGTGTGCAAAACATTCGCCTTGTCCCTTAATTACGACCACGGGGGCGCGACGAAGCCGG GAGTGCAAGTCCGCCTTGTAGCGGGAAGCCCGACGGCCTAACAACGTCCCCACTTGAACCCCGGGTTCAAGGTCGTTTCG CACACATCGTCATGGCGGAG	1085474	1085295	180	minus	IGRXC0901-XC0902 XC_0901 conserved hypothetical protein XC_0902 conserved hypothetical protein	sRNA-C2
101	GCGTTCTCTGCTGTGAACGACGGTGTGCAAAACATTCGCCTTGTCCCTTAATTACGACCACGGGGGCGCGACGAAGCCGG GAGTGCAAGTCCGCCTTGTAGCGGGAAGCCCGACGGCCTAACAACGTCCCCACTTGAACCCCGGGTTCAAGGTCGTTTCG CACACATCGTCATGGCGGAGAATGCAA	1085474	1085288	187	minus	IGRXC0901-XC0902 XC_0901 conserved hypothetical protein XC_0902 conserved hypothetical protein	sRNA-C2
102	GTCTCACGGTTCCCGAAGGCACCAATCCATCTCTGGAAAGTTCCGTGGATG					not found
103	TGCGGGGTGGAGCAGTCTGGCAGCTCGTCGGGCTCATAACCCGAAGGTCGCAGGTTCAAATCCTGCCCCCGCTACCA	1923546	1923622	77	plus	XC4339 Met tRNA
104	GGAGCGGTAGTTCAGCTGGTTAGAATGCTGACCTGTCACGCCGGAGGTCGCGGGTTCGAGTCCCGTCCNCTCCGCCA	3904973	3904897	77	minus	XC4368 Asp tRNA
105	GCGTTCTCTGCTGTGAACGACGGTGTGCAAAACATTCGCCTTGTCCCTTAATTACGACCACGGGGGCGCGACGAAGCCGG GAGTGCAAGTCCGCCTTGTAGCGGGAAGCCCGACGGCCTAACAACGTCCCCACTTGAACCCCGGGTTCAAGGTCGTTTCG CACACATCGTCATGGCGGAGAATGCAA	1085474	1085288	187	minus	IGRXC0901-XC0902 XC_0901 conserved hypothetical protein XC_0902 conserved hypothetical protein	sRNA-C2
107	GCGTTCTCTGCTGTGAACGACGGTGTGCAAAACATTCGCCTTGTCCCTTAATTACGACCACGGGGGCGCGACGAAGCCGG GAGTGCAAGTCCGCCTTGTAGCGGGAAGCCCGACGGCCTAACAACGTCCCCACTTGAACCCCGGGCTCAAGGTCGTTTCG CACACATCGTCATGGCGGAGAATGCA	1085474	1085289	186	minus	IGRXC0901-XC0902 XC_0901 conserved hypothetical protein XC_0902 conserved hypothetical protein	sRNA-C2
108	TGCCCCGTCGCCAAGCGGTAAGGCACCTGACTCTGACTCAGGCATTCGGTGGTTCGAATCCATCCGGGGCAGCCA	580682	580608	75	minus	XC4334 Gln tRNA
109	CTCCCTGGTGAAATTAGCGCTGTGGAACCACCCGATCCCATCCCGAACTCGGAAGTGAAACGCAGCTGCGCCGATGGTAG TGTGGCTCAAGCCATGCGAGAGTAGGTCATCGCCAGGGGC	4632457	4632338	120	minus	XC4382,XC4389 5S ribosomal RNA
110	GGAGCGGTAGTTCAGCTGGTTAGAATGCTGGCCTGTCACGCCGGAGGTCGCGGGTTCGAGTCCCGTCCGCTCCGCCA	3904973	3904897	77	minus	XC4368 Asp tRNA
112	GCGTTCTCTGCTGTGAACGACGGTGTGCAAAACATTCGCCTTGTCCCTTAATTACGACCACGGGGGCGCGACGAAGCCGG GAGTGCAAGTCCGCCTTGTAGCGGGAAGCCCGACGGCCTAACAACGTCCCCACTTGAACCCCGGGTTCAAGGTCGTTTCG CACACATCGTCATGGCGGAGAATGCAA	1085474	1085288	187	minus	IGRXC0901-XC0902 XC_0901 conserved hypothetical protein XC_0902 conserved hypothetical protein	sRNA-C2
113	CTCCCTGGTGAAATTAGCGCTGTGGAACCACCCGATCCCATCCCGAACTCGGAAGTGAAACGCAGCTGCGCCGATGGTAG TGTGGCTCAAGCCATGCGAGAGTAGGTCATCGCCAGGGGC	4632457	4632338	120	minus	XC4382,XC4389 5S ribosomal RNA
114	TGCGGGGTGGAGCAGTCTGGCAGCTCGTCGGGCTCATAACCCGAAGGTCGCAGGTTCAAATCCGGCCCCCGCAACCA	1923546	1923622	77	plus	XC4339 Met tRNA
115	GGGGCCTTAGCTCAGCTGGGAGAGCACCTGCTTTGCAAGCAGGGGGTCGTCGGTTCGATCCCGACAGGCTCCACCA	4635863	4635788	75	minus	XC4385 Ala tRNA
116	GGGGCCTTAGCTCAGCTGGGAGAGCACCTGCTTGCAAGCAGGGGGTCGTCGGTTCGATCCCGACAGGCTCCACCA					not found
117	GGGTCATGCGGGGTGGAGCAAATCGGGCACCTGGTCGCCCTCATAACCGGAAGGTGGCAGGTTCAAACCCTGCCCCCGCT ACC	1923546	1923621	77	plus	XC4339 Met tRNA
118	GGAGCGGTAGTTCAGCTGGTTAGAATGCTGGCCTGTCACGCCGGAGGTCGCGGGTTCGAGTCCCGTCCGCTCCGCC	3904973	3904898	76	minus	XC4368 Asp tRNA
119	TGGTCAAGCCGCACGGATCATTAGTATCAGTTAGCTCAATACATTG	4632628	4632583	46	minus	IGRXC4382-4383 XC_4382 5S ribosomal RNA XC_4383 23Sribosomal RNA	sRNA-C6
120	ACCACCCGATCCCATCCCGAACTCGGAAGTGAAACGCAGCTGCGCCGATGGTAGTGTGGCTCAAGCCATGCGAGAGTAGG TCATCGCCAGGGGC	4632431	4632338	94	minus	XC4382,XC4389 5S ribosomal RNA
122	TGGTCAAGCCGCACGGATCATTAGTATCAGTTAGCTCAATACATTGCTGTACTTACACACCTGACCTATCAACCACATAG TCTATATGGTTCCTTTAGGGGGCTTGTGCCCCGGGAAGTCTCATCTTGAGGCGCGCTTCCCGCTTAGATG	4632732	4632583	150	minus	XC4383,XC4390 23S ribosomal RNA
123	CTCCCTGGTGAAATTAGCGCTGTGGAACCACCCGATCCCATCCCGAACTCGGAAGTGAAACGCAGCTGCGCCGATGGTAG TGTGGCTCAAGCCATGCGAGAGTAGGTCATCGCCAGGGGC	4632457	4632338	120	minus	XC4382,XC4389 5S ribosomal RNA
124	CTCCCTGGTGAAATTAGCGCTGTGGAACCACCCGATCCCATCCCGAACTCGGAAGTGAAACGCAGCTGCGCCGATGGTAG TGTGGCTCAAGCCATGCGAGAGTAGGTCATCGCCAGGGGC	4632457	4632338	120	minus	XC4382,XC4389 5S ribosomal RNA
125	GGGGCCTTAGCTCAGCTGGGAGAGCACCTGCTTGCAAGCAGGGGGTCGTCGGTTCGATCCCGACAGGCTCCACCA	4635863	4635788	76	minus	XC4385 Ala tRNA
126	CTCCCTGGTGAAATTAGCGCTGTGGAACCATCCGATCCCATCCCGAACTCGGAAGTGAAACGCAGCTGCGCCGATGGTAG TGTGGCTCAAGCCATGCGAGAGTAGGTCATCGCCAGGGGC	4632457	4632338	120	minus	XC4382,XC4389 5S ribosomal RNA
127	GGGGCCATAGCTCAGCTGGGAGAGCGCCTGCATGGCATGCAGGAGGTCGGCGGTTCGATCCCGCCTGGCTCCACCA	2374081	2374006	76	minus	XC4348 Ala tRNA
128	GGAGCGATTTCCCGAGCGGCTGAAGGGGCTCCCCTGCTAAGGGAGTATAGGGTCAAAAGCTCTTTCCAGGGTTCGAATCC CTCTCGCTCCGCCA	3035204	3035112	93	minus	XC4359 Ser tRNA
130	GCCCAGGTGGCGGAATTGGTAGACGCACTAGCTTCAGGTGCTAGCGGGGGCAACTTCGTGGAGGTTCGAGTCCTCTTCTG GGCACCA	3267563	3267649	87	plus	XC4361 Leu tRNA
131	GCTCCCTTCGTCTAGCGGTTAGGACGTGGCCCTCTCAAGGCTAAAACAGGGGTTCGAGCCCCCTAGGGAGCGCCA	2987981	2988055	75	plus	XC4356 Glu tRNA
132	GCATGACTACTCTACATGCTGGCAACTACATACGAGCGAGTGACTACAGTCGCCTGATGATGATCCA					not found
133	GGAGAGGTGTCCGAGTGGTTGAAGGAGCACGCCTGGAAAGTGTGTAAGCGTCTAAACCGCGCTTCGGGGGTTCGAATCCC CCTCTCTCCGCCA	3890303	3890211	93	minus	XC4366 Ser tRNA
134	GGAGCGATGCCCGAGCGGCTGAAGGGGCTCCCCTGCTAAGGGAGTATAGGGTCAAAAGCTCTATCGAGGGTTCGAATCCC TCTCGCTCCGCCA	3035204	3035112	93	minus	XC4359 Ser tRNA
135	CTCCCTGGTGAAATTAGCGCTGTGGAACCACCCGATCCCATCCCGAACTCGGAAGTGAAACGCAGCTGCGCCGATGGTAG TGTGGCTCAAGCCATGCGAGAGTAGGTCATCGCCAGGGGC	4632457	4632338	120	minus	XC4382,XC4389 5S ribosomal RNA
136	GGAGCGGTAGTTCAGCTGGTTAGAATGCTGGCCTGTCACGCCGGAGGTCGCGGGTTCGAGTCCCGTCCGCTCCGCCA	3904973	3904897	77	minus	XC4368 Asp tRNA
137	GCGGGAATAGCTCAGTTGGTAGAGCGCAACCTTGCCAAGGTTGAGGTCGCGAGTTCGAGTCTCGTTTCCCGCTC	2414205	2414132	74	minus	XC4351 Gly tRNA
138	CTCCCTGGTGAAATTAGCGCTGTGGAACCACCCGATCCCATCCCGAACTCGGAAGTGAAACGCAGCTGCGCCGATGGTAG TGTGGCTCAAGCCATGCGAGAGTAGGTCATCGCCAGGGGC	4632457	4632338	120	minus	XC4382,XC4389 5S ribosomal RNA
140	GCGTTCTCTGTCTGTGAACGACGGTGTGCAAAACATTCGCCTTGTCCCTTAATTACGACCACGGGGGCGCGACGAAGCCG GGAGTGCAAGTCCGCCTTGTAGCGGGAAGCCCGACGGCCTAACAACGTCCCCACTTGAACCCCGGGTTCAAGGTCGTTTC GCACACATCGTCATGGCGGAGAATGCAA	1085474	1085288	187	minus	IGRXC0901-XC0902 XC_0901 conserved hypothetical protein XC_0902 conserved hypothetical protein	sRNA-C2
141	GCGGGAATAGCTCAGTTGGGTAGAGCGCAACCTTGCCAAGGTTGAGGTCGCGAGTTCGAGTCTCGTTTCCCGCTCCA	2414205	2414130	76	minus	XC4351 Gly tRNA
143	CTCCCTGGTGAAATTAGCGCTGTGGAACCACCCGATCCCATCCCGAACTCGGAAGTGAAACGCAGCTGCGCCGATGGTAG TGTGGCTCAAGCCATGCGAGAGTATGTCATCGCCAGGGGC	4632457	4632338	120	minus	XC4382,XC4389 5S ribosomal RNA
144	GCCGGCATAGCTCAGTTGGTAGAGCAACCGCCTTGTAAGCGGTAGGTCCCCAGTTCGAATCCGGGTGCCGGCACC	4738529	4738455	76	minus	XC4388 Thr tRNA
145	GGGCCGTTAGCTCAGTTGGTAGAGCAGTTGACTCTTAATCAATAGGTCCAAGGTTCGAATCCTTGACGGCCCACC	3912229	3912154	76	minus	XC4372 Lys tRNA
146	GCGCTCGTAGCTCGGCCGGATAGAGTAGTGACTTCCGAAGCCATTGGTCGGGGGTTCGAATCCCTCCGGGCGCACCA	465776	465852	77	plus	XC4333 Arg tRNA
147	GGAGAGGTGGCAGAGCGGTTGAATGTACCTGACTCGAAATCAGGCAGGCGTTTATAGCGCCTCGGGGGTTCGAATCCCCC CCTCTCCGCCA	3896532	3896442	91	minus	XC4367 Ser tRNA
148	TCTGTTGTGAGAGCGGCGGTGCACAACACTTTCCTCTTGTCCTATAATTGCGCCCGCGGGCGCGCGGAAAACCCGAGAGC ACATCTCCCCTGTGTAGCGAAAACCCCCGCGCCCTCACAATCCCCACTTGAACCCCGGGTTCAAGGTCGTTTCGCACGCA TCGTCATGGCGGAGAATGCAA	1086468	1085288	181	minus	IGRXC0901-XC0902 XC_0901 conserved hypothetical protein XC_0902 conserved hypothetical protein	sRNA-C2
149	CATCTAANCNGGAAGCGCGCCTCAAGATGAGACTTCCCGGGGCACAAGCCCCCTAAAGGAACCATATAGACTATGTGGTT GATAGGTCAGGTGTGTAAGTACAGCAATGTATTGAGCTAACTGATACTAATGATCCGTGCGGCTTGACC	4632732	4632584	149	minus	XC4383,XC4390 23S ribosomal RNA
150	GCCCAGGTGGCGGAATTGGTAGACGCACTAGCTTCAGGTGCTAGCGGGGGCAACTTCGTGGAGGTTCGAGTCCTCTTCTG GGCACC	3267563	3267648	86	plus	XC4361 Leu tRNA
151	GGAGCGGTAGTTCAGCTGGTTAGAATGCTGGCCTGTCACGCCGGAGGTCGCGGGTTCGAGTCCCGTCCGCTCCCGCC	3904973	3904898	76	minus	XC4368 Asp tRNA
152	CTCCCTGGTGAAATTAGCGCTGTGGAACCACCCGATCCCATCCCGAACTCGGAAGTGAAACGCAGCTGCGCCGATGGTAG TGTGGCTCAAGCCATGCGAGAGTAGGCCATCGCCAGGGGC	4632457	4632338	120	minus	XC4382,XC4389 5S ribosomal RNA
153	GCGTTCTCTGCTGTGAACGACGGTGTGCAAAACATTCGCCTTGTCCCTTAATTACGACCACGGGGGCGCGACGAAGCCGG GAGTGCAAGTCCGCCTTGTANCGNGAANCCCGACGGCCTAACAACGTCCCCACTTGAACCCCGGGTTCAAGGTCGCTTCG CACACATCGTCATGGCGGAGAATGCAA	1085474	1085288	187	minus	IGRXC0901-XC0902 XC_0901 conserved hypothetical protein XC_0902 conserved hypothetical protein	sRNA-C2
154	GGAGCGATGCCCGAGCGGCTGAAGGGGCTCCCCTGCTAAGGGAGTATAGGGTCAAAAGCTCTATCGAGGGTTCGAATCCC TCTCGCTCCGCCA	3035204	3035112	93	minus	XC4359 Ser tRNA
155	CTCCCTGGTGAAATTAGCGCTGTGGAACCACCCGATCCCATCCCGAACTCGGAAGTGAAACGCAGCTGCGCCGATGGTAG TGTGGCTCAAGCCATGCGAGAGTAGGTCATCGCCAGGGG	4632457	4632338	120	minus	XC4382,XC4389 5S ribosomal RNA
156	GGAGCGGTAGTTCAGCTGGTTAGAATGCTGGCCTGTCACGCCGGAGGTCGCGGGTTCGAGTCCCGTCCGCTCCGCCA	3904973	3904897	77	minus	XC4368 Asp tRNA
157	GCCCAGGTGGGCGGAATTGGTAGACGCACTAGCTTCAGGTGCTAGCGGGGGCAACTTCGTGGAGGTTCGAGTCCTCTTCT GGGCACCA	3267563	3267649	87	plus	XC4361 Leu tRNA
158	CTTCCTGGCGAAATTAGCGCTGTGGAACCCCCCGATCCCATCCCGAACT	4632457	4632409	49	minus	XC4382,XC4389 5S ribosomal RNA
159	GCCCAGGTGGGCGGGAATTGGTAGACGCACTAGCTTCAGGTGCTAGCGGGGGCAACTTCGTGGAGGTTCGAGTCCTCTTC TGGGCACCA	3267563	3267649	87	plus	XC4361 Leu tRNA
161	GGAGCGGTAGTTCAGCTGGTTAGAATGCTGGCCTGTGCACGCCGGAGGTCGCGGNTTCGAGTCCCGTCCGCTCCGCCA	3904973	3904897	77	minus	XC4368 Asp tRNA
162	GGGTCTGTAGCTCAGGTGGTTAGAGCGCACCCCTGATAAGGGTGAGGTCGGTAGTTCGAGTCTACCCAGACCCACCAC	4635768	4635691	78	minus	XC4384 Ile tRNA
164	CTCCCTGGTGAAATTAGCGCTGTGGAACCACCCGATCCCATCCCGAACTCGGAAGTGAAACGCAGCTGCGCCGATGGTAG TGTGGCTCAAGCCATGCGAGAGTAGGTCATCGCCAGGGGC	4632457	4632338	120	minus	XC4382,XC4389 5S ribosomal RNA
166	GGAGAGGTGTCCGAGTGGTTGAAGGAGCACGCCTGGAAAGTGTGTAAGCGTCTAAACCGCGCTTCGGGGGTTCAAATCCC CCTCTCTCCCGCC	3890303	3890212	92	minus	XC4366 Ser tRNA
167	GGAGCGGTAGTTCAGCTGGTTAGAATGCTGGCCTGTGCACGCCGGAGGTCGCGGNTTCGAGTCCCGTCCGCTCCGCC	3904973	3904898	76	minus	XC4368 Asp tRNA
168	GGAGCGGTAGTNCAGCTGCGTTAGAATGCTGGCCTGTCACGCCGGAGGTCGCGGGTTCGAGTCCCGNCCGCTCCGCCA	3904973	3904897	77	minus	XC4368 Asp tRNA
169	CTCCCTGGGTGAAATTAGCGCTGTGGAACCACCCGATCCCATCCCGAACTCGGAAGTGAAACGCAGCTGCGCCGATGGTA GTGTGGCTCAAGCCATGCGAGAGTAGGTCATCGCCAGGGGC	4632457	4632338	121	minus	XC4382,XC4389 5S ribosomal RNA
170	GGAGCGGATGCCCGAGCGGCTGAAGGGGCTCCCCTGCTAAGGGAGTATAGGGTCAAAAGCTCTATCGAGGGTTCGAATCC CTCTCGCTCCGCCA	3035204	3035112	93	minus	XC4359 Ser tRNA
171	GGAGCGGTAGTTCAGCTGGTTAGAATGCTGGCCTGTCACGCCGGAGGTCGCGGGTTCGAGTCCCGTCCGCTCCGCCA	3904973	3904897	77	minus	XC4368 Asp tRNA
172	CTCCCTGGTGAAATTAGCGCTGTGGAACCACCCGATCCCATCCCGAACTCGGAAGTGAAACGCAGCTGCGCCGATGGTAG TGTGGCTCAAGCCATGCGAGAGTAGGTCATCGCCAGGGGC	4632457	4632338	120	minus	XC4382,XC4389 5S ribosomal RNA
174	GCGTTCTCTGCTGTGAACGACGGTGTGCAAAACATTCGCCTTGTCCCTTAATTACGACCACGGGGGCGCGACGAACCGGG AGTGCAAGTCCGCCTTGTAGCGGGAAGCCCGACGGCCTAACAACGTNCCCACTTGAACCCGGGTTCAAGGTCGTTTCGCA CACATNGTCATGGCGGANAATGCAA	1085474	1085288	187	minus	IGRXC0901-XC0902 XC_0901 conserved hypothetical protein XC_0902 conserved hypothetical protein	sRNA-C2
175	TCCCTGGTGAAATTAGCGCTGTGGAACCACCCGATCCCATCCCGAACTCGGAAGTGAAACGCAGCTGCGCCGATGGTAGT GTGGCTCAAGCCATGCGAGAGTAGGTCATCGCCCAGGGGC	4632456	4632338	120	minus	XC4382,XC4389 5S ribosomal RNA
176	GGAGCGGACGGGACTCGAACCCGCGACCTCCGGCGTGACAGGCCAGCATTCTAACCAGCTGAACTACCGCTCC	3904973	3904901	73	minus	XC4368 Asp tRNA
178	GGAGCGATGCCCGAGCGGCTGAAGGGGCTCCCCTGCTAAGGGAGTATAGGGTCAAAAGCTCTATCGAGGGTTCGAATCCC TCTCGCTCCGCCA	3035204	3035112	93	minus	XC4359 Ser tRNA
179	GGCGGAGCGAGAGGGATTCGAACCCTCGATAGAGCTTTTGACCCTATACTCCCTTAGCAGGGGAGCCCCTTCAGCCGCTC GGGCATCGCTCC	3035204	3035113	92	minus	XC4359 Ser tRNA
180	GGAGAGGTGTCCGAGTGGTTGAAGGAGCACGCCTGGAAAGTGTGTAAGCGTCTAAACCGCGCTTCGGGGGTTCGAATCCC CCTCTCTCCGCCA	3890303	3890211	93	minus	XC4366 Ser tRNA
182	TGCGGGGTGGAGCAGTCTGGCAGCTCGTCGGGCTCATAACCCGAAGGTCGCAGGTTCAAATCCTGCCCCCGCTACCA	1923546	1923622	77	plus	XC4339 Met tRNA
183	GGGGCGGTAGCTCAGCTGGGAGAGCGTCGCGTTCGCATCGCGAAGGTCGAGGGTTCGATCCCCTTCCGCTCCACCACATC GATCC	2195026	2194951	76	minus	XC4344 Ala tRNA
184	GGGGCGGNAGCTCAGCTGNGAGAGCGTCGCNTTCGCATCGCGAAGGTCGAGGGTTCGATNCCCTTCCGCTCCTCCA	2195026	2194951	76	minus	XC4344 Ala tRNA
185	TGCGGGGTGGAGCAGTCTGGCAGCTCGTCGGGCTCATAACCCGAAGGTCGCAGGTTCAAATCCTGCCCCCGCTACCA	1923546	1923622	77	plus	XC4339 Met tRNA
186	AGGCTATGTAGCTCAGCCGGTTAGAGCACAGCACTCAATGCTGGGGTCGGTGGTTCGAGTCCACCCATAGCCACCA	570814	580737	78	minus	XC4335 Met tRNA
187	CTCCCTGGGAAATTAGCGCTGTGGAACCACCCGATCCCATCCCGAACTCGGAAGTGAAACGCAGCTGCGCCGATGGTAGT GTGGCTCAAGCCATGCGAGAGTAGGTCATCGCCAGGGGC	4632457	4632338	119	minus	XC4382,XC4389 5S ribosomal RNA
188	GGAGCGGTAGTTCAGCTGGTTAGAATGCTGGCCTGTCACGCCGGAGGTCGCGGGTTCGAGTCCCGTCCGCTCCGCCA	3904973	3904897	77	minus	XC4368 Asp tRNA
190	GCGGGAATAGCTCAGTTGGTAGAGCGCAACCTTGCCAAGGTTGAGGTCGCGAGTTCGAGTCTCGTTTCCCGCTCCA	2414205	2414130	76	minus	XC4351 Gly tRNA
191	CTCCCTGGGTGAAATTAGCGCTGTGGAACCACCCGATCCCATCCCGAACTCGGAAGTGAAACGCAGCTGCGCCGATGGTA GTGTGGCTCAAGCCATGCGAGAGTAGGTCATCGCCAGGGGC	4632457	4632338	121	minus	XC4382,XC4389 5S ribosomal RNA
192	GGAGCGGTAGTTCAGCTGGTTAGAATGCTGGCCTGTGCACGCCGGAGGTCGCGGNTTCGAGTCCCGTCCGCTCCGCCA	3904973	3904897	77	minus	XC4368 Asp tRNA
193	GGGGCCTTAGCTCAGCTGGGAGAGCACCTGCTTTGCAAGCAGGGGGTCGTCGGTTCGATCCCGACAGGCTCCACCA	4635863	4635788	76	minus	XC4385 Ala tRNA
194	GGGTCTGTAGCTCAGGTGGTTAGAGCGCACCCCTGATAAGGGTGAGGTCGGTAGTTCGAGTCTACCCAGACCCACCAC	4635768	4635691	78	minus	XC4384 Ile tRNA
197	CTCCCTGGTGAAATTAGCGCTGTGGAACCACCCGATCCCATCCCGAACTCGGAAGTGAAACGCAGCTGCGCCGATGGTAG TGTGGCTCAAGCCATGCGAGAGTAGGTCATTCGCCCAGGGGC	4632457	4632338	122	minus	XC4382,XC4389 5S ribosomal RNA
198	GGAGCGATGCCCGAGCGGCTGAAGGGGCTCCCCTGCTAAGGGAGTATAGGGTCAAAAGCTCTATCGAGGGTTCGAATCCC TCTCGCTCCGCCA	3035204	3035112	93	minus	XC4359 Ser tRNA
199	GCGGNAATAGNTCANTTGNGTAGAGCGCAACCTTGCCAAGGTTGAGGTCGCGAGTCGAGTCTCGTTTCCCGNTCCA	2414205	2414130	76	minus	XC4351 Gly tRNA
203	CACGCCGGAGGTCGCGGGTTCGAGTCCCGTCCGCTCCCGCC	3904937	3904898	40	minus	XC4368 Asp tRNA
206	AACTTCGTGGAGGTTCGAGTCCTCTCCTGGGCACCA	3267614	3267649	36	plus	XC4361 Leu tRNA
207	AACTTCGTGGAGGTTCGAGTCCTCTCCTGGGCACCA	3267614	3267649	36	plus	XC4361 Leu tRNA
208	AACTTCGTGGAGGTTCGAGTCCTCTCCTGGGCACCA	3267614	3267649	36	plus	XC4361 Leu tRNA
209	AACTTCGTGGAGGTTCGAGTCCTCTCCTGGGCACCA	3267614	3267649	36	plus	XC4361 Leu tRNA
210	AACTTCGTGGAGGTTCGAGTCCTCTCCTGGGCACCA	3267614	3267649	36	plus	XC4361 Leu tRNA
212	GGAGCGGTAGTTCAGCTGGTTAGAATGCTGGCCTGTCACGCCGGAGGTCGCGGGTTCGAGTCCCGTCCGCTCCGCCA	3904973	3904897	77	minus	XC4368 Asp tRNA
213	TGCCCCGTCGCCAAGCGGTAAGGCACCTGACTCTGACTCAGGCATTCGGTGGTTCGAATCCATCCGGGGCAGCCA	580682	580608	75	minus	XC4334 Gln tRNA
214	CACGCCGGAGGTCGCGGGTTCGAGTCCCGNCCGCTCCGCCA	3904937	3904897	41	minus	XC4368 Asp tRNA
215	GGGCCGTTAGCTCAGTTGGTAGAGCAGTTGACTCTTAATCAATAGGTCCAAGGTTCGAATCCTTGACGGCCCAC	3912229	3912152	74	minus	XC4372 Lys tRNA
217	AAAAGCGTGTGGGTTCGAGTCCCACCTTCGGCACC	2373100	2373134	35	plus	XC4346 Leu tRNA
220	CAGCAGAAATGCTCAAAGA					not found
221	GTCACGGGAGGTCGCGGGTTCGAGTCCCGTCCGCTCCGCCA	3904935	3904897	43	minus	XC4368 Asp tRNA
222	CGTGTGGGTTCGAGTCCCACCTTCGGCACCA	2373105	2373135	31	plus	XC4346 Leu tRNA
223	TCAAGCCATGCGAGAGTAGGTCATCGCCAGGGGC	4632371	4632338	34	minus	IGRXC3924-XC4382 XC_3924 IS1478 transposase XC_4382 5S rRNA	sRNA-C4
224	ATCTTTGAGCATTCCTGCTGACGCACCTG					not found
225	GCTCAAGCCATGCGAGAGTAGGTCATCGCCAGGGGC	4632373	4632338	36	minus	IGRXC3924-XC4382 XC_3924 IS1478 transposase XC_4382 5S rRNA	sRNA-C4
227	GGAGCGGTAGTTCAGCTGGTTAGAATGCTGACCTGTCACGCCGGAGGTCGCGGGTTCGAGTCCCGTCCNCTCCGCCA	3904973	3904897	77	minus	XC4368 Asp tRNA
229	GGAGCGGACGGGACTCGAACCCGCGACCTCCGGCGTGACAGGCCAGCATTCTAACCAGCTGAACTACCGCTCC	3904973	3904901	73	minus	XC4368 Asp tRNA
231	CGGGGGTTCGAATCCCCCTCTCTCCGCCA	3890239	3890211	29	minus	XC4366 Ser tRNA
232	GCCCAGGTGGCGGAATTGGTAGACGCACTAGC	3267563	3267594	32	plus	XC4361 Leu tRNA
233	TGCCTGCAGGATCGATGACGCACCTGCAGGATCTTTGAGCATGACGCAC					not found
235	GGAGCGATGCCCGAGCGGCTGAAGGGGCTCCCCTGCTAAANGAGTATAGGGTCAAAAGCTCTATCGAGGGTTCGAATCCC TCTCGNTCCGCC	3035204	3035113	92	minus	XC4359 Ser tRNA
236	GCCCAGGTGGCGGAATTGGTAGACGCACTAACTTCAGGTGCTAGCGGGGGCAACTTCGTGGAGGTTCGAGTCCTCTCCTG GGCACC	3267563	3267648	86	plus	XC4361 Leu tRNA
237	CAGCAGGAATGCTCAAAGA					not found
238	GCTTCGGGGGTTCGAATCCCCCTCTCTCCCGCC	3890243	3890212	32	minus	XC4366 Ser tRNA
239	TGGTCAAGCCGCACGGATCATTAGTATCAGTTAGCTCAAT	4632622	4632583	40	minus	IGRXC4382-4383 XC_4382 5S ribosomal RNA XC_4383 23Sribosomal RNA	sRNA-C6
240	TGCCCCGTCGCCAAGCGGTAAGGCACCTGACTCTGACTCAGGCATTCGGTGGTTCGAATCCATCCGGGGCAGCCAA	580682	580607	76	minus	XC4334 Gln tRNA
241	CGGCATGATTGCTCATACAG					not found
242	TTTGAGCATTCCTGTCTC					not found
243	CAAGCCATGCGAGAGTAGGTCATCGCCAGGGGC	4632370	4632338	33	minus	IGRXC3924-XC4382 XC_3924 IS1478 transposase XC_4382 5S rRNA	sRNA-C4
244	AGCCCGAATAGCTCAGCCGGTTAGAGCACTGACTGTTAATCAGGGGGTCGTTGGTTCGAGTCCAACTTCGGGCGCC	1952406	1952481	76	plus	XC4340 Asn tRNA
245	AAAAGCGTGTGGGTTCGAGTCCCACCTTCGGCACCA	2373100	2373135	36	plus	XC4346 Leu tRNA
247	GCCCAGGTGGCGGAATTGGTAGACGCACTAGCTTCAGGTGCTAGCGGGGGCAACTTCGTGGAGGTTCGAGTCCAACTTCG GGCGCCA	3267563	3267649	87	plus	XC4361 Leu tRNA
248	ATAGGTCAGGTGTGTAAGTACAGCAATGTATTGAGCTAACTGATACTAATGATCCGTGCGGCTTGACCA	4632651	4632583	69	minus	XC4383,XC4390 23S ribosomal RNA
249	TCCCTGGTGAAATTAGCGCTGTGGAACCACCCGATCCCATCCCGAACTCGGAAGTGAAACGCAGCTGCGCCGATGGTAGT GTGGCTCAAGCCATGCGAGAGTAGGTCATCGCCAGGGA	4632457	4632340	118	minus	XC4382,XC4389 5S ribosomal RNA
251	TGCGGGGTGGAGCAGTCTGGCAGCTCGTCGGGCTCATAACCCGAAGGTCGCAGGTTCAAATCCTGCCCCCGCTACCAA	1923546	1923622	78	plus	XC4339 Met tRNA
252	GCGCCCGTAGCTCAGTTGGATAGAGTACCTGGCTGCGAACCAGGCGGTCGGGAGTTCGAATCTCTCCGGGCGCACCA	3028285	3028361	77	plus	XC4357 Arg tRNA
253	GCCCGAATAGCTCAGCCGGTTAGAGCACTTGACTGTTAATCAGGGGGTCGTTGGTTCGAGTCCAACTTCGGGCGCCA	1952406	1952482	77	plus	XC4340 Asn tRNA
254	CTCCCTGGTGAAATTAGCGCTGTGGAACCACCCGATCCCATCCCGAACTCGGAAGTGAAACGCAGCTGCGCCGATGGTAG TGTGGCTCAAGCCATGCGAGAGTAGGTCATCGCCCAGGGGC	4632457	4632338	121	minus	XC4382,XC4389 5S ribosomal RNA
255	GGAGCGATGCCCGAGCGGCTGAAGGGGCTCCCCTGCTAAGGGAGTATAGGGTCAAAAGCTCTATCGAGGGTTCGAATCCC TCTCGCTCCGCCA	3035204	3035112	93	minus	XC4359 Ser tRNA
258	GGCCTGGTGGTAGAGTGGTTATGCAGCGGACTGCAAATCCGCGTACGCCGGTTCAATTCCGGCCCAGGCCTCCACATCG	2414359	2414281	79	minus	XC4352 Cys tRNA
266	CTCCCTGGGTGAAATTAGCGCTGTGGGAACCACCCGATCCCATCCCGAACTCGGAAGTGAAACGCAGCTGCGCCGATGGT AGTGTGGCTCAAGCCATGCGAGAGTAGGTCATCGCCAGGGGC	4632457	4632338	122	minus	XC4382,XC4389 5S ribosomal RNA
267	GGCCTGGTGGTAGAGTGGTTATGCAGCGGACTGCAAATCCGCGTACGCCGGTTCAATTCCGGCCCAGGCCTCCACATCG	2414359	2414281	79	minus	XC4352 Cys tRNA
268	TGCGGGGTGGAGCAGTCTGGCAGCTCGTCGGGCTCATAACCCGAAGGTCGCAGGTTCAAATCCGGCCCCCGCAACCA	1923546	1923622	77	plus	XC4339 Met tRNA
269	TGCCCCGTCGCCAAGCGGTAAGGCACCTGACTCTGACTCAGGCATTCGGTGGTTCGAATCCATCCGGGGCAGCCA	580682	580608	75	minus	XC4334 Gln tRNA
270	CTCCCTGGTGAAATTAGCGCTGTGGAACCACCCGATCCCATCCCGAACTCGGAAGTGAAACGCAGCTGCGCCGATGGTGG TGTAGCTCAAGCCATGCGAGAGTAGGTCATCGCCAGGGGC	4632457	4632338	120	minus	XC4382,XC4389 5S ribosomal RNA
271	CGGGGTATAGCGCAGCCTGGTAGCGCACTAGTCTGGGCGACTAGTGGTCGTCGGTTCGAATCCGGCTACCCCGACCA	1993172	1993248	77	plus	XC4342 Pro tRNA
273	GGAGCGTTAGTTCAGCTGGTTAGAATGCTGGCCTGTCACGCCGGAGGTCGCGGGTTCGAGTCCCGTCCGCTCCGCCA	3904973	3904897	77	minus	XC4368 Asp tRNA
274	GGAGAGGTGTCCGAGTGGTTGAAGGAGCACGCCTGGAAAGTGTGTAAGCGTCTAAACCGCGCTTCGGGGGTTCGAATCCC CCTCTCTCCGCCA	3890303	3890211	93	minus	XC4366 Ser tRNA
275	GGGGCCTTAGCTCAGCTGGGAGAGCACCTGCTTTGCAAGCAGGGGGTCGTCGGTTCGATCCCGACAGGCTCCACCA	4635863	4635788	76	minus	XC4385 Ala tRNA
276	CTCCCTGGTGAAATTAGCGCTGTGGAACCACCCGATCCCACCCCGAACTCGGAAGTGAAACGCAGCTGCGCCGATGGTAG TGTGGCTCAAGCCATGCGAGAGTAGGTCATCGCCAGGGGC	4632457	4632338	120	minus	XC4382,XC4389 5S ribosomal RNA
277	GCGTTCTCTGCTGTGAACGACGGTGTGCAAAACATTCGTCTTGTCTCTTAATTACGACCACGGGGGCGCGACGAAGCCGG GAGTGCAAGTCCGCCTTGTAGCGGGAAGCCCGACGGCCTAACAACGTCCCCACTTGAACCCCGGGTTCAAGGTCGTTTCG CACACATCGTCATGGCGGAGAATGCA	1085474	1085289	186	minus	IGRXC0901-XC0902 XC_0901 conserved hypothetical protein XC_0902 conserved hypothetical protein	sRNA-C2
278	CTCCCTGGTGAAACTAGCGCTGTGGAACCACCCGATCCCATCCCGAACTCGGAAGTGAAACGCAGCTGCGCCGATGGTAG TGTGGCTCAAGCCATGCGAGAGTAGGTCATCGCCAGGG	4632457	4632340	118	minus	XC4382,XC4389 5S ribosomal RNA
279	GGGGCCTTAGCTCAGCTGGGAGAGCACCTGCTTTGCAAGCAGGGGGTCGTCGGTTCGATCCCGACAGGCTCCACCAT	4635863	4635787	77	minus	XC4385 Ala tRNA
280	GGGGCCTTAGCTCAGCTGGGAGAGCACCTGCTTTGCAAGCAGGGGGTCGTCGGTTCGATCCCGACAGGCTCCACCAT	4635863	4635787	77	minus	XC4385 Ala tRNA
281	CTCCCTGGTGAAATTAGCGCTGTGGAACCACCCGATCCCATCCCGAACTCGGAAGTGAAGCGCAGCTGCGCCGATGGTAG TGTGGCTCAAGCCATGCGAGAGTAGGTCATCGCCAGGGGC	4632457	4632338	120	minus	XC4382,XC4389 5S ribosomal RNA
282	TGCCCCGTCGCCAAGCGGTAAGGCACCTGACTCTGACTCAGGCATTCGGTGGTTCGAATCCATCCGGGGCAGCCA	580682	580608	75	minus	XC4334 Gln tRNA
283	AAGGGAGTATAGGGTCAAAAGCTCTATCGAGGGTTAGAATCCCTCTCGTTCCGCCA	3035167	3035112	56	minus	XC4359 Ser tRNA
284	TGCCCCGTCGCCAAGCGGTAAGGCACCTGACTCTGACTCAGGCATTCGGTGGTTCGAATCCATCCGGGGCAGCCA	580682	580608	75	minus	XC4334 Gln tRNA
285	CTCAAGCCATGCGAGAGTAGGTCATCGCCAGGGGC	4632372	4632338	35	minus	IGRXC3924-XC4382 XC_3924 IS1478 transposase XC_4382 5S rRNA	sRNA-C4
286	TGCGGGGTGGAGCAGTCTGGCAGCTCGTCGGGCTCATAACCCGAAGGTCGCAGGTTCAAATCCGGCCCCCGCAACCA	1923546	1923622	77	plus	XC4339 Met tRNA
289	GTCAAAAAGCTCTATCGAGGGTTCGAATCCCTCTCGCTCCGCCA	3035204	3035112	44	minus	XC4359 Ser tRNA
290	TGCCCCGTCGCCAAGCGGTAAGGCACCTGACTCTGACTCAGGCATTCGGTGGTTCGAATCCATCCGGGGCAGCCA	580682	580608	75	minus	XC4334 Gln tRNA
291	AGATCTCTCCCATCCCCTGG	4839939	4939920	20	minus	IGRXC4108-XC4109 XC_4108 coproporphyrinogen III oxidase, aerobic XC_4109 DNA polymerase I	sRNA-C5
292	ACTCACGCATTCGATGGTTCGAATCCATCCGGGGCAGCCA	580647	580608	40	minus	XC4334 Gln tRNA
293	ACTCANGCATTCGATGGNTCGAATCCATCCGGGGCAGCCA	580682	580608	40	minus	XC4334 Gln tRNA
294	ACTCANGCATTCGATGGTTCGAATCCATCCGGGGCAGCCA	580682	580608	40	minus	XC4334 Gln tRNA
295	AGATCTCTCCCATCCCCTGG	4839939	4939920	20	minus	IGRXC4108-XC4109 XC_4108 coproporphyrinogen III oxidase, aerobic XC_4109 DNA polymerase I	sRNA-C5
296	GCGCCCGTAGCTCAGTTGGATAGAGTACCTGGCTGCGAACCAGACGGTCAGGAGTTCGAATCTCTCCGGGCGCACCA	3028285	3028361	77	plus	XC4357 Arg tRNA
297	AGATCTCTCCCATCCCCTGG	4839939	4939920	20	minus	IGRXC4108-XC4109 XC_4108 coproporphyrinogen III oxidase, aerobic XC_4109 DNA polymerase I	sRNA-C5
298	GCCCGAAGTTGGACTCGAACCTCCACGAAGTTGCCCCCGCTAGCACCTGAAGCTAGTGCGTCTACCAATTCCGCCACCTG GGC	3267563	3267645	83	plus	XC4361 Leu tRNA
299	GCCCGAATAGCTCAGCCGGTTAGAGCATTTGACTGTTAATCAGGGGGTCGTTGGTTCGAGTCCAACTTCGGGCGCCA	1952406	1952482	77	plus	XC4340 Asn tRNA
300	AGGTCCAAGGTTCGAATCCTTGACGGCCCACCA	3912186	3912154	33	minus	XC4372 Lys tRNA
301	TGCCCCGTCGCCAAGCGGTAAGGCACCTGACTCTGACTCAGGCATTCGGTGGTTCGAATCCATCCGGGGCAGCCA	580682	580608	75	minus	XC4334 Gln tRNA
302	GCCCAGGTGGCGGAATTGGTAGAC	1908307	1908330	24	plus	XC4338 Leu tRNA
303	GGATCCCCGGGTACCGAGCTCGAATTCA					not found
304	AGGTCCAAGGTTCGAATCCTTGACGGCCCACCA	3912186	3912154	33	minus	XC4372 Lys tRNA
308	AGCGGGAATGCT					not found
309	CACGCCGGAGGTCGCGGGTTCGAGTCCCGTCCGCTCCGNCA	3904937	3904897	41	minus	XC4368 Asp tRNA
310	GGAGCGGTAGTTCAGCTGGTTAGAATGCTGGCCTGTCACGCCGGAGGTCGCGGGTTCGAGTCCCGTCCGCTCCG	3904973	3904900	74	minus	XC4368 Asp tRNA
311	GGGCCGTTAGCTCAGTTGGTAGAGCAGTTGACTCTTAATCAATAGGTCCAAGGTTCGAATCCTTGACGGCCCACCA	3912229	3912154	76	minus	XC4372 Lys tRNA
312	TGCCCCGTCGCCAAGCGGTAAGGCACCTGACTCTGACTCAGGCATTCGGTGGTTCGAATCCATCCGGGGCAGCCA	580682	580608	75	minus	XC4334 Gln tRNA
315	CTCCCTGGTGAAATTAGCGCTGTGGAACCACCCGATCCCATCCCGAACTCGGAAGTGAAACGCAGCTGCGCCGATGGTAG TGTGGCTCAAGCCATGCGAGAGTAGGTCATCGCCAGGGGC	4632457	4632338	120	minus	XC4382,XC4389 5S ribosomal RNA
316	CTCCCTGGTGAAATTAGCGCTGTGGAACCACCCGATCCCATCCCGAACTCGGAAGTGAAACGCAGCTGCGCCGATGGTAG TGTGGCTCAAGCCATGCGAGAGTAGGTCATCGCCAGGGGC	4632457	4632338	120	minus	XC4382,XC4389 5S ribosomal RNA
317	GGGGCCATAGCTCAGCTGGGAGAGCGTCGCGTTTGCATCGCGAAGGTCGAGGGTTCGATCCCCTTCCGCTCCACCA	2195026	2194951	76	minus	XC4344 Ala tRNA
318	GGAGCGGTAGTTCAGCTGGTTAGAATGCTGGCCTGTCACGCCGGAGGTCGCGGGTTCGAGTCCCGTCCGCTCCGCC	3904973	3904898	76	minus	XC4368 Asp tRNA
319	TGCCCCATCGCCAAGCGGTAAGGCACCTGACTCTGACTCAGGCATTCGGTGGTTCGAATCCATCCGGGGCAGCCA	580682	580608	75	minus	XC4334 Gln tRNA
320	CTCCCTGGTGAAATTAGCGCTGTGGAACCACCCGATCCCATCCCGAACTCGGAAGTGAAACGCAGCTGCGCCGATGGTAG TGTGGCTCAAGCCATGCGAGAGTAGGTCATCGCCAGGGGC	4632457	4632338	120	minus	XC4382,XC4389 5S ribosomal RNA
321	TCTCGCTCCGCCA	3035204	3035112	93	minus	XC4359 Ser tRNA
322	TGCGGGGTGGAGCAGTCTGGCAGCTCGTCGGGCTCATAACCCGAAGGTCGCAGGTTCAAATCCGGCCCCCGCAACCA	1923546	1923622	77	plus	XC4339 Met tRNA
323	TGCCCCGTCGCCAAGCGGTAAGGCACCTGACTCTGACTCAGGCATTCGGTGGTTCGAATCCATCCGGGGCAGCCA	580682	580608	75	minus	XC4334 Gln tRNA
324	CGGGGTGTAGCTCAGTCTGGTAGAGCGCTACGTTCGGGACGTAGAGGTCGCAGGTTCGAATCCTGTCTCCCCGACCA	2278494	2278418	77	minus	XC4345 Pro rRNA
325	AGTTCAGCTGGTTAGAATGCTGGCCTGTCTTCTTCAAGGAGGTCGCGGGTTCGAGTCCCGTCCGCTCCGCCA	3904965	3904897	69	minus	XC4368 Asp tRNA
326	TGCGGGGTGGAGCAGTCTGGCAGCTCGTCGGGCTCATAACCCGAAGGTCGCAGGTTCAAATCCGGCCCCCGCAACCA	1923546	1923622	77	plus	XC4339 Met tRNA
327	GGAGGACCTTCGGGCTTCGCGCGATAAAAGGAGCCGATGTCGGATTAGCTAGTTGGCGGGGTAAGAGCAGCACCAAGGCG ACGATCCGTAGCTGGTCTGAG	4637303	4637204	101	minus	XC4386,XC4393 16S ribosomal RNA
328	GGAGCGGTAGTTCAGCTGGTTAGAATGCTGGCCTGTCACGCCGGAGGTCGCGGGTTCGAGTCCCGTCCGCTCCGCCA	3904973	3904897	77	minus	XC4368 Asp tRNA
329	CTCCCTGGTGAAATTAGCGCTGTGGAACCACCCGATCCCATCCCGAACTCGGAAGTGAAACGCAGCTGCGCCGATGGTAG TGTGGCTCAAGCCATGCGAGAGTAGGTCATCGCCAGGGGC	4632457	4632338	120	minus	XC4382,XC4389 5S ribosomal RNA
332	CTCCCTGGTGAAATTAGCGCTGTGGAACCACCCGATCCCATCCCGAACTCGGAAGTGAAACGCAGCTGCGCCGATGGTAG TGTGGCTCAAGCCATGCGAGAGTAGGTCATCGCCAGGGGC	4632457	4632338	120	minus	XC4382,XC4389 5S ribosomal RNA
334	GGAGAGGTGTCCGAGTGGTTGAAGGAGCACGCCTGGAAAGTGTGTAAGCGTCTAAACAAAGGCTTCGGGGGTTCGAATCC CCCTCTCTCCGCCA	3890303	3890211	93	minus	XC4366 Ser tRNA
335	GGAGCGGTAGTTCAGCTGGTTAGAATGCTGGCCTGTCACGCCGGAGGTCGCGGGTTCGAGTCCCGTCCGCCCCGCCA	3904973	3904897	77	minus	XC4368 Asp tRNA
336	GGGGCCTTAGCTCAGCTGGGAGAGCACCTGGCAAACAGAGGGTCGTCGGTTCGATCCCGACAAGGCTCCACC	4635863	4635788	71	minus	XC4385 Ala tRNA
337	GCCCAGGTGGCGGAATTGGTAGACGCACTACCTTTTTATAAGGGGGGCGGGGGCAACTTCGTGGAGGTTCG	3267563	3267630	69	plus	XC4361 Leu tRNA
338	GGAGCGGTAGTTCAGCTGGTTAGAATGCTGGCCTGTCACGCACGGAGGTCGCGGGTTCGAGTCCCGTCCGCTCCGCCA	3904973	3904897	77	minus	XC4368 Asp tRNA
339	CTCCCTGGTGAAATTAGCGCTGTGGAACCACCTCATTCCATCCCGAACTCGGAAGTGAAACGCAGCTGCGCCGATGGTAG TGTGGCTCAAGCCATGCGAGAGTAGGTCATCGCCAGGGGC	4632457	4632338	120	minus	XC4382,XC4389 5S ribosomal RNA
340	CTCCCTGGTGAAATTAGCGCTGTGGAACCACCCGATCCCATCCCGAACTCGGAAGTGAAACGCAGCTGCGCCGATGGTAG TGTGGCTCAAGCCATGCGAGAGTAGGTCATCGCCAGGG	4632457	4632340	118	minus	XC4382,XC4389 5S ribosomal RNA
341	GGGGCCTTAGCTCAGCTGGGAGAGCACCTGCTCCTGTTAGCAGGGGGTCGTCGGTTCGATCCCGACAGGCTCCACCA	4635863	4635788	76	minus	XC4385 Ala tRNA
342	GGAGCGGTAGTTCAGCTGGTTAGAATGCTGGCCTGTCACGCACGGAGGTCGCGGGTTCGAGTCCCGTCCGCTCCGCCA	3904973	3904897	77	minus	XC4368 Asp tRNA
343	GAGGTGGCAGAGCGGTTGAATGTACCTGACTCGAAATCAGGCAGGCGTTTATAGCGCCTCGGGGGTTCGAATCCCCCCCT CTCCGCCA	3896529	3896442）	88	minus	XC4367 Ser tRNA
344	GTCCCCATCGTCTAGAGGCCTAGGACACCACCCTTCACGGTGGACACCGGGGTTCGAATCCCCGTGGGGACGCCA	2373952	2373877	76	minus	XC4347 Glu tRNA
346	TGCGGGGTGGAGCAGTCTGGCAGCTCGTCGGGCCCATAACCCGAAGGTCGCAGGTTCAAATCCTGCCCCCGCTACCA	1923546	1923622	77	plus	XC4339 Met tRNA
347	CTCCCTGGTGAAATTAGCGCTGTGGAACCACCCGATCCCATCCCGAACTCGGAAGTGAAACGCAGCTGCGCCGATGGTAG TGTAACGCAAGCCATGCGAGAGTAGGTCATCGCCAGGGGC	4632457	4632338	120	minus	XC4382,XC4389 5S ribosomal RNA
348	AAGGAGGTGATCCAGCCGCACCTTCCGATACGCCTTTTCTTGTTACGAC					not found
349	AAGGAGGTGATCCAGCCGCACCTTCCGATACGGCTTTTCTTGTTACGAC					not found
353	GGAGCGATGCCCGAGCGGCTGAAGGGGCTCCCCCTTTTTAAGGGAGTATAGGGTCAAAAGCTCTATCGAGGGTTCGAATC CCTCTCGCTCCGCCA	3035204	3035112	93	minus	XC4359 Ser tRNA
354	GGAGCGATGCCCGAGCGGCTGAAGGGGCTCCCCTGCTAAGGGAGTATAGGGTCAAAAGCTCTATCGAGGGTTCGAATCCC TCTCGCTCCGCCA	3035204	3035112	93	minus	XC4359 Ser tRNA
356	GGGCCGTTAGCTCAGTTGGTAGAGCAGTTGACTCTTAATCAATAGGTCCAAGGTTCGAATCCTTGACGGCCCACCA	3912229	3912154	76	minus	XC4372 Lys tRNA
357	AGGAGAGGTGTCCGAGTGGTTGAAGGAGCACGCCTGGAAAGTGTGTAAGCGTCTAAACCGCGCTTCGGGGGTTCGAATCC CCCTCTCTCCGCCA	3890303	3890211	93	minus	XC4366 Ser tRNA
358	GGAGCGGTAGTTCAGCTGGTTAGAATGCTGGCCTGTCACGCCGGAGGTCGCGGGTTCGAGTCCCGTCCGCTCCGCC	3904973	3904898	76	minus	XC4368 Asp tRNA
359	CAGCGGAATGCT					not found
360	CAGCGGAATGCT					not found
361	GCCGGCATAGCTCAGTTGGTAGAGCAACCGCCTTGTAAGCGGTAGGTCCCCAGTTCGAATCCGGGTGCCGGCACCA	4738529	4738454	76	minus	XC4388 Thr tRNA
362	GGAGCGGTAGTTCAGCTGGTTAGAATGCTGGCCTGTCACGCACGGAGGTCGCGGGTTCGAGTCCCGTCCGCTCCGCCA	3904973	3904897	77	minus	XC4368 Asp tRNA
363	CTCCCTGGTGAAATTAGCGCTGTGGAACCACCCGATCCCATCCCGAACTCGGAAGTGAAACGCAGCTGCGCCGATGGTAG TGTGGCTCAAGCCATGCGAGAGTAGGTCATCGCCAGGGGCT	4632457	4632337	121	minus	XC4382,XC4389 5S ribosomal RNA
364	GGAGCGATGCCCGAGCGGCTGAAGGGGCTCCCCTGCTAAGGGAGTATAGGGTCAAAAGCTCTATCGAGGGTTCGAATCCC TCTCGCTCCGCCA	3035204	3035112	93	minus	XC4359 Ser tRNA
365	GGGCGGTTAGCTCAGCGGTAGAGCACTACCTTGACATTAAAAGGGGTCACAGGTTCGAACCCTGTACCGCCCACCAC	1955335	1955410	76	plus	XC4341 Val tRNA
366	AGGTGGCGGAATTGGTAGACGCACTAGCTTCAGGTGCTAGCGGGGGAAAGGTCGTGGAGGTTCGAGTCCTCTCCTGGGCA CCA	3267567	3267649	83	plus	XC4361 Leu tRNA
367	GCCCGAATAGCTCAGCCGGTTAGAGCACTTGACTGTTAATCAGGGGGTCGTTGGTTCGAGTCCAACTTCGGGCGCCA	1952406	1952482	77	plus	XC4340 Asn tRNA
369	GGAGCGGTAGTTCAGCTGGTTAGAATGCTGGCCTGTCACGCACGGAGGTCGCGGGTTCGAGTCCCGTCCGCTCCGCCA	3904973	3904897	77	minus	XC4368 Asp tRNA
370	GCCCGAATAGCTCAGCCGGTTAGAGCACTTGACTGTTAATCAGGGGGTCGTTGGTTCGAGTCCAACTTCGGGCGCCA	1952406	1952482	77	plus	XC4340 Asn tRNA
371	CTCCCTGGTGAAATTAGCGCTGTGGAACCACCCCCATTAAAATCCCGAACTCGGAAGTGAAACGCAGCTGCCCCTTATGG TAGTGTGGCTCAAGCCATGCGAGAGTAGGTCATCGCCAGGGGC	4632457	4632338	123	minus	XC4382,XC4389 5S ribosomal RNA
372	CTCCCTGGTGAAATTAGCGCTGTGGAACCACCCGATCCCATCCCGAACTCGGAAGTGAAACGCAGCTGCGCCGATGGTAG TGTGGCTCAAGCCATGCGAGAGTAGGTCATCGCCAGGGGC	4632457	4632338	120	minus	XC4382,XC4389 5S ribosomal RNA
373	CTCCCTGGTGAAATTAGCGCTGTGGAACCACCCGATTCCATCCCGAACTCGGAAGTGAAACGCAGCTGCGCCGATGGTAG TGTGGCTCAAGCCATGCGAGAGTAGGTCATCGCCAGGGGC	4632457	4632338	120	minus	XC4382,XC4389 5S ribosomal RNA
374	GGAGAGGTGGCAGAGCGGTTGAATGTACCTGACTCGAAATCAGGCAGGCGTTTATAGCGCCTCGGGGGTTCGAACCCCCC CCTCTCCGCCA	3896532	3896442	91	minus	XC4367 Ser tRNA
375	TGCCCCGTCGCCAAGCGGTAAGGCACCTGACTCTGACTCAGGCATTCGGTGGTTCGAATCCATCCGGGGCAGCCA	580682	580608	75	minus	XC4334 Gln tRNA
376	GGCCTTAGCTCAGCTGGGAGAGTACCTGCTTTGCAAACGGGGGGTCGTCGGTTCGATCCCGACAGGCTCCACCATC	4635863	4635788	76	minus	XC4385 Ala tRNA
377	GGAGCGATGCCCGAGCGGCTGAAGGGGCTCCCCTGCTAAGGGAGTATAGGGTCAAAAGCTCTATCGAGGGTTCGAATCCC TCTCGCTCCGCC	3035204	3035113	92	minus	XC4359 Ser tRNA
378	GGAGCGATGCCCGAGCGGCTGAAGGGGCTCCCCTGCTAAGGGAGTATAGGGTCAAAAGCTCTATCGAGGGTTCGAATCCC TCTCGCTCCGCC	3035204	3035113	92	minus	XC4359 Ser tRNA
379	CTCCCTGGTGAAATTAGCGCTGTGGAACCACCTCTATTTAAAGGGGGAAACTCGGAAGTGAAACGCAGCTGCGCCGTTTA GAAAAGTGTGGCTCAAGCCATGCGAGAGTAGGTCATCGCCAGGGGC	4632457	4632338	126	minus	XC4382,XC4389 5S ribosomal RNA
380	CTCCCTGGTGAAATTAGCGCTGTGGAACCACCCGATCCCATCCCGAAATCGGAAGTGAAACGCAGCTGCGCCGATGGTAG TGTAAACTGGAAGCCATGCGAGAGTAGGTCATCGCCAGGGGC	4632457	4632338	122	minus	XC4382,XC4389 5S ribosomal RNA
381	GGAGCGGTAGTTCAGCTGGTTAGAATGCTGGCCTGTCACGCACGGAGGTCGCGGGTTCGAGTCCCGTCCGCTCCGCCA	3904973	3904897	77	minus	XC4368 Asp tRNA
382	TGCCCCGTCGCCAAGCGGTAAGGCACCTGACTCTGACTCAGGCATTCGGTGGTTCGAATCCATCCGGGGCAGCC	580682	580609	74	minus	XC4334 Gln tRNA
383	AGGTGCGTCAGGAGCGATGCCCGAGCGGCTGAAGGGGCTCCCCTGCTAAGGGAGTATAGGGTCAAAAGCTCTATCGAGGG TTCGAATCCCTCTCGCTCCGCCA	3035204	3035112	93	minus	XC4359 Ser tRNA
387	GCCCAGGTGGCGGAATTGGTAGACGCACTAGCTTCAGGTGCTAGCGGGGGCAACTTCGTGGAGGTTCGAGTCCTCTCCTG GGCACCA	3267563	3267649	87	plus	XC4361 Leu tRNA
388	CGGAGCGGTAGTTCAGCTGGTTAGAATGCTGGCCTGTCACGCCGGAGGTCGCGGGTTCGAGTCCCGTCCGCTCCGCCA	3904974	3904897	78	minus	XC4368 Asp tRNA
389	GGAGCGATGCCCGAGCGGCTGAAGGGGCTCCCCTGCTAAGGGAGTATAGGGTCAAAAGCTCTATCGAGGGCTCGAATCCC TCTCGCTCCGCCA	3035204	3035112	93	minus	XC4359 Ser tRNA
393	GGGGCCTTAGCTCAGCTGGGAGAGCACCTGGCAAACAGAGGGTCGTCGGTTCGATCCCGACAAGGCTCCACC	4635863	4635788	76	minus	XC4385 Ala tRNA
394	GGAGCGGTAGTTCAGCTGGTTAGAATGCTGGCCTGTCACGCACGGAGGTCGCGGGTTCGAGTCCCGTCCGCTCCGCCA	3904973	3904897	77	minus	XC4368 Asp tRNA
395	CGGGGTATAGCGCAGCCTGGTAGCGCACTAGTCTGGGGGACTAGTGGTCGTCGGTTCGAATCCGGCTGCCCCGACCA	1993172	1993248	77	plus	XC4342 Pro tRNA
396	TGCCCCGTCGCCAAGCGGTAAGGCACCTGACTCTGACTCAGGCATTCGGTGGTTCGAATCCGTCCGGGGCAGCCA	580682	580608	75	minus	XC4334 Gln tRNA
398	GCCCAGGTGGCGGAATTGGTAGACGCACTAGCTTCAGGTGCTAGCGGGGGCAACTTCGTGGAGGTTCGAGTCCTCTCCTG GGCACCA	3267563	3267649	87	plus	XC4361 Leu tRNA
399	CTCCCTGGTGAAATTAGCGCTGTGGAACCACCCGATCCCATCCCGAACTCGGAAGTGAAACGCAGCTGCGCCGATGGTAG TGTGGCTCAAGCCATGCGAGAGTAGGTCATCGCCAGGGGC	4632457	4632338	120	minus	XC4382,XC4389 5S ribosomal RNA
400	GCCCGAATAGCTCAGCCGGTTAGAGCACTTGACTGTTAATGAGGGGGTCGTTGGTTCGAGTCCAACTTCGGGCGCCA	1952406	1952482	77	plus	XC4340 Asn tRNA
401	CCAGGTGGCGGAATTGGTAGACGCACTAGCTTCAGGTGCTAGCGGGGGCAACTTCGTGGAGGTTCGAGTCCTCTTCTGGG CACCA	3267565	3267649	85	plus	XC4361 Leu tRNA
402	CTCCCTGGTGAAATTAGCGCTGTGGAACCACCCGATCCCGTCCCGAACTCGGAAGTGAAACGCAGCTGCGCCGATGGTAG TGTGGCTCAAGCCATGCGAGAGTAGGTCATCGCCAGGGGC	4632457	4632338	120	minus	XC4382,XC4389 5S ribosomal RNA
403	CTCCCTGGTGAAATTAGCGCTGTGGAACCACCCGATCCCATCCCGAACTCGGAAGTGAAACGCAGCTGCGCCGATGGTAG TGTGGCTCAAGCCATGCGAGAGTAGGTCATCGCCAGGGGC	4632457	4632338	120	minus	XC4382,XC4389 5S ribosomal RNA
404	CTCCCTGGTGAAATTAGCGCTGTGGAACCACCCGATCCCATCCCGAACTCGGAAGTGAAACGCAGCTGCGCCGATGGTAG TGTGGCTCAAGCCATGCGAGAGTAGGTCATCGCCAGGGGC	4632457	4632338	120	minus	XC4382,XC4389 5S ribosomal RNA
405	TGCGGGGTGGAGCAGTCTGGCAGCTCGTCGGGCTCATAACCCGAAGGTCGCAGGTTCAAATCCTGCCCCCGCTACC	1923546	1923621	76	plus	XC4339 Met tRNA
406	GGGGCGGAGCTCACTGGGAGAGCGTCGCGTTCGCATCGCGAAGGTCGAGGGTTCGATCCCCTTCCGCTCCACCA	2195026	2194951	76	minus	XC4344 Ala tRNA
408	GGAGCGGTAGTTCAGCTGGTTAGAATGCTGGCCTGTCACGCCGGAGGTCGCGGGTTCGAGTCCCGTCCGCTCCGCCA	3904973	3904897	77	minus	XC4368 Asp tRNA
409	GGAGCGATGCCCGAGCGGCTGAAGGGGCTCCCCTGCTAAGGGAGTATAGGGTCAAAAGCTCTATCGAGGGTTCGAATCCC TCTCGCTCCGCCA	3035204	3035112	93	minus	XC4359 Ser tRNA
410	GGGCCGTTAGCTCAGTTGGTAGAGCAGTTGACTCTTAATCAATAGGTCCAAGGTTCGAATCCTGGACGCCCACCA	3912229	3912154	76	minus	XC4372 Lys tRNA
411	CTCCCTGGTGAAATTAGCGCTGTGGAACCACCCGATCCCATCCCGAACTCGGAAGTGAAACGCAGCTGCGCCGATGGTAG TGTGGCTCAAGCCATGCGAGTAGGTCATCGCCAGGGGC	4632457	4632338	118	minus	XC4382,XC4389 5S ribosomal RNA
413	GATGAACTTCCCGGGGCCAGCCCCCTAAGGACCTATGACTATGTGGTTGATAGGTCAGGTGTGTAAGTACAGCAAAGTAT TGAGCTAACTGATACTAATGATCCGTGCGGCTTGACCA	4632707	4632583	119	minus	XC4383,XC4390 23S ribosomal RNA
414	CTCCCTGTGAATTAGCTGTGGAACCACCCGATCCCATCCCGAACTCGGAAGTGAAACGCAGCTGCGCCGATGGTAGTGTG GCTCAAGCCATGCGAGAGTAGGTCATCGCCAGGGGC	4632457	4632338	116	minus	XC4382,XC4389 5S ribosomal RNA
415	GGAGCGATGCCCGAGCGGCTGAAGGGGCTCCCCTGCTAAGGGAGTATAGGGTCAAAAGCTCATGAGGGTTGAATCCCTCT CGTCCGCCA	3035204	3035112	93	minus	XC4359 Ser tRNA
416	GGGCTTGCGCAAGTCTTGCATGCCTGCAGGATCGATGAAGGAGGTGATCCAGCCGCACCTTCCGATACGGCTACCTTGTT ACGACTTCACCCCAGTCATCGGCCACACCGTGGCAAGCGCACTCCCGAAGGTTAAGCTACCTTGACGCACCTGCAGGTCG ACTCTAGAGGATCCCCGGGTACCGAGCTCGAATTCACTGGCCGTCGTTTTACAACGTCGTGACTGGGAAAACCCTGGCGT					not found
417	GTCCCCATCGTCTAGAGGCCTAGGACACCACCCTTTCTGTGGACACCGGGGTTCGAATCCCCGTGGGGACGCCA	2373952	2373877	76	minus	XC4347 Glu tRNA
418	CTCCCTGGTGAAATTAGCGCTGTGGAACCACCCGATCCCATCCCGAACTCGGAAGTGAAACGCAGCTGCGCCGATGGTAG TGTGGCTCAAGCCATGCGAGTAGGTCATCGCCAGGGGC	4632457	4632338	118	minus	XC4382,XC4389 5S ribosomal RNA
419	TGCGGGGTGGAGCAGTCTGGCAGCTCGTCGGGCTCATAACCCGAAGGTCGCAGGTTCAAATCCTGCCCCCGCTACCA	1923546	1923622	77	plus	XC4339 Met tRNA
420	GGAGCGGTAGTTCAGCTGGTTAGAATGCTGGCCTGTCACGCCGGAGGTCGCGGGTTCGAGTCCCGTCCGCTCCGCCA	3904973	3904897	77	minus	XC4368 Asp tRNA
421	GGAGCGGTAGTTCAGCTGGTTAGAATGCTGGCCTGTCACGCCGGAGGTCGCGGGTTCGAGTCCCGTCCGCTCCGC	3904973	3904897	77	minus	XC4368 Asp tRNA
422	GGAGCGATGCCCGAGCGGCTGAAGGGGCTCCCCTGCTAAGGGAGTATAGGGTCAAAAGCTCTATCGAGGGTTCGAATCCC TCTCGCTCCGCCA	3035204	3035112	93	minus	XC4359 Ser tRNA
423	CTCCCTGGTGAAATTAGCGCTGTGGAACCACCCGATCCCATCCCGAACTCGGAAGTGAAACGCAGCTGCGCCGATGGTAG TGTGGCTCAAGCCATGCGAGAGTAGGTCATCGCCAGGGGC	4632457	4632338	120	minus	XC4382,XC4389 5S ribosomal RNA
424	CTCCCTGGTGAAATTAGCGCTGTGGAACCACCCGATCCCATCCCGAACTCGGAAGTGAAACGCAGCTGCGCCGATGGTAG TGTGGCTCAAGCCATGCGAGAGTAGGTCATCGCCAGGGGC	4632457	4632338	120	minus	XC4382,XC4389 5S ribosomal RNA
425	CTCCCTGGTGAAATTAGCGCTGTGGAACCACCCGATCCCATCCCGAACTCGGAAGTGAAACGCAGCTGCGCCGATGGTAG TGCGGCTCAAGCCATGCGAGAGTAGGTCATCGCCAGGGGC	4632457	4632338	120	minus	XC4382,XC4389 5S ribosomal RNA
426	TGCCCCGTCGCCAAGCGGTAAGGCACCTGACTCTGACTCAGGCATTCGGTGGTTCGAATCCATCCGGGGCAGCCA	580682	580608	75	minus	XC4334 Gln tRNA
427	GGAGCGGTAGTTCAGCTGGTTAGAATGCTGGCCTGTCACGCCGGAGGTCGCGGGTTCGAGTCCCGTCCGCTCCGCCA	3904973	3904897	77	minus	XC4368 Asp tRNA
428	GGAGCGATGCCCGAGCGGCTGAAGGGGCTCCCCTGCTAAGGGAGTATAGGGTCAAAAGCTCTATCGAGGGTTCGAATCCC TCTCGCTCCGCCA	3035204	3035112	93	minus	XC4359 Ser tRNA
430	TGCCCCGTCGCCAAGCGGTAAGGCACCTGACTCTGACTCAGGCATTCGGTGGTTGAATCCATCCGGGG	580682	580614	75	minus	XC4334 Gln tRNA
431	GCCCAGGTGGCGGAATTGGTAGACGCACTAGCTTCAGGTGCTAGCGGGGGCAACTTCGTGGAGGTTCGAGTCCTCTTCTG GGCACCA	3267563	3267649	87	plus	XC4361 Leu tRNA
432	GGAGAGGTGTCCGAGTGGTTGAAGGAGCACGCCTGGAAAGTGTGTAGGCGTCTAAACCGCGCTTCGGGGGTTCGAATCCC CCTCTCTCCGCCA	3890303	3890211	93	minus	XC4366 Ser tRNA
433	TGCGGGGTGGAGCAGTCTGGCAGCTCGTCGGGCTCATAACCCGAAGGTCGCAGGTTCAAATCCTGCCCCCGCTACCA	1923546	1923622	77	plus	XC4339 Met tRNA
434	GCCCAGGTGGCGGAATTGGTAGACGCACTAGCTTCAGGTGCTAGCGGGGGCAACTTCGTGGAGGTTCGAGTCCTCTTCTG GGCACCA	3267563	3267649	87	plus	XC4361 Leu tRNA
436	GGGGCCATAGCTCAGCTGGGAGAGCGCCTGCATGGCATGCAGGAGGTCGGCGGTTCGATCCCGCCTGGCTCCACCA	2374081	2374006	76	minus	XC4348 Ala tRNA
437	TGGAACCCCCGATCCCTCCCAATCGAGTGAAACGAGCTGCGCCGATGGTAGTGTGGCTCAGCCATGCGAGAGTAGGTCAT CGCCAGGGGC	4632435	4632338	90	minus	XC4382,XC4389 5S ribosomal RNA
438	GCCCCGTCGCCAAGCGGTAAGGCACCTGACTCTGACTCAGGCATTCGGTGGTTCGAATCCATCCGGGGCAGCCAC	580682	580608	75	minus	XC4334 Gln tRNA
439	GCGTTCTCTGCTGTGAACGACGGTGTGCAAAACATTCGCCTTGTCCCTTAATTACGACCACGGGGGCGCGACGAAGCCGG GAGTGCAAGTCCGCCTTGTAGCGGGAAGCCCGACGGCCTAACAACGTCCCCACTTGAACCCCGGGTTCAAGGTCGTTTCG CACACATCGTCATGGCGGAGAATGCAA	1085474	1085288	187	minus	IGRXC0901-XC0902 XC_0901 conserved hypothetical protein XC_0902 conserved hypothetical protein	sRNA-C2
440	CTCCCTGGTGAAATTAGCGCTGTGGAACCACCCGATCCCATCCCGAACTCGGAAGTGAAACGCAGCTGCGCCGATGGTAG TGTGGCTCAAGCCATGCGAGAGTAGGTCATCGCCAGGGGC	4632457	4632338	120	minus	XC4382,XC4389 5S ribosomal RNA
441	CTCCCTGGTGAAATTAGCGCTGTGGAACCACCCGATCCCATCCCGAACTCGGAAGTGAAACGCAGCTGCGCCGATGGTAG TGTGGCTCAAGCCATGCGAGAGTAGGTCATCGCCAGGGGC	4632457	4632338	120	minus	XC4382,XC4389 5S ribosomal RNA
444	GGAGCGATGCCCGAGCGGCTGAAGGGGCTCCCCTGCTAAGGGAGTATAGGGTCAAAAGCTCTATCGAGGGTTCGAATCCC TCTCGCTCCGCCA	3035204	3035112	93	minus	XC4359 Ser tRNA
445	GGAGCGATGCCCGAGCGGCTGAAGGGGCTCCCCTGCTAAGGGAGTATAGGGTCAAAAGCTCTATCGAGGGTTCGAATCCC TCTCGCTCCGCCA	3035204	3035112	93	minus	XC4359 Ser tRNA
447	GGAGCGATGCCCGAGCGGCTGAAGGGGCTCCCCTGCTAAGGGAGTATAGGGTCAAAAGCTCTATCGAGGGTTCGAATCCC TCTCGCTCCGCCA	3035204	3035112	93	minus	XC4359 Ser tRNA
449	GCGTTCTCTGCTGTGAACGACGGTGTGCAAAACATTCGCCTTGTCCCTTAATTACGACCACGGGGGCGCGACGAAGCCGG GAGTGCAAGTCCGCCTTGTAGCGGGAAGCCCGACGGCCTAACAACGTCCCCACTTGAACCCCGGGTTCAAGGTCGTTTCG CACACATCGTCATGGCGGAGAATGCCAT	1085474	1085287	188	minus	IGRXC0901-XC0902 XC_0901 conserved hypothetical protein XC_0902 conserved hypothetical protein	sRNA-C2
450	AGCGGTAAGGCACCTGACTCTGACTCAGGCATTCGGTGGTTCGAATCCATCCGGGGCAGCCA	580669	580608	62	minus	XC4334 Gln tRNA
451	GGAGCGGTAGTTCAGCTGGTTAGAATGCTGGCCTGTCACGCCGGAGGTCGCGGGTTCGAGTCCCGTCCGCTCCGCCA	3904973	3904897	77	minus	XC4368 Asp tRNA
452	TGCCCCGTCGCCAAGCGGTAAGGCACCTGACTCTGACTCAGGCATTCGGTGGTTCGAATCCATCCGGGGCAGCCA	580682	580608	75	minus	XC4334 Gln tRNA
453	CTCCCTTGGTGAAATTAGCGCTGTGGAACCACCCGATCCCATCCCGAACTCGGAAGTGAAACGCAGCTGCGCCGATGGTA GTGTGGCTCAAGCCATGCGAGAGTAGGTCATCGCCAGGGGC	4632457	4632338	121	minus	XC4382,XC4389 5S ribosomal RNA
454	TGCGGGGTGGAGCAGTCTGGCAGCTCGTCGGGCTCATAACCCGAAGGTCGCAGGTTCAAATCCTGCCCCCGCTACCA	1923546	1923622	77	plus	XC4339 Met tRNA
455	ACGACCTACGGGTGAAAGCGGAGGACCTTCGGGCTTCGCGCGATTGAATGAGCCGATGTCGGATTAGCTAGTTGGCGGGG TAAAGGCCCACCAAGGCGACGATCCGTAGCTGGTCTGAGAGGATGATCAGCCACACTGGAACTGAGACACGGTCCAGACT CCTACGGGAGGC	4637322	4637151	172	minus	XC4386,XC4393 16S ribosomal RNA
456	CTCCCTGGTGAAATTAGCGCTGTGGAACCACCCGATCCCATCCCCTTTTAATAAAGAGGAGTGAAACGCAGCTGCGCCGA TGGTCCCTTTTTAAAGGGCCATGCGAGAGTAGGTCATCGCCAGGGGC	4632457	4632338	127	minus	XC4382,XC4389 5S ribosomal RNA
458	GCCCAGGTGGCGGAATTGGTAGACGCACTAGCTTTATAGGGGTAGCG	1908307	1908352	47	plus	XC4338 Leu tRNA
459	GCCCAGGTGGCGGAATTGGTAGACGCACTAGCTTCAGGTGCTAGCGGGGGCAACTTCGTGGAGGTTCGAGTCCTCTTCTG GGCACCA	3267563	3267649	87	plus	XC4361 Leu tRNA
460	GCCCAGGTGGCGGAATTGGTAGACGCACTAGCTTCAGGTGCTAGCGGGGGCAACTTCGTGGAGGTTCGAGTCCTCTTCTG GGCACCA	3267563	3267649	87	plus	XC4361 Leu tRNA
461	TGCGGGGTGGAGCAGTCTGGCAGCTCGTCGGGCTCATAACCCGAAGGTCGCAGGTTCAAATCCTGCCCCCGCTACCA	1923546	1923622	77	plus	XC4339 Met tRNA
463	GGAGCGGTAGTTCAGCTGGTTAGAATGCTGGCCTGTCACGCCGGAGGTCGCGGGTTCGAGTCCCGTCCGCTCCGCCA	3904973	3904897	77	minus	XC4368 Asp tRNA
464	CTCCCTGGTGAAATTAGCGCTGTGGAACCACCCGATCCCATCCCGAACTCGGAAGTGAAACGCAGCTGCGCCGATGGTAG TGTGGCTCAAGCCATGCGAGAGTAGGTCATCGCCAGGGGC	4632457	4632338	120	minus	XC4382,XC4389 5S ribosomal RNA
465	CTCCCTGGTGAAATTAGCGCTGTGGAACCACCCGATCCCATCCCGAACTCGGAAGTGAAACGCAGCTGCGCCGATGGTAG TGTGGCTCAAGCCATGCGAGAGTAGGTCATCGCCAGGGGC	4632457	4632338	120	minus	XC4382,XC4389 5S ribosomal RNA
466	GGAGCGATGCCCGAGCGGCTGAAGGGGCTCCCCTGCTAAGGGAGTATAGGGTCAAAAGCTCTATCGAGGGTTCGAATCCC TCTCGCTCCGCCA	3035204	3035112	93	minus	XC4359 Ser tRNA
468	ACGCACCTGCAGGATCTT					not found
469	GCGTTCTCTGCTGTGAACGACGGTGTGCAAAACATTCGCCTTGTCCCTTAATTACGACCACGGGGGCGCGACGAAGCCGG GAGTGCAAGTCCGCCTTGTAGCGGGAAGCCCGACGGCCTAACAACGTCCCCACTAGAACCCCGGGTTCAAGGTCGTTTCG CACACATCGTCATGGCGGAGAATGCAA	1085474	1085287	188	minus	IGRXC0901-XC0902 XC_0901 conserved hypothetical protein XC_0902 conserved hypothetical protein	sRNA-C2
470	GCCCAGGTGGCGGAATTGGTAGACGCACTAGCTTCAGGTGCTAGCGGGGGCAACTTCGTGGAGGTTCGAGTCCTCTTCTG GGCAC	3267563	3267647	85	plus	XC4361 Leu tRNA
472	GCCCAGGTGGCGGAATTGGTAGACGCACTAGCTTCAGGTGCTAGCGGGGGCAACTTCGTGGAGGTTCGAGTCCTCTTCTG GGCACCA	3267563	3267649	87	plus	XC4361 Leu tRNA
473	TGCCCCGTCGCCAAGCGGTAAGGCACCTGACTCTGACTCAGGCATTCGGTGGTTCGAATCCATCCGGGGCAGCCA	580682	580608	75	minus	XC4334 Gln tRNA
474	GGGGCCTTAGCTCAGCTGGGAGAGCACCTGCTTGCAAGCAGGGGGTCGTCGGTTCGATCCCGACAGGCTCCACCAT	4635863	4635787	77	minus	XC4385 Ala tRNA
475	GGAGCGATGCCCGAGCGGCTGAAGGGGCTCCCCTGCTAAGGGAGTATAGGGTCAAAAGCTCTATCGAGGGTTCGAATCCC TCTCGCTCCGCCA	3035204	3035112	93	minus	XC4359 Ser tRNA
476	GGGCCGTTAGCTCAGTTGGTAGAGCAGTTGACTCTTAATCAATAGGTCCAAGGTTCGAATCCTGGACGCCCACCA	3912229	3912154	76	minus	XC4372 Lys tRNA
477	GCGTTCTCTGCTGTGAACGACGGTGTGCAAAACATTCGCCTTGTCCCTTAATTACGACCACGGGGGCGCGACGAAGCCGG GAGTGCAAGTCCGCCTTGTAGCGGGAAGCCCGACGGCCTAACAACGTCCCCACTGAACCCCGGGTTCAAGGTCGTTTCGC ACACAT	1085474	1085308	167	minus	IGRXC0901-XC0902 XC_0901 conserved hypothetical protein XC_0902 conserved hypothetical protein	sRNA-C2
478	GGAGCGATGCCCGAGCGGCTGAAGGGGCTCCCCTGCTAAGGGAGTATAGGGTCAAAAGCTCTATCGAGGGTTCGAATCCC TCTCGCTCCGCCA	3035204	3035112	93	minus	XC4359 Ser tRNA
479	CTCCCTGGTGAAATTAGCGCTGTGGAACCACCCGATCCCATCCCGAACTCGGAAGTGAAACGCAGCTGCGCCGATGGTAG TGTGGCTCAAGCCATGCGAGAGTAGGTCATCGCCAGGGGCT	4632457	4632337	121	minus	XC4382,XC4389 5S ribosomal RNA
480	AGTTTGTTGCACCAGAAGCAGGTAGCATAACCTTCGGGAGGGCGCTTGCCACGGTGTGGCCGATGACTGGGGTGAAGTCG TAACAAGGTAGCCGTATCGGAAGGTGCGGCTGGATCACCTCCTTT	4636082	4635958	125	minus	XC4386,XC4393 16S ribosomal RNA
481	GCCCAGGTGGCGGAATTGGTAGACGCACTAGCTTCAGGTGCTAGCGGGGGCAACTTCGTGGAGGTTCGATTCCTCTTCTG GGCACCA	3267563	3267649	87	plus	XC4361 Leu tRNA
482	GGGGCCATAGCTCAGCTGGGAGAGCGCCTGCATGGCATGCAGGAGGTCGGCGGTTCGATCCCGCCTGGCTCCACCA	2374081	2374006	76	minus	XC4348 Ala tRNA
483	GGAGAGGTGGCAGAGCGGTTGAATGTACCTGACTCGAAATCAGGCAGGCGTTTATAGCGCCTCGGGGGTTCGAACCCCCC CCTCTCCGCCA	3896532	3896442	91	minus	XC4367 Ser tRNA
484	GCGGGAATAGCTCAGTTGGTAGAGCGCAACCTTGCCAAGGTTGAGGTCGCGAGTTCGAGTCTCGTTTCCCGCTCC	2414205	2414131	75	minus	XC4351 Gly tRNA
488	GGGGCCATAGCTCAGCTGGGAGAGCGCCTGCATGGCATGCAGGAGGTCGGCGGTTCGATCCCGCCTGGCTCCACCA	2374081	2374006	76	minus	XC4348 Ala tRNA
489	CTCCCTGGTGAAATTAGCGCTGTGGAACCACCCGATCCCATCCCGAACTCGGAAGTGAAGCGCAGCTGCGCCGATGGTAG TGTGGCTCAAGCCATGCGAGAGTAGGTCATCGCCAGGGGC	4632457	4632338	120	minus	XC4382,XC4389 5S ribosomal RNA
490	GGGCCGTTAGCTCAGTTGGTAGAGCAGTTGACTCTTAATCAATAGGTCCAAGGTTCGAATCCTGGACGCCCACCA	3912229	3912154	76	minus	XC4372 Lys tRNA
491	GGGGCCATAGCTCAGCTGGGAGAGCGCCTGCATGGCATGCAGGAGGTCGGCGGTTCGATCCCGCCTGGCTCCACCA	2374081	2374006	76	minus	XC4348 Ala tRNA
493	CTCCCTGGTGAAATTAGCGCTGTGGAACCACCCGATCCCATCCCGAACTCGTGTAAGGGAAACGCAGCTGCGCCGATGGT AGTGTGGCTCCCTTCCATGCAGAGTAGGTCATCGCCAGGGGC	4632457	4632338	122	minus	XC4382,XC4389 5S ribosomal RNA
494	GGAGCGGTAGTTCAGCTGGTTAGAATGCTGGCCTGTCACGCCGGAGGTCGCGGGTTCGAGTCCCGTCCGCTCCGCCA	3904973	3904897	77	minus	XC4368 Asp tRNA
495	AGCGATGCCCGAGCGGCTGAAGGGGCTCCCCTGCTAAGGGAGTATAGGGTCAAAAGCTCTATCGAGGGTTCGAATCCCTC TCGCTCCGCCA	3035204	3035112	91	minus	XC4359 Ser tRNA
497	GGGGCCTTAGCTCAGCTGGGAGAGCACCTGCTTTGCAAGCAGGGGGTCGTCGGTTCGATCCCGACAGGCTCCACCA	4635863	4635788	76	minus	XC4385 Ala tRNA
498	GGAGAGGTGTCCGAGTGGTTGAAGGAGCACGCCTGGAAAGTGTGTAGGCGTCTAAACCGCGCTTCGGGGGTTCGAATCCC CCTCTCTCCGCCA	3890303	3890211	93	minus	XC4366 Ser tRNA
499	CTCCCTGGTGAAATTAGCGCTGTGGAACCACCCGATCCCATCCCGAACTCGGAAGTGAAACGCAGCTGCGCCGATGGTAG TGTGGCTCAAGCCATGCGAGAGTAGGTCATCGCCAGGGGC	4632457	4632338	120	minus	XC4382,XC4389 5S ribosomal RNA
502	GGGGCCTTAGCTCAGCTGGGAGAGCACCTGCTTTGCAAGCAGGGGGTCGTCGGTTCGATCCCGACAGGCTCCACCA	4635863	4635788	76	minus	XC4385 Ala tRNA
503	GGGGCCTTAGCTCAGCTGGGAGAGCACCTGCTTTGCAAGCAGGGGGTCGTCGGTTCGATCCCGACAGGCTCCACCAT	4635863	4635788	77	minus	XC4385 Ala tRNA
504	CTCCCTGGTGAAATTAGCGCTGTGGAACCACCCGATCCCATCCCGAACTCGGAAGTGAAACGCAGCTGCGCCGATGGTAG TGTGGCTCAAGCCATGCGAGAGTAGGTCATCGCCAGGGGC	4632457	4632338	120	minus	XC4382,XC4389 5S ribosomal RNA
508	GGGCCGTTAGCTCAGTTGGTAGAGCAGTTGACTCTTAATCAATAGGTCCAAGGTTCGAATCCTGGACGCCCACCA	3912229	3912154	76	minus	XC4372 Lys tRNA
509	CTCCCTGGTGAAATTAGCGCTGTGGAACCACCCGATCCCATCCCGAACTCGGAAGTGAAACGCAGCTGCGCCGATGGTAG TGTGGCTCAAGCCATCCGAGAGTAGGTCATCGCCAGGGGC	4632457	4632338	120	minus	XC4382,XC4389 5S ribosomal RNA
510	GCCCAGGTGGCGGAATTGGTAGACGCACTAGCTTCAGGTGCTAGCGGGGGCAACTTCGTGGAGGTTCGACGTTCTCTCCT GGGCACCA	3267563	3267649	87	plus	XC4361 Leu tRNA
511	GGAGCGATGCCCGAGCGGCTGAAGGGGCTCCCCTGCTAAGGGAGTATAGGGTCAAAAGCTCTATCGAGGGTTCGAATCCC TCTCGCTCCGCCA	3035204	3035112	93	minus	XC4359 Ser tRNA
512	CTCCCTGGTGAAATTAGCGCTGTGGAACCACCCAATCCCATCCCGAACTCGGAAGTGAAACGCAGCTGCGCCGATGGTAG TGTGACTCAAGCCATGCGAGAGTAGGTCATCGCCAGGGGC	4632457	4632338	120	minus	XC4382,XC4389 5S ribosomal RNA
513	TGGTGGAGTCTCTGTCGGGATCGAACCGACGAGCCCTTGACTTGGAAAGCAGGTGCTCTCCCAGCTGAGCTAACGGTCCC CAT	4635863	4635788	73	minus	XC4385 Ala tRNA
514	GCCCAGGTGGCGGAATTGGTAGACGCACTAGCTTCAGGTGCTAGCGGGGGCAACTTCGTGGAGGTTCGATTCCTCTTCTG GGCACCA	3267563	3267649	87	plus	XC4361 Leu tRNA
517	AACCATATAGACTATGTGGTTGATAGGTCAGGTGTGTAAGTACAGCAATGTATTGAGCTAACTGATACTAATGATCCGTG CGGCTTGACC	4632673	4632584	90	minus	XC4383,XC4390 23S ribosomal RNA
519	GGAGCGGTATTGTATCAGCTGGTTAGAATGCTGCTGAACGGCGGAGGTCGCGGGTTCGAGTCCCGTCCGATCC	3904973	3904901	73	minus	XC4368 Asp tRNA
520	GGAGCGATGCCCGAGCGGCTGAAGGGGCTCCCCTGTTAAGGGAGTATAGGGTCAAAAGCTCTATCGAGGGTTCGAATCCC TCTCGCTCCGCCA	3035204	3035112	93	minus	XC4359 Ser tRNA
521	AGGGGCGTCGCCAAGAGGCCCAAGGCACCAGGTTTTGATCCTGGCATTCGTAGGTTCGAATCCTACCGCCCCTGCCA	4008201	4008125	77	minus	XC4380 Gln tRNA
523	AGGGGCGTCGCCAAGAGGCCCAAGGCACCAGGTTTTGATCCTGGCATTCGTAGGTTCGAATCCTACCGCCCCTGCCA	4008201	4008125	77	minus	XC4380 Gln tRNA
524	GGAGCGATGCCCGAGCGGCTGAAAGGCTCCCCTGCTAAGGGAGTATAGGGTCAAAAGCTCTATCGAGGGTTCGAATCCCTC TCGCTCCGCCA	3035204	3035112	93	minus	XC4359 Ser tRNA
526	GCCCAGGTGGCGGAATTGGTAGACGCACTAGCTTCAGGTGCTAGCGGGGGCAACTTCGTGGAGGTTCGAGTCCTCTTCTG GGCACC	3267563	3267648	86	plus	XC4361 Leu tRNA
527	CTCCCTGGTGAAATTAGCGCTGTGGAACCACCCGATCCCATCCCGAACTCGGAAGTGAAACGCAGCTGCGCCGATGGTAG TGTGGCTCAAGCCATGCGAGAGTAGGTCATCGCCAGGGGC	4632457	4632338	120	minus	XC4382,XC4389 5S ribosomal RNA
528	TGCGACTGTTTATCAAAAACACAGCACTCTGCAAACGCGAAAGTGGACGTATAGGGTGTGACGCC	4633717	4633653	65	minus	XC4383,XC4390 23S ribosomal RNA
529	GCGGGAATAGCTCAGTTGGTAGAGCGCAACCTTGCCAAGGTTGAGGTCGCGAGTTCGAGTCTCGTTTCCCGCTCCA	2414205	2414130	76	minus	XC4351 Gly tRNA
535	GGGCGGTTAGCTCAGCGGTAGAGCACTACCTTGACATGGTAGGGGTCACAGGTTCGAACCCTGTACCGCCCACCAC	1955335	1955410	76	plus	XC4341 Val tRNA
536	TGCGGGGTGGAGCAGTCTGGCAGCTCGTCGGGCTCATAACCCGAAGGTCGCAGGTTCAAATCCTGCCCCCGCTACCA	1923546	1923622	77	plus	XC4339 Met tRNA
537	CTCCCTGGTGAAATTAGCGCTGTGGAACCACCCGATCCCATCCCGAACTCGGAAGTGAAACGCAGCTGCGCCGATGGTAG TGTGGCTCAAGCCATGCGAGAGTAGGTCATCGCCAGGGGC	4632457	4632338	120	minus	XC4382,XC4389 5S ribosomal RNA
538	CTCCCTGGTGAAATTAGCGCTGTGGAACCACCCGATCCCATCCCGAAATCGGAAGTGAAACGCAGCTGCGCCGATGGTAG TGTGACTCGAAGCCATGCGAGAGTAGGTCATCGCCAGGGGC	4632457	4632338	121	minus	XC4382,XC4389 5S ribosomal RNA
540	GCCCGAATAGCTCAGCCGGTTAGAGCACTTGACTGTTAATCAGGGGGTCGTTGGTTCGAGTCCAACTTCGGGCGCCA	1952406	1952482	77	plus	XC4340 Asn tRNA
541	TGCGGGGTGGAGCAGTCTGGCAGCTCGTCGGGCTCATAACCCGAAGGTCGCAGGTTCAAATCCTGCCCCCGCTACCA	1923546	1923622	77	plus	XC4339 Met tRNA
542	GGAGCGATGCCCGAGCGGCTGAAGGGGCTCCCCTGCTAAGGGAGTATAGGGTCAAAAGCTCTATCGAGGGTTCGAATCCC TCTCGCTCCGCCA	3035204	3035112	93	minus	XC4359 Ser tRNA
543	GGAGCGATGCCCGAGCGGCTGAAGGGGCTCCCCTGCTAAGGGAGTATAGGGTCAAAAGCTCTATCGAGGGTTCGAATCCC TCTCGCTCCGCCA	3035204	3035112	93	minus	XC4359 Ser tRNA
544	TGCGGGGTGGAGCAGTCTGGCAGCTCGTCGGGCTCATAACCCGAAGGTCGCAGGTTCAAATCCTGCCCCCGCTACCA	1923546	1923622	77	plus	XC4339 Met tRNA
545	CTCCCTGGTGAAATTAGCGCTGTGGAACCACCCGATCCCATCCCGAACTCGGAAGTGAAACGCAGCTGCGCCGATGGTAG TGTGGCTCAAGCCGTGCGAGAGTAGGTCATCGCCAGGGGC	4632457	4632338	120	minus	XC4382,XC4389 5S ribosomal RNA
546	GGAGCGATGCCCGAGCGGCTGAAAGGCTCCCCTGCTAAGGGAGTATAGGGTCAAAAGCTCTATCGAGGGTTCGAATCCCTC TCGCTCCGCCA	3035204	3035112	93	minus	XC4359 Ser tRNA
547	GCCGGCATAGCTCAGTTGGTAGAGCAACCGCCTTGTAAGCGGTAGGTCCCCAGTTCGAATCCGGGTGCCGGCACCA	4738529	4738454	76	minus	XC4388 Thr tRNA
548	CTCCCTGGTGAAATTAGCGCTGTGGAACCACCCGATCCCATCCCGAACTCGGAAGTGAAACGCAGCTGCCCCGATGGTAG TGTGGCTCAAGCCATGCGAGAGTAGGTCATCGCCAGGGGC	4632457	4632338	120	minus	XC4382,XC4389 5S ribosomal RNA
549	GCCCAGGTGGCGGAATTGGTAGACGCACTAGCTTCAGGTGCTAGCGGGGGCAACTTCGTGGAGGTTCGAGTCCTCTCCTG GGCACCA	3267563	3267649	87	plus	XC4361 Leu tRNA
551	GCCCGAATAGCTCAGCCGGTTAGAGCACTTGACTGTTAATCAGGGGGTCGTTGGTTCGAGTCCAACTTCGGGCGCCA	1952406	1952482	77	plus	XC4340 Asn tRNA
553	GGAGAGGTGGCAGAGCGGTTGAATGTACCTGACTCGAAATCAGGCAGGCGTTTATAGCGCCTCGGGGGTTCGAACCCCCC CCTCTCCGCCA	3896532	3896442	91	minus	XC4367 Ser tRNA
555	CTCCCTGGTGAAATTAGCGCTGTGGAACCACCCGATCCCATCCCGAACTCGGAAGTGAAACGCAGCTGCGCCGATGGTAG TGTGGCTCAAGCCATGCGAGAGTAGGTCATCGCCAGGGGC	4632457	4632338	120	minus	XC4382,XC4389 5S ribosomal RNA
556	CTCCCTGGTGAAATTAGCGCTGTGGAACCACCCGATCCCATCCCGAACTCGGAAGTGAAACGCAGCTGCGCCGATGGTAG TGTGGCTCAAGCCATGCGAGAGTAGGTCATCGCCAGGGGC	4632457	4632338	120	minus	XC4382,XC4389 5S ribosomal RNA
557	GCCCGAATAGCTCAGCCGGTTAGAGCACTTGACTGTTAATCAGGGGGTCGTTGGTTCGAGTCCAACTTCGGGCGCCA	1952406	1952482	77	plus	XC4340 Asn tRNA
558	GGGCCGTTAGCTCAGTTGGTAGAGCAGTTGACTCTTAATCAATAGGTCCAAGGTTCGAATCCTGGACGCCCACCA	3912229	3912154	71	minus	XC4372 Lys tRNA
559	GGAGCGATGCCCGACCCGTTTCTGAGGGCTCCCCTGCTAAGGGAGTATAGGGTCAGTGACTCGTATCGAGGGTTCGAATC CCTCTAACAAGCTCCGCCA	3035204	3035112	93	minus	XC4359 Ser tRNA
560	TGCGGGGTGGAGCAGTCTGGCAGCTCGTCGGGCTCATAACCCGAAGGTCGCAGGTTCAAATCCTGCCCCCGCTACCA	1923551	1923622	77	plus	XC4339 Met tRNA
563	GGAGAGGTGGCAGAGCGGTTGAATGTACCTGACTCGAAATCAGGCAGGCGTTTATAGCGCCTCGGGGGTTCGAACCCCCC CCTCTCCGCCA	3896532	3896442	91	minus	XC4367 Ser tRNA
564	GGAGCGGTAGTTCAGCTGGTTAGAATGCTGGCCTGTCACGCCGGAGGTCGCGGGTTCGAGTCCCGTCCGCTCCGCCA	3904973	3904897	77	minus	XC4368 Asp tRNA
566	CTCCCTGGTGAAATTAGCGCTGTGGAACCACCCGATCCCATCCCGAACTCGGAAGTGAAACGCAGCTGCGCCGATGGTAG TGTGGCTCAAGCCATGCGAGTAGGTCATCGCCAGGGGC	4632457	4632338	118	minus	XC4382,XC4389 5S ribosomal RNA
567	GCCCGAATAGCTCAGCCGGTTAGAGCACTTGACTGTTAATCAGGGGGTCGTTGGTTCGAGTCCAACTTCGGGCGCCA	1952406	1952482	77	plus	XC4340 Asn tRNA
568	CTCCCTGGTGAAATTAGCGCTGTGGAACCACCCGATCCCATCCCGAACTCGGAAGTGAAACGCAGCTGCGCCGATGGTAG TGTGGCTCAAGCCATGCGAGAGTAGGTCATCGCCAGGGGC	4632457	4632338	120	minus	XC4382,XC4389 5S ribosomal RNA
569	GGGCCGTTAGCTCAGTTGGTAGAGCAGTTGACTCTTAATCAATAGGTCCAAGGTTCGAATCCTTGACGGCCCACCA	3912229	3912154	76	minus	XC4372 Lys tRNA
570	GTCCCCATCGTCTAGAGGCCTAGGACACCACCCTTTCACGATGGACACCGGGGTTCGAATCCCCGTGGGGACGCCA	2373952	2373877	76	minus	XC4347 Glu tRNA
571	GGAGAGGTGGCAGAGCGGTTGAATGTACCTGACTCGAAATCAGGCAGGCGTTTATAGCGCCTCGGGGGTTCGAACCCCCC CCTCTCCGCCA	3896532	3896442	91	minus	XC4367 Ser tRNA
572	GGAGCGATGCCCGAGCGGCTAAAGGGGGCTCCCCTGCTAAGGGAGTATAGGGTCAAAAACTCGTATCGAGGGTTCGAATC CCTCTACGCTCCGCCA	3035204	3035112	93	minus	XC4359 Ser tRNA
573	CGGGGTATAGCGCAGCCCGGTAGCGCACTAGTCTGGGGGACTAGTGGTCGTCGGTTCGAATCCGGCTACCCCGACCA	2195026	2194951	76	minus	XC4344 Ala tRNA
574	GGGCCGTTAGCTCAGTTGGTAGAGCAGTTGACTCTTAATCAATAGGTCCAAGGTTCGAATCCTTGACGGCCCACCA	3912229	3912154	76	minus	XC4371 leu tRNA
576	AGTTCAGCTGGTTAGAATGCTGGCCTGTCCCGCTCAGGAGTCGCGGGTTCGAGTCCCGTCACAGCTCCGCC	3904965	3904898	67	minus	XC4368 Asp tRNA
577	GCCCGAATAGCTCAGCCGGTTAGAGCACTTGACTGTTAATCAGGGGGTCGTTGGTTCGAGTCCAACTTCGGGCGCCA	1952406	1952482	77	plus	XC4340 Asn tRNA
578	GGAGAGGTGTCCGAGTGGTTGAAGGAGCACGCCTGGAAAGTGTGTAGGCGTCTAAACCGCGCTTCGGGGGTTCGAATCCC CCTCTCTCCG	3890303	3890214	90	minus	XC4366 Ser tRNA
579	GGAGCGGTAGTTCAGTTAGAATGCTGGCCTGTCACGCCGGAGGTCGCGGGTTCGAGTCCCGTCCGCTCCGCCA	3904973	3904897	77	minus	XC4368 Asp tRNA
580	GCGGGAATAGCTCAGTTGGTAGAGCGCAACCTTGCCAAGGTTGAGGTCGCGAGTTCGAGTCTCGTTTCCCGCTCCA	2414205	2414130	76	minus	XC4351 Gly tRNA
581	TCAGGGGCCTTAGCTCAGCTGGGAGAGCACCTGCTTGCAAGCAGGGGGTCGTCGGTTCGATCCCGA	4635863	4635788	68	minus	XC4385 Ala tRNA
582	GGAGCGATGCCCGAGCGGCTGAAGGGGCTCCCCTGCTAGGGGAGTATAGGGTCAAAAGCTCTATCGAGGGTTCGAATCCC TCTCGCTCCGCCA	3035204	3035112	93	minus	XC4359 Ser tRNA
583	CGGGGTGTAGCTCAGTCTGGTAGAGCGCTACGTTCGGGACGTAGAGGTCGCAGGTTCGAATCCTGTCTCCCCGACCA	2278494	2278418	77	minus	XC4345 Pro rRNA
587	CTCCCTGGTGAAATTAGCGCTGTGGAACCACCCGATCCCATCCCGAACTCGGAAGTGAAACGCAGCTGCGCCGATGGTAG TGTGGCTCAAGCCATGCGAGAGTCATCGCCAGGGGC	4632457	4632338	116	minus	XC4382,XC4389 5S ribosomal RNA
588	GCCCGAATAGCTCAGCCGGTTAGAGCACTTGACTGTTAATCAGGGGGTCGTTGGTTCGAGTCCAACTTCGGGCGCCA	1952406	1952482	77	plus	XC4340 Asn tRNA
591	GGAGAGGTGGCAGAGCGGTTGAATGTACCTGACTCGAAATCAGGCAGGCGTTTATAGCGCCTCGGGGGTTCGAATCCCCC CCTCTCCACCA	3896532	3896442	91	minus	XC4367 Ser tRNA
592	GCCCAGGTGGCGGAATTGGTAGACGCACTAGCTTCAGGTGCTAGCGGGGGCAACTTCGTGGAGGTTCGAGTCCTCTCCTG GGCACCA	3267563	3267649	87	plus	XC4361 Leu tRNA
593	CTCCCTGGTGAAATTAGCGCTGTGGAACCACCCGATCCCATCCCGAACTCGGAAGTGAAACGCAGCTGCGCCGATGGTAG TGTGGCTCAAGCCATGCGAGAGTAGGTCATCGCCAGGGGC	4632457	4632338	120	minus	XC4382,XC4389 5S ribosomal RNA
595	GGGTCTGTAGCTCAGGTGGTTAGAGCGCACCCCTGATAAGGGTGAGGTCGGTAGTTCGAGTCTACCCAGACCCACCAC	4635767	4635692	78	minus	XC4384 Ile tRNA
596	GCCCAGGTGGCGGAATTGGTAGACGCACTAGCTTCAGATGCTAGCGGGGGCAACTTCGTGGAGGTTCGAGTCCTCTTCTG GGCACCA	3267563	3267649	87	plus	XC4361 Leu tRNA
597	GGAGCGGTAGTTCAGCTGGTTAGAATGCTGGCCTGTCACGCCGGAGGTCGCGGGTTCGAGTCCCGTCCGCTCCGCCA	3904973	3904897	77	minus	XC4368 Asp tRNA
598	GTGAAAGCGGAGGACCTTCGGGCATCGCGCGATTGAATGAGCCGATGTCGGATTAGC	4637311	4637255	57	minus	XC4386,XC4393 16S ribosomal RNA
599	CTCCCTGGTGAAATTAGCGCTGTGGAACCACCCGATCCCATCCCGAAATAGGAAGTGAAACGCAGCTGCGCCGATGGTAG TGTGTAAAGGGGCCATGCGAGAGTAGGTCATCGCCAGGGGC	4632457	4632338	121	minus	XC4382,XC4389 5S ribosomal RNA
600	TGCGGGGTGGAGCAGTCTGGCAGCTCGTCGGGCTCATAACCCGAAGGTCGCAGGTTCAAATCCTGCCCCCGCTACCA	1923546	1923622	77	plus	XC4339 Met tRNA
601	CTCCCTGGTGAAATTAGCGCTGTGGAACCACCCGTTCCCATCCCGAACTCGGAAGTGAAACGCAGCTGCCCCTATGGTAG TGTGGCTCAAGCCATGCGAGAGTAGGTCATCGCCAGGGGC	4632457	4632338	120	minus	XC4382,XC4389 5S ribosomal RNA
602	CTCCCTGGTGAAATTAGCGCTGTGGAACCACCCGATCCCATCCCGAACTCGGAAGTGAAACGCAGCTGCGCCGATGGTAG TGTGGCTCAAGCCATGCGAGAGTAGGTCATCGCCAGGGGC	4632457	4632338	120	minus	XC4382,XC4389 5S ribosomal RNA
603	CTCCCTGGTGAAATTAGCGCTGTGGAACCACCCGATCCCATCCCGAACTCGGAAGTGAAACGCAGCTGCGCCGATGGTAG TGTGGCTCAAGCCATGCGAGAGTCGGTCATCGCCAGGGGCT	4632457	4632337	121	minus	XC4382,XC4389 5S ribosomal RNA
604	GAGAGAGGGGGATTCGAACCCCCGAAGCGCGGTTTAGACGCTTACACACTTTCCAGGAGTGCTCCTTCAACCACTCGGAC ACCTCTCC	3890303	3890216	88	minus	XC4366 Ser tRNA
605	CTCCCTGGTGTAAATTAGCGCTGTGGAACCACTCTTTTAAGAGGCCGAACTCGGAAGTGAAACGCAGCTGCCTTTAAAGG AAAGTGTGGCTCAAGCCATGCGAGAGTAGGTCATCGCCAGGGGC	4632457	4632338	124	minus	XC4382,XC4389 5S ribosomal RNA
606	GGGGCCTTAGCTCAGCTGGGAGAGCACCTGCTCTCTTGAAGGGGGTCGTCGGTTCGATCCCGACAGGCTCCTTTTAAAAA GGGGATCCTGCAGGTCGACTCTAGAGGATCC	4635863	4635788	71	minus	XC4385 Ala tRNA
607	GCGTTCTCTGCTGTGAACGACGGTGTGCAAAACATTCGCCTTGTCCCTTAATTACGACCACGGGGGCGCGACGAAGCCGGG AGTGCAAGTCCGCCTTGTAGCGGGAAGCCCGACGGCCTAACAACGTCCCCACTTGAACCCCGGGTTCAAGGTCGTTTCGC ACACATCGTCATGGCGGAGAATGCAA	1085474	1085288	187	minus	IGRXC0901-XC0902 XC_0901 conserved hypothetical protein XC_0902 conserved hypothetical protein	sRNA-C2
608	CGGGGTATAGCGCAGCCCGGTAGCGCACTAGTCTGGGGGACTAGTGGTCGTCGGTTCGAATCCGGCTACCCCGACCA	2195026	2194951	70	minus	XC4344 Ala tRNA
609	GGGGCCATAGCTCAGCTGGGAGAGCGCCTGCATGTTATGCAGGAGGTCGGCGGTTCGATCCCGCCTGGCTCCACCA	2374081	2374006	76	minus	XC4348 Ala tRNA
610	GGGTCTGTAGCTCAGGTGGTTAGAGCGCACCCCTGATAAGGGTGAGGTCGGTAGTTCGAGTCTACCCAGACCCACCAC	4635768	4635691	78	minus	XC4384 Ile tRNA
612	TGCCCCGTCGCCAAGCGGTAAGGCACCTGACTCAGAATCAGGCATTCGGTGGTTCGAATCCATCCGGGGCAGCC	580682	580609	74	minus	XC4334 Gln tRNA
615	GTCCCCATCGTCTAGAGGCCTAGGACACCACCCTTTCACGATGGACACCGGGGTTCGAATCCCCGTGGGGACGCCA	2373952	2373877	76	minus	XC4347 Glu tRNA
616	ACAAGCCCCCTAAAGGAACCATATAGACTATGCGTTTGATAGGTCAGGTGTGTAAGTACAGCAATGTATTGAGCTAACTG ATACTAATGATCCGTGCGGCCTGACCA	4632689	4632583	107	minus	XC4383,XC4390 23S ribosomal RNA
617	GCCCAGGTGGCTGTGAATTGGTAGACGCACTACCCCGATAAGGTGGCGACTTAGGTCGTAGGGGTTCGAGTCCCTTTCTT GGGCACCA	1908307	1908392	86	plus	XC4338 Leu tRNA
618	ATGACCTACTCTCGCATGGACCCATTTAAAAAGGGTACCATCGGCGCAGCTGCGTTTCACTTCCCTGTAGATATAAGAGA GATGGGGTCGGGTGGTTCCACAGCGCTAATTTCACCAGGGAG	4632457	4632338	122	minus	XC4382,XC4389 5S ribosomal RNA
619	GGAGAGGTGTCCGAGTGGTTGAAGGAGCACGCCTGGAAAGTGTGTAAGCGTCTAAACCGCGCTTCGGGGGTTCGAATCCC CCTCTCTCCGCCA	3890303	3890211	93	minus	XC4366 Ser tRNA
620	GCCCAGGTGGCGGAATTGGTAGACGCACTAGCTTCAGGTGCTAGCGGGGGCAACTTCGTGGAGGTTCGAGTCCTCTCCTG GGCACCA	3267563	3267649	87	plus	XC4361 Leu tRNA
621	GGAGCGGTAGTTCAGCTGGTTAGAATGCTGGCCTGTCACGCCGGAGGTCGCGGGTTCGAGTCCCGTCCGCTCCGCCA	3904973	3904897	77	minus	XC4368 Asp tRNA
622	GCGGGAATAGCTCAGTTGGTAGAGCGCAACCTTGCCAAGGTTGAGGTCGCGAGTTCGAGTCTCGTTTCCCGCTC	2414205	2414130	74	minus	XC4351 Gly tRNA
623	GGAGCGGTAGTTCAGCTGGTTAGAATGCTGGCCTGTCACGCCGGAGGTCGCGGGTTCGAGTCCCGTCCGCTCCGCCA	3904973	3904897	77	minus	XC4368 Asp tRNA
624	CTCCCTGGTGAAATTAGCGCTGTGGAACCACCCGATCCCATCCCGAACTCGGAAGTGAAACGCAGCTGCGCCGATGGTAG TGTGGCTCAAGCCATGCGAGAGTAGGTCATCGCCAGGGGC	4632457	4632338	120	minus	XC4382,XC4389 5S ribosomal RNA
625	CAGGTGCGTCATTGGTAGACGCACTAGCTTCAGGTGCTAGCGGGGGCAACTTCGTGGAGGTTCGAGTCCTCTTCTGGGCA CC	3267566	3267648	82	plus	XC4361 Leu tRNA
628	CTCCCTGGTGAAATTAGCGCTGTGGAACCACCCGATCCCATCCCGAACTCGGAAGTGAAACGCAGCTGCGCCGATGGTAG TGTGGCTCAAGCCATGCGAGAGTAGGTCATCGCCAGGGGC	4632457	4632338	120	minus	XC4382,XC4389 5S ribosomal RNA
629	GGAGCGGTAGTTCAGCTGGTTAGAATGCTGGCCTGTCACGCCGGAGGTCGCGGGTTCGAGTCCCGTCCGCTCCGCCA	3904973	3904897	77	minus	XC4368 Asp tRNA
630	GCCCAGGTGGCGGAATTGGTAGACGCACTAGCTTCAGGTGCTAGCGGGGGCAACTTCGTGGAGGTTCGAGTCCTCTTCTG GGCACCA	3267563	3267649	87	plus	XC4361 Leu tRNA
633	GGCGGAGCGGACGGGACTCGAACCCGCGACCTCCGGCGTGACAGGCCAGCATTCTAACCAGCTGAACTACCGCTCC	3904973	3904898	76	minus	XC4368 Asp tRNA
634	CTCCCTGGTGAAATTAGCGCTGTGGAACCACCCGATCCCATCCCGAACTCGGAAGTGAAACGCAGCTGCGCCGATGGTAG TGTAGCTCAAGCCATGCGAGAGTAGGCCATCGCCAGGGG	4632457	4632339	119	minus	XC4382,XC4389 5S ribosomal RNA
637	CTCCCTGGTGAAATTAGCGCTGTGGAACCACCCCCTTTTAAATCCCGAACTCGGAAGTGGAACGCAGCTGCCTTTTATGG TAGTGTGGCTCAAGCCATGCGAGAGTAGGTCATCGCCAGGGGC	4632457	4632338	123	minus	XC4382,XC4389 5S ribosomal RNA
639	GGGGCCATAGCTCAGCTGGGAGAGCGCCCGCTTGGCATGCAGGAGGTCGGCGGTTCGATCCCCCCTGGCTCCACCA	2374081	2374006	76	minus	XC4348 Ala tRNA
640	CTCCCTGGTGAAATTAGCGCTGTGGAACCACCCGTTCCCATCCCGAACTCGGAAGTGAAACGCAGCTGCCCCGATGGTAG TGTGGCTCAAGCCATGCGAGAGTAGGTCATCGCCAGGGGC	4632457	4632338	120	minus	XC4382,XC4389 5S ribosomal RNA
641	CTCCCTGGTGAAATTAGCGCTGTGGAACCACCCGATCCCATCCCGAACTCGGAAGTGAAACGCAGCTGCGCCGATGGTAG TGTGGCTCAAGCCATGCGAGAGTCGGTCATCGCCAGGGGCT	4632457	4632337	121	minus	XC4382,XC4389 5S ribosomal RNA
642	GGGGCCATAGCTCAGCTGGGAGAGCGCCTGCATGGCGTGCAGGAGGTCGGCGGTTCGATCCCGCCTGGCTCCACCA	2374081	2374006	76	minus	XC4348 Ala tRNA
643	GGGCGGTTAGCTCAGCGGTAGAGCACTACCTTGACATTAAAAGGGGTCACAGGTTCGAACCCTGTACCGCCCACCAC	1955335	1955410	76	plus	XC4341 Val tRNA
644	TGCGGGGTGGAGCAGTCTGGCAGCTCGTCGGGCTCATAACCCGAAGGTCGCAGGTTCAAATCCTGCCCCCGCTACCA	1923554	1923622	71	plus	XC4339 Met tRNA
645	CTCCCTGGTGAAATTAGCGCTGTGGAACCACCCGATCCCATCCCGAACTAAGGAAGTGAAACGCAGCTGCGCCGATGGTA GTGTGGAAAGAGAGCCATGCGAGACTAGGTCATCGCCAGGGGC	4632457	4632338	123	minus	XC4382,XC4389 5S ribosomal RNA
646	GCGGGAATAGCTCAGTTGGTAGAGCGCAACCTTGCCAAGGTTGAGGTCGCGAGTTCGAGTCTCGTTTCCCGCTCCA	2414205	2414132	76	minus	XC4351 Gly tRNA
647	TGCCCCGGATGGATTCGAACCACCGAATGCTTGAGTCAGAGCCAGGTGCCTTACCGCTTGGCGACGGGGC	580682	580612	71	minus	XC4334 Gln tRNA
648	CGGGGTATAGCTGCAGCCTGGTAGCGCACTCCCCTATATAAGGAGGAGTGGTCGTCGGTTCGAATCCGGCTCCCTTGACC A	1993172	1993248	77	plus	XC4342 Pro tRNA
649	CTCCCTGGTGAAATTAGCGCTGTGGAACCACCCGATCCCATCCCGAACTCGGAAGTGAAACGCAGCTGCGCCGATGGTAG TGTGGCTCAAGCCATGCGAGAGTTCATCGCCAGGGGC	4632457	4632338	117	minus	XC4382,XC4389 5S ribosomal RNA
650	GGCGGAGCGGACGGGACTCGAACCCGCGACCTCCGGCGTGACAGGCCAGCATTCTAACCAGCTGAACTACCGCTCC	3904973	3904897	77	minus	XC4368 Asp tRNA
651	GGCGGAGCGGACGGGACTCGAACCCGCGACCTCCGGCGTGACAGGCCAGCATTCTAACCAGCTGAACTACCGCTCC	3904970	3904897	74	minus	XC4368 Asp tRNA
652	GGAGCGGTAGTTCAGCTGGTTAGAATGCTGGCCTGTCACGCCGGAGGTCGCGGGTTCGAGTCCCGTCCGCTCCGCCA	3904973	3904897	77	minus	XC4368 Asp tRNA
653	GCGTTCTCTGCTGTGAACGACGGTGTGCAAAACATTCGCCTTGTCCCTTAATTACGACCACGGGGGCGCGTCGAAGCCGG GAGTGCAAGTCCGCCTTGTAGCGGGAAGCCCGACGGCCTAACAACGTCCCCACTTGAACCCCGGGTTCAAGGTCGTTTCG CACACATCGTCATGGCGGAGAATG	1085474	1085291	184	minus	IGRXC0901-XC0902 XC_0901 conserved hypothetical protein XC_0902 conserved hypothetical protein	sRNA-C2
654	GCCCAGGTGGCGGAATTGGTAGACGCACTAGCTTCAGGTGCTAGCGGGGGCAACTTCGTGGAGGTTCGAGTCCTCTTCTG GGCACC	3267563	3267649	87	plus	XC4361 Leu tRNA
655	GGGGCCATAGCTCAGCTGGGAGAGCGCCTGCATGGCATGCAGGAGGTCGGCGGTTCGATCCCGCCTGGCTCCACCA	2374080	2374006	75	minus	XC4348 Ala tRNA
656	TGCCCCGTCGCCAAGCGGTAAGGCACCTGACTCTGACTCAGGCATTCGGTGGTTCGAATCCATCCGGGGCAGCC	580682	580609	74	minus	XC4334 Gln tRNA
657	GGGCCGTTAGCTCAGTTGGTAGAGCAGTTGACTCTTAATCAATAGGTCCAAGGTTCGAATCCTTGACGGCCCACCA	3912229	3912154	76	minus	XC4371 leu tRNA
658	CTCCCTGGTGAAATTAGCGCTGTGGAACCACCCGATCCCATCCCGAACTCGGAAGTGAAACGCAGCTGCGCCGATGGTAG TGTGGATCAAGCCATGCGAGAGTAGGTCATCGCCAGGGGC	4632457	4632338	120	minus	XC4382,XC4389 5S ribosomal RNA
659	TGCGGGGTGGAGCAGTCTGGCAGCTCGTCGGGCTCATAACCCGAAGGTCGCAGGTTCAAATCCTGCCCCCGCTACCA	1923557	1923622	69	plus	XC4339 Met tRNA
660	TGCGGGGTGGAGCAGTCTGGCAGCTCGTCGGGCTCATAACCCGAAGGTCGCAGGTTCAAATCCTGCCCCCGCTACCA	1923546	1923622	77	plus	XC4339 Met tRNA
661	TCAGCTGGGAGAGCGCCTGCCCCGTATAAAGGGGGGGAGGTCGGTGGTTCGATCCCGCCTG	2374070	2374015	55	minus	XC4348 Ala tRNA
663	GGAGCGATGCCCGAGCGGCTAAAGGGGGCTCCCCTGCTAAGGGAGTATAGGGTCAAAAACTCGTATCGAGGGTTCGAATC CCTCTACGCTCCGCCA	3035204	3035112	93	minus	XC4359 Ser tRNA
667	GCCCGAATAGCTCAGCCGGTTAGAGCACTTGACTGTTAATCAGGGGGTCGTTGGTTCGAGTCCAACTTCGGGCGCCA	1952406	1952482	77	plus	XC4340 Asn tRNA
668	GCCCAGGTGGCGGAATTGGTAGACCCACTAGCTTCAGGTGCTAGCGGGGGCAACTTCGTGGAGGTTCGAGTCCTCTCCTG GGCACCA	3267563	3267649	87	plus	XC4361 Leu tRNA
669	CTCCCTGGTGAAATTAGCGCTGTGGAACCACCCGATCCCATCCCGAACTCGGAAGTGAAACGCAGCTGCGCCGATGGTAG TGTGGCTCAAGCCATGCGAGAGTAGGTCATCGCCAGGGGC	4632457	4632338	120	minus	XC4382,XC4389 5S ribosomal RNA
670	TGCCCCGTCGCCAAGCGGTAAGGCACCTGACTCTGACTCAGGCATTCGGTGGTTCGAATCCATCCGGGGCGGCCA	580682	580608	75	minus	XC4334 Gln tRNA
671	GCCCAGGTGGCGGAATTGGTAGACGCACTAGCTTCAGGTGCTAGCGGGGGCAACTTCGTGGAGGTTCGAGTCCTCTTCTG GGCACCA	3267563	3267649	87	plus	XC4361 Leu tRNA
672	CTCCCTGGTGAAATTAGCGCTGTGGAACCACCCGATCCCATCCCGAACTCGGAAGTGAAACGCAGCTGCGCCGATGGTAG TGTGGCTCAAGCCATGAGAGAGTAGGTCATCGCCAGGGGC	4632457	4632338	120	minus	XC4382,XC4389 5S ribosomal RNA
673	GCGTTCTCTGCTGTGAACGACGGTGTGCAAAACATTCGCCTTGTCCCTTAATTACGACCACGGGGGCGCGACGAAGCCGG GAGTGCAAGTCCGCCTTGTAGCGGGAAGCCCGACGGCCTAACAACGTCCCCACTTGAACCCCGGGTTCAAGGTCGTTTCG CACACATCGTCATGGCGGAGAATGCAA	1085474	1085288	187	minus	IGRXC0901-XC0902 XC_0901 conserved hypothetical protein XC_0902 conserved hypothetical protein	sRNA-C2
674	GCGTTCTCTGCTGTGAACGACGGTGTGCAAAACATCGCCTTGTCCCTTAATTACGACCACGGGGGCGCGACGAAGCCGGG AGTGCAAGTCCGCCTTGTAGCGGGAAGCCCGACGGCCTAACAACGTCCCCACTTGAACCCCGGGTACAAGGTCGTTTCGC ACACATCGTCATGGCGGAGAATGCAA	1085474	1085288	187	minus	IGRXC0901-XC0902 XC_0901 conserved hypothetical protein XC_0902 conserved hypothetical protein	sRNA-C2
675	AACGAGCCGCGCTCGGCGGTGGGAAATCGCTCGCCGTATGAAGTGCTGGGCAAGCGCTACGTGGTGATGGACAACCCCGG CGACTATGTCGAGCGCGGCACCGCCTTGTACTACGGCAGCAAGTTCC	849910	850036	127	plus	XC_0707 rare lipoprotein A (rlpA)
676	CAATATTCCCCACTGCTGCCTCCCGTAGGAGTCTGGACCGTGTCTCAGTTCCAGTGTGGCTGATCAT					not found
677	TGGTCAAGCCGCACGGATCATTAGTATCAGTTAGCTCAATACATTGCTGT	4632632	4632583	50	minus	IGRXC4382-4383 XC_4382 5S ribosomal RNA XC_4383 23Sribosomal RNA	sRNA-C6
678	TGAAGAGCAAGGACGAGAAGGGCGACAAGCCCGAGCGTAGCGAGCGTCGTCGTCGTGACGACGAGGAAGGCGATGCT GCACCTGCCGCCAC	3218307	3218215	91	minus	XC_2671 30S ribosomal protein S6(rpsF)
679	CGTAACAAGGTAGCCGTATCGGAAGGTGCGGCTGGATCACCTCCT	4636004	4635960	45	minus	IGRXC4385-4386 XC_4385 tRNA-Ala XC_4386 16S rRNA	sRNA-C7
680	GCGTTCTCTGCTGTGAACGACGGTGTGCAAAACATTCGCCTTGTCCCTTAATTACGACCACGGGGGCGCGACGAAGCCGG GAGTGCAAGTCCGCCTTGTAGCGGGAAGCCCGACGGCCTAACAACGTCCCCACTTGAACCCCGGGTTCAAGGTCGTTTCG CACACATCGTCATGGCGGAGAATGCAATT	1085474	1085286	189	minus	IGRXC0901-XC0902 XC_0901 conserved hypothetical protein XC_0902 conserved hypothetical protein	sRNA-C2
681	GCGTTCTCTGCTGTGAACGACGGTGTGCAAAACGTTCGCCTTGTCCCTTAATTACGACCACGGGGGCGCGACGAAGCCGG GAGTGCAAGTCCGCCTTGTAGCGGGAAGCCCGACGGCCTAACAACGTCCCCACTTGAACCCCGGGTTCAAGGTCGTTTCG CACACATCGTCATGGCGGAGAATGCAAT	1085474	1085287	188	minus	IGRXC0901-XC0902 XC_0901 conserved hypothetical protein XC_0902 conserved hypothetical protein	sRNA-C2
682	GCGTTCTCTGCTGTGAACGACGGTGTGCAAAACATTCGCCTTGTCCCTTAATTACGACCACGGGGGCGCGACGAAGCCGG GAGTGCAAGTCCGCCTTGTAGCGGGAAGCCCGACGGCCTAACAACGTCCCCACTTGAACCCCGGGTTCAAGGTCGTTTCG CACACATCGTCATGGCGGAGAATGCAA	1085474	1085288	187	minus	IGRXC0901-XC0902 XC_0901 conserved hypothetical protein XC_0902 conserved hypothetical protein	sRNA-C2
683	GCGTTCTCTGCTGTGAACGACGGTGTGCAAAACATTCGCCTTGTCCCTTAATTACGACCACGGGGGCGCGACGAAGCCGG GAGTGCAAGTCCGCCTTGTAGCGGGAAGCCCGACGGCCTAACAACGTCCCCACTTGAACCCCGGGTTCAAGGTCGTTTCG CACACATCGTCATGGCGGAGAATGCAA	1085474	1085288	187	minus	IGRXC0901-XC0902 XC_0901 conserved hypothetical protein XC_0902 conserved hypothetical protein	sRNA-C2
684	GCGTTCTCTGCTGTGAACGACGGTGTGCAAAACATTCGCCTTGTCCCTTAATTACGACCACGGGGGCGCGACGAAGCCGG GAGTGCAAGTCCGCCTTGTAGCGGGAAGCCCGACGGCCTAACAACGTCCCCACTTGAACCCCGGGTTCAAGGTCGTTTCG CACACATCGTCATGGCGGAGAGTG	1085474	1085291	184	minus	IGRXC0901-XC0902 XC_0901 conserved hypothetical protein XC_0902 conserved hypothetical protein	sRNA-C2
685	GCGTTCTCTGCTGTGAACGACGGTGTGCAAAACATTCGCCTTGTCCCTTAATTACGACCACGGGGGCGCGACGAAGCCGG GAGTGCAAGTCCGCCTTGTAGCGGGAAGCCCGACGGCCTAACAACGTCCCCACTTGAACCCCGGGTTCAAGGTCGTTTCG CACACATCGTCATGGCGGAGAATGCAA	1085474	1085288	187	minus	IGRXC0901-XC0902 XC_0901 conserved hypothetical protein XC_0902 conserved hypothetical protein	sRNA-C2
686	GCGTTCTCTGCTGTGAACGACGGTGTGCAAAACATTCGCCTTGTCCCTTAATTACGACCACGGGGGCGCGACGAAGCCGG GAGTGCAAGTCCGCCTTGTAGCGGGAAGCCCGACGGCCTAACAACGTCCCCACTTGAACCCCGGGTTCAAGGGCGTTTCG CACACATCGTCATGGCGGAGAGTG	1085474	1085291	184	minus	IGRXC0901-XC0902 XC_0901 conserved hypothetical protein XC_0902 conserved hypothetical protein	sRNA-C2
687	GCGTTCTCTGTCTGTGAACGACGGTGTGCAAAACATTCGCCTTGTCCCTTAATTACGACCACGGGGGCGCG	1085474	1085405	70	minus	IGRXC0901-XC0902 XC_0901 conserved hypothetical protein XC_0902 conserved hypothetical protein	sRNA-C2
688	GCGTTCTCCGCTGTGAACGACGGTGTGCAAAACATTCGCCTTGTCCCTTAATTACGACCACGGGGGCGCGACGAAGCCGG GAGTGCAAGTCCGCCTTGTAGCGGGAAGCCCGACGGCCTAACAACGTCCCCACTTGAGCCCCGGGTTCAAGGTCGTTTCG CACACATCGTCATGGCGGAGAATGCAA	1085474	1085288	187	minus	IGRXC0901-XC0902 XC_0901 conserved hypothetical protein XC_0902 conserved hypothetical protein	sRNA-C2
689	GCGTTCTCTGCTGTGAACGACGGTGTGCAAAACATTTGACTTGTCCCTTAATTACGACCACGGGGGCGCGACGAAGCCGG GAGTGCAAGTCCGCCTTGTAGCGGGAAGCCCGACGGCCTAACAACGTCCCCACTTGAACCCCGGGTTCAAGGTCGTTTCG CACACATCGTCATGGCGGAGAATGCAA	1085474	1085288	187	minus	IGRXC0901-XC0902 XC_0901 conserved hypothetical protein XC_0902 conserved hypothetical protein	sRNA-C2
690	GCGTTCTCTGCTGTGAACGACGGTGTGCAAAACATTCGCCTTGTCCCTTAATTACGACCACGGGGGCGCGACGAAGCCGG GAGTGCAAGTCCGCCTTGTAGCGGGAAGCCCGACGGCCTAACAACGTCCCCACTTGAACCCCGGGTTCAAGGTCGTTTCG CACACATCGTCATGGCGGAGAATGCAA	1085474	1085288	187	minus	IGRXC0901-XC0902 XC_0901 conserved hypothetical protein XC_0902 conserved hypothetical protein	sRNA-C2
691	GCGTTCTCTGCTGTGAACGACGGTGTGCAAAACATTCGCCTTGTCCCTTAATTACGACCACGGGGGCGCGACGAAGCCGG GAGTGCAAGTCCGCCTTGTAGCGGGAAGCCCGACGGCCTAACAACGTCCCCACTTGAACCCCGGGTTCAAGGTCGTTTCG CACACATCGTCATGGCGGAGAATGCAA	1085474	1085288	187	minus	IGRXC0901-XC0902 XC_0901 conserved hypothetical protein XC_0902 conserved hypothetical protein	sRNA-C2
692	GCGTTCTCTGTCTGTGAACGACGGTGTGCAAAACATTCGCCGGTGTCCCTTAATTACGACCACGGGGGCGCCGATCGAAA GCGCGGGAGTGCAAGTCCGCCTTGTAGCGGGAAGCCCGACGGCCTAACAACGTCCCCACTTGAACCCCGGGTTCAAGGTC GTTTCGCACACATCGTCATGGCGGAGAATGCAA	1085474	1085288	187	minus	IGRXC0901-XC0902 XC_0901 conserved hypothetical protein XC_0902 conserved hypothetical protein	sRNA-C2
693	TGGTCAAGCCGCACGGATCATTAGTATCAGTTAGCTCAATACATTGCTG	4632631	4632583	49	minus	IGRXC4382-4383 XC_4382 5S ribosomal RNA XC_4383 23Sribosomal RNA	sRNA-C6
694	GCGTTCTCTGCTGTGAACGACGGTGTGCAAAACATTCGCCTTGTCCCTTAATTACGACCACGGGGGCGCGACGAAGCCGG GAGTGCAAGTCCGCCTTGTAGCGGGAAGCCCGACGGCCTAACAACGTCCCCACTTGAACCCCGGGTTCAAGGTCGTTTCG CACACATCGTCATGGCGGAGAATGCAA	1085474	1085288	187	minus	IGRXC0901-XC0902 XC_0901 conserved hypothetical protein XC_0902 conserved hypothetical protein	sRNA-C2
695	GCGTTCTCTGCTGTGAACGACGGTGTGCAAAACATTCGCCTTGTCCCTTAATTACGACCACGGGGGCGCGACGAAGCCGG GAGTGCAAGTCCGCCTTGTAGCGGGAAGCCCAACGGCCTAACAACGTCCCCACTTGAACCCCGGGTTCAAGGTCGTTTCG CACACATCGTCATGGCGGAGAATGCAA	1085474	1085288	187	minus	IGRXC0901-XC0902 XC_0901 conserved hypothetical protein XC_0902 conserved hypothetical protein	sRNA-C2
699	GCGTTCTCTGCTGTGAACGACGGTGTGCAAAACATTCGCCTTGTCCCTTAATTACGACCACGGGGGCGCGACGAAGCCGG GAGTGCAAGTCCGCCTTGTAGCGGGAAGCCCGACGGCCTAACAACGTCCCCACTTGAACCCCGGGTTCAAGGTCGTTTCG CACACATCGTCATGGCGGAGAATGCAA	1085474	1085288	187	minus	IGRXC0901-XC0902 XC_0901 conserved hypothetical protein XC_0902 conserved hypothetical protein	sRNA-C2
700	GCGTTCTCTGCTGTGAACGACGGTGTGCAAAACATTCGCCTTGTCCCTTAATTACGACCACGGGGGCGCGACGAAGCCGG GAGTGCAAGTCCGCCTTGTAGCGGGAAGCCCGACGGCCTAACAACGTCCCCACTTGAACCCCGGGTTCAAGGTCGTTTCG CACACATCGTCATGGCGGAGAATGCAA	1085474	1085288	187	minus	IGRXC0901-XC0902 XC_0901 conserved hypothetical protein XC_0902 conserved hypothetical protein	sRNA-C2
701	GCGTTCTCTGCTGTGAACGACGGTGTGCAAAACATTCGCCTTGTCCCTTAATTACGACCACGGGGGCGCGACGAAGCCGG GAGTGCAAGTCCGCCTTGTAGCGGGAAGCCCGACGGCCTAACAACGTCCCCACTTGAACCCCGGGTTCAAGGTCGTTTCG CACACATCGTCATGGCGGAGAATGCAA	1085474	1085288	187	minus	IGRXC0901-XC0902 XC_0901 conserved hypothetical protein XC_0902 conserved hypothetical protein	sRNA-C2
702	GCGTTCTCTGCTGTGAACGACGGTGTGCAAAACATTCGCCTTGTCCCTTAATTACGACCACGGGGGCGCGACGAAGCCGG GAGTGCAAGTCCGCCTTGTAGCGGGAAGCCCGACGGCCTAACAACGTCCCCACTTGAACCCCGGGTTCAAGGTCGTTTCG CACACATCGTCACGGCGGAGAATGCAA	1085474	1085288	187	minus	IGRXC0901-XC0902 XC_0901 conserved hypothetical protein XC_0902 conserved hypothetical protein	sRNA-C2
703	TATGGTCAAGCCGCACGGATCATTAGTATCAGTTAGCTCAATACATT	4632647	4632581	67	minus	IGRXC4382-4383 XC_4382 5S ribosomal RNA XC_4383 23Sribosomal RNA	sRNA-C6
704	GCGTTCTCTGCTGTGAACGACGGTGTGCAAAACATTCGCCTTGTCCCTTAATTACGACCACGGGGGCGCGACGAAGCCGG GAGTGCAAGTCCGCCTTGTAGCGGGAAGCCCGACGGCCTAACAACGTCCCCACTTGAACCCCGGGTTCAAAGACGTTTCG CACACATCGTCATGGCGGAGAATGCAA	1085474	1085288	187	minus	IGRXC0901-XC0902 XC_0901 conserved hypothetical protein XC_0902 conserved hypothetical protein	sRNA-C2
705	GCGTTCTCTGCTGTGAACGACGGTGTGCAAAACATTCGCCTTGTCCCTTAATTACGACCACGGGGGCGCGACGAAGCCGG GAGTGCAAGTCCGCCTTGTAGCGGGAAGCCCGACGGCAAAGGGCAACGTCCCCACTTGAACCCCGGGTTCCCTTTTTAAA GGCGCACACATCGTCATGGCGGAGAATGCAA	1085474	1085288	187	minus	IGRXC0901-XC0902 XC_0901 conserved hypothetical protein XC_0902 conserved hypothetical protein	sRNA-C2
706	GCGTTCTCTGCTGTGAACGACGGTGTGCAAAACATTCGCCTTGTCCCTTAATTACGACCACGGGGGCGCGACGAAGCCGG GAGTGCAAGTCCGCCTTGTAGCGGGAAGCCCGACGGCCTAACAACGTCCCCACTTGAACCCCGGGTTCAAGGTCGTTTCG CACACATCGTCATGGCGGAGAATGCAA	1085474	1085288	187	minus	IGRXC0901-XC0902 XC_0901 conserved hypothetical protein XC_0902 conserved hypothetical protein	sRNA-C2
707	GCGTTCTCTGCTGTGAACGACGGTGTGCAAAACATTCGCCTTGTCCCTTAATTACGACCACGGGGGCGCGACGAAGCCGG GAGTGCAAGTCCGCCTTGTAGCGGGAAGCCCGACGGCCTAACAACGTCCCCACTTGAACCCCGGGTTCAAGGTCGTTTCG CACACATCGTCATGGCGGAGAATGCAA	1085474	1085288	187	minus	IGRXC0901-XC0902 XC_0901 conserved hypothetical protein XC_0902 conserved hypothetical protein	sRNA-C2
708	AAGTACAGCAATGTATTGAGCTAACTGATACTAATGATCCGTGCGGCTTGACCA	4632636	4632580	56	minus	IGRXC4382-4383 XC_4382 5S ribosomal RNA XC_4383 23Sribosomal RNA	sRNA-C6
711	TGGTCAAGCCGCACGGATCATTAGTATCAGTTAGCTCAAT	4632622	4632583	40	minus	IGRXC4382-4383 XC_4382 5S ribosomal RNA XC_4383 23Sribosomal RNA	sRNA-C6
712	GCGTTCTCTGCTGTGAACGACGGTGTGCAAAACATTCGCCTTGTCCCTTAATTACGACCACGGGGGCGCGACGAAGCCGG GAGTGCAAGTCCGCCTTGTAGCGGGAAGCCCGACGGCCTAACAACGTCCCCACTTGAACCCCGGGTTCAAGGTCGTTTGG CACACATCGTCATGGCGGAGAA	1085474	1085293	182	minus	IGRXC0901-XC0902 XC_0901 conserved hypothetical protein XC_0902 conserved hypothetical protein	sRNA-C2
713	GCGTTCTCTGCTGTGAACGACGGTGTGCAAAACATTCGCCTTGTCCCTTAATTACGACCACGGGGGCGCGACGAAGCCGG GAGTGCAAGTCCGCCTTGTAGCGGGAAGCCCGACGGCCTAACAACGTCCCCACTTGAACCCCGGGTTCAAGGTCGTTTCG CACACATCGTCATGGCGGAGAATGCCAT	1085474	1085287	188	minus	IGRXC0901-XC0902 XC_0901 conserved hypothetical protein XC_0902 conserved hypothetical protein	sRNA-C2
716	GCGTTCTCTGCTGTGAACGACGGTGTGCAAAACATTTGCCTTGTCCCTTAATTACGACCACGGGGGCGCCCACTAAGCCG GGAGTGCAAGTCCGCCTTGTAGTGGGAAGCCCGACGGCCTAACAACGTCCCCACTTGAACCCCGGGTTCAAGGTCGTTTC GCACACATCGTCATGGCGGAGAATGCAA	1085474	1085288	187	minus	IGRXC0901-XC0902 XC_0901 conserved hypothetical protein XC_0902 conserved hypothetical protein	sRNA-C2
717	GCGTTCTCTGCTGTGAACGACGGTGTGCAAAACATTCGCCTTGTCCCTTAATTACGACCACGGGGGCGCGACGAAGCCGG GAGTGCAAGTCCGCCTTGTAGCGGGAAGCCCGACGGCCTAACAACGTCCCCACTTGAACCCCGGGTTCAAGGTCGTTTCG CACACATCGTCATGGCGGAGAATGCAA	1085474	1085288	187	minus	IGRXC0901-XC0902 XC_0901 conserved hypothetical protein XC_0902 conserved hypothetical protein	sRNA-C2
719	GCGTTCTCTGCTGTGAACGACGGTGTGCAAAACATTCGCCTTGTCCCTTAATTACGACCACGGGGGCGCGACGAAGCCGG GAGTGCAAGTCCGCCTTGTAGCGGGAAGCCCGACGGCCTAACAACGTCCCCACTTGAACCCCGGGTTCAAGGTCGTTTCG CACACATCGTCATGGCGGAGAATGCAA	1085474	1085288	187	minus	IGRXC0901-XC0902 XC_0901 conserved hypothetical protein XC_0902 conserved hypothetical protein	sRNA-C2
724	GCGTTCTCTGCTGTGAACGACGGTGTGCAAAACATTCGCCTTGTCCCTTAATTACGACCACGGGGGCGCGACGAAGCCGG GAGTGCAAGTCCGCCTTGTAGCGGGAAGCCCGACGGCCTAACAACGTCCCCACTTGAACCCCGGGTTCAAGGTCGTTTCG CACACATCGTCATGGCGGAGAATGCAA	1085474	1085288	187	minus	IGRXC0901-XC0902 XC_0901 conserved hypothetical protein XC_0902 conserved hypothetical protein	sRNA-C2
728	GCGTTCTCTGCTGTGAACGACGGTGCAAAACATTCGCCTTGTCCCTTAATTACGACCACGGGGGCGCGACGAAGCCGGGA GTGCAAGTCCGCCTTGTAGCGGGAAGCCCGACGGCCTAACAACGTCCCCACTTGAACCCCGGGTTCAAGGTCGTTTCGCA CACATCGTCATGGCGGAGAATG	1085474	1085291	184	minus	IGRXC0901-XC0902 XC_0901 conserved hypothetical protein XC_0902 conserved hypothetical protein	sRNA-C2
729	GCGTTCTCTGCTGTGAACGACGGTGTGCAGAACATTCGCCTTGTCCCTTAATTACGACCACGGGGGCGCGACGAAGCCGG GAGTGCAAGTCCGCCTTGTAGCGGGAAGCCCGACGGCCTAACAACGTCCCCACTTGAACCCCGGGTTCAAGGTCGTTTCG CACACATCGTCATGGCGGAGAATGCAA	1085474	1085288	187	minus	IGRXC0901-XC0902 XC_0901 conserved hypothetical protein XC_0902 conserved hypothetical protein	sRNA-C2
730	GCGTTCTCTGCTGTGAACGACTGTGTGCAAAACATTCGCCTTGTCCCTTAATTACGACCACGGGGGCGCGACGAAGCCGG GAGTGCAAGTCCGCCTTGTAGCGGGAAGCCCGACGGCCTAACAACGTCCCCACTTGAACCCCGGGTTCAAGGTCGTTTCG CACACATCGTCATGGCGGAGAATGCAA	1085474	1085288	187	minus	IGRXC0901-XC0902 XC_0901 conserved hypothetical protein XC_0902 conserved hypothetical protein	sRNA-C2
731	CGCGCTGAGATTGGCCGAGCTGGGCGTGTTCGTGCTCACGGCGCTGGTGGTGAACATGCCCAGCGGCTTGCTGCCGTTCG GCGT	4510303	4510230	84	minus	XC_3815 conserved hypothetical protein
732	CTCCCTGGTGAAATTAGGGCTGTGGAACCACCCGATCCCATCCCGAACTCGGAAGTGAAACGCAGCTGCGCCGATGGTAG TGTGGCTCAAGCCATGCGAGAGTAGGTCATCGCCAGGGGC	4632457	4632338	120	minus	XC4382,XC4389 5S ribosomal RNA
733	CTCCCTGGTGAAATTAGCGCTGTGGAACCACCCGATCCCATCCCGAACTCGGAAGTGAAACGCAGCTGCGCCGATGGTAG TGTGGCTCAAGCCATGCGAGAGTAGGTCATCGCCAGGGGC	4632457	4632338	120	minus	XC4382,XC4389 5S ribosomal RNA
734	GGGGCCTTAGCTCAGCTGGGAGAGCACCTGCTTGCAAGCAGGGGGTCGTCGGTTCGATCCCGACAGGCTCCACCA	4635863	4635788	76	minus	XC4385 Ala tRNA
735	CGGGGTATAGCGCAGCCCGGTAGCGCACTAGTCTGGGGGACTAGTGGTCGTCGGTTCGAATCCGGCTACCCCGACCA	2195026	2194951	76	minus	XC4344 Ala tRNA
736	CTCCCTGGTGAAATTAGCGCTGTGGAACCACCCGATCCCATCCCGAACTCGGAAGTGAAACGCAGCTGCGCCGATGGTAG TGTGGCTCAAGCCATGCGAGAGTAGGTCATCGCCAGGGGC	4632457	4632338	120	minus	XC4382,XC4389 5S ribosomal RNA
737	GGGGCCTTAGCTCAGCTGGGAGAGCACCTGCTTTGCAAGCAGGGGGTCGTCGGTTCGATCCCGACAGGCTCCACCAT	4635863	4635788	76	minus	XC4385 Ala tRNA
740	CTCCCTGGTGAAATTAGCGCTGTGGAACCACCCGATCCCATCCCGAACTCGGAAGTGAAACGCAGCTGCGCCGATGGTAG TGTGGCTCAAGCCATGCGAGAGTAGGTCACCGCCAGGGGC	4632457	4632338	120	minus	XC4382,XC4389 5S ribosomal RNA
741	CTCCCTGGTGAAATTAGCGCTGTGGAACCACCCGATCCCATCCCGAACTCGGAAGTGAAACGCAGCTGCGCCGATGGTAG TGTGGCTCAAGCCATGCGAGAGTAGGTCATCGCCAGGGGC	4632457	4632338	120	minus	XC4382,XC4389 5S ribosomal RNA
742	CTCCCTGGTGAAATTAGCGCTGTGGAACCACCCGATCCCATCCCGAACTCGGAAGTGAAACGCAGCTGCGCCGATGGTAG TGTGGCTCAAGCCATGCGAGAGTAGGTCATCGCCAGGGGC	4632457	4632338	120	minus	XC4382,XC4389 5S ribosomal RNA
746	CTCCCTCGGTGAAATTAGCGCTGTGGAACCACTCCGTATAAACCATCCCGAACTCGGAAGCGAAACGCAGCTGCGCCGAA AGGTAGTGTGGCTCAAGCCATGCGAGAGTAGGTCATCGCCAGGGGC	4632457	4632338	127	minus	XC4382,XC4389 5S ribosomal RNA
747	TGCCCCGTCGCCAAGCGGTAAGGCACCTGACTCTGACTCAGGCATTCGGTGGTTCGAATCCATCCGGGGCAGCCA	580682	580608	75	minus	XC4334 Gln tRNA
748	CTCCCTGGTGAAATTAGCGCTGTGGAACCACCCGATCCCATCCCGAACTCGGAAGTGAAACGCAGCTGCGCCGATGGTAG TGTGGCTCAAGCCATGCGAGAGTAGGTCATCGCCAGGGGC	4632457	4632338	120	minus	XC4382,XC4389 5S ribosomal RNA
749	GGAGCGATTGCCCGAGCGGCTGAAGGGGCTGCCTTGCTAAGGGAGTATAGGGTCAAAAGCTCTATCGAGGCGTTCGAGAA AGCCCTCTCGCTCCGCCA	3035204	3035112	93	minus	XC4359 Ser tRNA
750	GGGGCCTTAGCTCAGCTGGGAGAGCACCTGCTTTGCAAGCAGGGGGTCGTCGGTTCGATCCCGCCTGGCTCCACC	4635863	4635789	75	minus	XC4385 Ala tRNA
752	GCTCACGTAGCTCAGTCGGTAGAGCACCTCCTTGGTAAGGAGGAGGTCGAAGGTTCGATTCCTTTCGTGAGCACC	4004069	4003995	75	minus	XC4377 Thr tRNA
753	TGCGGGGTGGAGCAGTCTGGCAGCTCGTCGGGCTCATAACCCGAAGGTCGCAGGTTCAAATCCTGCCCCCGCTACCA	1923546	1923622	77	plus	XC4339 Met tRNA
754	GCGGGAATAGCTCAGTTGGTAGAGCGCAACCTTGCCAAGGTTGAGGTCGCGAGTTCGAGTCTCGTTTCCCGCTCCA	2414205	2414130	76	minus	XC4351 Gly tRNA
755	GCCCAGGTGGCGGAATTGGTAGACGCACTAGCTTCAGGTGCTAGCGGGGGCAACTTCGTGGAGGTTCGAGTCCTCTTCTG GGCACCA	3267563	3267649	87	plus	XC4361 Leu tRNA
757	GGAGCGATGCCCGAGCGGCTGAAGGGGCTCCCCTGCTAAGGGAGTATAGGGTCAAAAGCTCTATCGAGGGTTCGAATCCC TCTCGCTCC	3035204	3035116	89	minus	XC4359 Ser tRNA
759	TGCGGGGTGGAGCAGTCTGGCAGCTCGTCGGGCTCATAACCCGAAGGTCGCAGGTTCAAATCCTGCCCCCGCTACCA	1923546	1923622	77	plus	XC4339 Met tRNA
760	CTCCCTGGTGAAATTAGCGCTGTGGAACCACCCGATCCCATCCCGAACTCGGAAGTGAAACGCAGCTGCGCCGATGGTAG TGTGGCTCAAGCCATGCGAGAGTAGGTCATCGCCAGGGGC	4632457	4632338	120	minus	XC4382,XC4389 5S ribosomal RNA
761	GCCCAGGTGGCGGAATTGGTAGACGCACTAGCTTCAGGTGCTAGCGGGGGCAACTTCGTGGAGGTTCGAGTCCTCTTCTG GGCACCA	3267563	3267649	87	plus	XC4361 Leu tRNA
762	CTCCCTGGTGAAATTAGCGCTGTGGAACCACCCGATCCCATCCCGAACTCGGAAGTGAACCGCAGCTGCGCCGATGGTAG TGTGGCTCAAGCCATGCGAGAGTAGGTCATCGCCAGGGGC	4632457	4632338	120	minus	XC4382,XC4389 5S ribosomal RNA
763	CTCCCTGGTGAAATTAGCGCTGTGGAACCACCCGATCCCATCCCGAACTCGGAAGTGAAACGCAGCTGCGCCGATGGTAG TGTGGCTCAAGCCATGCGAGAGTAGGTCATCGCCAGGGGC	4632457	4632338	120	minus	XC4382,XC4389 5S ribosomal RNA
764	TGCGGGGTGGAGCAGTCTGGCAGCTCGTCGGGCTCATAACCCGAAGGTCGCAGGTTCAAATCCTGCCCCCGCTACCA	1923546	1923622	77	plus	XC4339 Met tRNA
765	TGCCCCGTCGCCAAGCGGTAAGGCACCTGACTTGACTCAGGCATTCGGTGGTTCGAATCCATCCGGGGCAGCCA	580682	580608	75	minus	XC4334 Gln tRNA
767	GGGGCCTTAGCTCAGCTGGGAGAGCACCTGCTTTGCAAGCAGGGGGTCGTCGGTTCGATCCCGCCTGGCTCCACCA	4635863	4635788	76	minus	XC4385 Ala tRNA
768	GGGCCGTTAGCTCAGTTGGTAGAGCAGTTGACTCTTAATCAATAGGTCCAAGGTTCGAATCCTTGACGGCCCACCA	3912229	3912154	76	minus	XC4371 leu tRNA
769	CTCCCTGGTGAAATTAGCGCTGTGGAACCACCCGATCCCATCCCGAACTCGGAAGTGAAACGCAGCTGCGCCGATGGTAG TGTGGCTCAAGCCATGCGAGAGTAGGTCATCGCCAGGGGC	4632457	4632338	120	minus	XC4382,XC4389 5S ribosomal RNA
770	AGGGGCGTCGCCAAGAGGCCCAAGGCACCAGGTTTTGATCCTGGCATTCGTAGGTTCGAATCCTACCGCCCCTGCCA	4008201	4008125	77	minus	XC4380 Gln tRNA
772	GGAGCGATGCCCGAGCGGCTAAAGGGGGCTCCCCTGCTAAGGGAGTATAGGGTCAAAAACTCGTATCGAGGGTTCGAATC CCTCTACGCTCCGCCA	3035204	3035112	93	minus	XC4359 Ser tRNA
773	GGAGCGATGCCCGAGCGGCTGAAGGGGCTCCCCTGCTAAGGGAGTATAGGGTCAAAAGCTCTATCGAGGGTTCGAATCCC TCTCGCTCCGCCA	3035204	3035112	93	minus	XC4359 Ser tRNA
774	CTCCCTGGTGAAATTAGCGCTGTGGAACCACCCGATCCCATCCCGAACTCGGAAGTGAAACGCAGCTGCGCCGATGGTAG TGTGGCTCAAGCCATGCGAGAGTAGGTCATCGCCAGGGGC	4632457	4632338	120	minus	XC4382,XC4389 5S ribosomal RNA
775	GGCGGAGCGGACGGGACTCGAACCCGCGACCTCCGGCGTGACAGGCCAGCATTCTAACCAGCTGAACTACCGCTCC	3904973	3904897	77	minus	XC4368 Asp tRNA
776	ATAGACTATGTGGTTGATAGGTCAGGTGTGTAAGTACAGCAATGTATTGAGCTAACTGATACTAATGATCCGTGCGGCTT GACCA	4632667	4632583	85	minus	XC4383,XC4390 23S ribosomal RNA
777	GGAGAGGTGTCCGAGTGGTTAAAAGGGAGCACGCCTGGAAAGTGTGTAAGTGTCTAATCAACGGCTTCGGGGGTTCGAAT CCCCCTCTCTCCGCCA	3890303	3890211	93	minus	XC4366 Ser tRNA
778	TGGCTGCCCCGGATGGATTCGAACCACCGAATGCCTGAGTCAGAGTCAGGTGCCTTACCGCTTGGCGACGGGGCA	580682	580608	75	minus	XC4334 Gln tRNA
779	GCCCAGGTGGCGGAATTGGTAGACGCACTAGCTTCAGGTGCTAGCGGGGGCAACTTCGTGGAGGTTCGAGTCCTCTTCTG GGCACCA	3267563	3267649	87	plus	XC4361 Leu tRNA
780	GGCGGAGCGGACGGGACTCGAACCCGCGACCTCCGGCGTGACAGGCCAGCATTCTAACCAGCTGAACTACCGCTCC	3904973	3904897	77	minus	XC4368 Asp tRNA
781	CTCCCTGGTGAAATTAGCGCTGTGGAACCACCCGATCCCATCCCGAACTCGGAAGTGAAACGCAGCTGCGCCGATGGTAG TGTGGCTCAAGCCATGCGAGAGTAGGTCATCGCCAGGGGC	4632457	4632338	120	minus	XC4382,XC4389 5S ribosomal RNA
783	GGAGCGGTAGTTCAGCTGGTTAGAATGCTGGCCTGTCACGCCGGAGGTCGCGGGTTCGAGTCCCGTCCGCTCCGCCA	3904973	3904897	77	minus	XC4368 Asp tRNA
784	CTCCCTGGTGAAATTAGCGCTGTGGAACCACCCGATCCCATCCCGAACTCGGAAGTGAAACGCAGCTGCGCCGATGGTAG TGTGGCTCAAGCCATGCGAGAGTAGGTCATCGCCAGGGGC	4632457	4632338	120	minus	XC4382,XC4389 5S ribosomal RNA
785	CTCCCTGGTGAAATTAGCGCTGTGGAACCACCCGATCCCATCCCGAACTCGGAAGTGAAACGCAGCTGCGCCGATGGTAG TGTGGCTCAAGCCATGCGAGAGTAGGTCATCGCCAGGGGC	4632457	4632338	120	minus	XC4382,XC4389 5S ribosomal RNA
786	GGAGCGATGCCCGAGCGGCTGAAGGGGCTCCCCTGCTAAGGGGGTATAGGGTCAAAAGCTCTATCGAGGGTTCGAATCCC TCTCGCTCCGCCA	3035204	3035112	93	minus	XC4359 Ser tRNA
787	GGCGGAGCGGACGGGACTCGAACCCGCGACCTCCGGCGTGACAGGCCAGCATTCTAACCAGCTGAACTACCGCTCC	3904973	3904897	77	minus	XC4368 Asp tRNA
788	GGCGGCCGGGTGCTTGAACACGGTCGTAGGGCGCTCGCAGTTTTCCCCTTTCGGGTATTGCATAGCTGCCCTTCCACCCG GCC	410075	410157	83	plus	IGRXC0350-XC0351 XC_0350 conserved hypothetical protein XC_0351 conserved hypothetical protein	sRNA-C1
789	GGAGAGGTGTCCGAGTGGTTGAAGGAGCACGCCTGGAAAGTGTGTAAGCGTCTAAACCGCGCTTCGGGGGTTCGAATCCC CCTCTCTCCGCCA	3890303	3890211	93	minus	XC4366 Ser tRNA
790	TGCCCCGTCGCCAAGCGGTAAGGCACCTGACTCTGACTCAGGCATTCGGTGGTTCGAATCCATCCGGGGCAGCCA	580682	580608	75	minus	XC4334 Gln tRNA
792	GGCGGAGCGGACGGGACTCGAACCCGCGACCTCCGGCGTGACAGGCCAGCATTCTAACCAGCTGAACTACCGCTCC	3904973	3904897	77	minus	XC4368 Asp tRNA
795	CTCCCTGGTGAAATTAGCGCTGTGGAACCACCCGATCCCATCCCGAACTCGGGAGTGAAACGCAGCTGCGCCGATGGTAG TGTGGCTCAAGCCATGCGAGAGTAGGTCATCGCCAGGGG	4632457	4632339	119	minus	XC4382,XC4389 5S ribosomal RNA
796	GGGGCCTTAGCTCAGCTGGGAGAGCACCTGCTTTGCAAGCAGGGGGTCGTCGGTTCGATCCCGCCTGGCTCCACCA	4635863	4635788	76	minus	XC4385 Ala tRNA
798	GGGCGGTTAGCTCAGCGGTAGAGCACTACCTTGACATGGTAGGGGTCACAGGTTCGAACCCTGTACCGCCCACCAC	1955335	1955410	76	plus	XC4341 Val tRNA
799	CTCCCTGGTGAAATTAGCGCTGTGGAACCACCCGATCCCATCCCGAACTCGGAAGTGAAACGCAGCTGCGCCGATGGTAG TGTGGCTCAAGCCATGCGAGAGTAGGTCATCGCCAGGGGC	4632457	4632338	120	minus	XC4382,XC4389 5S ribosomal RNA
800	GGCGGAGCGGACGGGACTCGAACCCGCGACCTCCGGCGTGACAGGCCAGCATTCTAACCAGCTGAACTACCGCTCC	3904973	3904897	77	minus	XC4368 Asp tRNA
801	CTCCCTGGTGAAATTAGCGCTGTGGAACCACCCGATCCCATCCCGAACTCGGAAGTGAAACGCAGCTGCGCCGATGGTAG TGTGGCTCAAGCCATGCGAGAGTAGGTCATCGCCAGGGGC	4632457	4632338	120	minus	XC4382,XC4389 5S ribosomal RNA
802	CGGAGCGGTAGTTCAGCTGGTTAGAATGCTGGCCTGTCACGCCGGAGGTCGCGGGTTCGAGTCCCGTCCGCTCCGCCA	3904974	3904897	78	minus	XC4368 Asp tRNA
803	CTCCCTGGTGAAATTAGCGCTGTGGAACCACCCGATCCCATCCCGAACTCGGAAGTGAAACGCAGCTGCGCCGATGGTAG TGTGGCTCAAGCCATGCGAGAGTAGGTCATCGCCAGGGGC	4632457	4632338	120	minus	XC4382,XC4389 5S ribosomal RNA
804	GGAGCGATGCCCGAGCGGCTGAAGGGGCTCCCCTGCTAAGGGAGTATAGGGTCAAAAGCTCTATCGAGGGTTCGAATCCC TCTCGCTCCGCCA	3035204	3035112	93	minus	XC4359 Ser tRNA
805	GGGCCGTTAGCTCAGTTGGTAGAGCAGTTGACTCTTAATCAATAGGTCCAAGGTTCGAATCCTTGACGGCCCACCA	3912229	3912154	76	minus	XC4372 Lys tRNA
806	GGAGAGGTGTCCGAGTGGTTGAAGGAGCACGCCTGGAAAGTGTGTAAGCGTCTAAACCGCGCTTCGGGGGTTCGAATCCC CCTCTCTCCGCCA	3890303	3890211	93	minus	XC4366 Ser tRNA
807	AAAGGAGGTGATCCAGCCGCGCCTTCCGATACGGCTACCTT					not found
809	GGCGGAGCGGACGGGACTCGAACCCGCGACCTCCGGCGTGACAGGCCAGCATTCTAACCAGCTGAACTACCGCTCCA	3904973	3904897	77	minus	XC4368 Asp tRNA
810	GGAGCGGTAGTTCAGCTGGTTAGAATGCTGGCCTGTCACGCCGGAGGTCGCGGGTTCGAGTCCCGTCCGCTCCGCCA	3904973	3904897	77	minus	XC4368 Asp tRNA
813	GGGGCCTTAGCTCAGCTGGGAGAGCACCTGCTTGCAAGCAGGGGGTCGTCGGTTCGATCCCGACAGGCTCCACCA	4635863	4635788	76	minus	XC4385 Ala tRNA
814	CTCCCTGGTGAAATTAGCGCTGTGGAACCACCCGATCCCATCCCGAACTCGGAAGTGAAACGCAGCTGCGCCGATGGTAG TGTGGCTCAAGCCATGCGAGAGTAGGTCATCGCCAGGGGC	4632457	4632338	120	minus	XC4382,XC4389 5S ribosomal RNA
816	GGGGCCTTAGCTCAGCTGGGAGAGCACCTGCTTTGCAAGCAGGGGGTCGTCGGTTCGATCCCGCCTGGCTCCACC	4635863	4635789	75	minus	XC4385 Ala tRNA
819	GCCCAGGTGGCGGAATTGGTAGACGCACTAGCTTCAGGTGCTAGCGGGGCAACTTCGTGGAGGTTCGAGTCCTCTCCTGG GCACCA	3267563	3267649	87	plus	XC4361 Leu tRNA
820	CTCCCTGGTGAAATTAGCGCTGTGGAACCACCCGATCCCATCCCGAACTCGGAAGTGAAACGCAGCTGCGCCGATGGTAG TGTGGCTCAAGCCATGCGAGAGTAGGTCATCGCCAGGGGC	4632457	4632338	120	minus	XC4382,XC4389 5S ribosomal RNA
822	GGAGCGGTAGTTCAGCTGGTTAGAATGCTGGCCTGTCACGCCGGAGGTCGCGGGTTCGAGTCCCGTCCGCTCCGCCA	3904973	3904897	77	minus	XC4368 Asp tRNA
825	CTCCCTGGTGAAATTAGCGCTGTGGAACCACCCGATCCCATCCCGAACTCGGAAGTGAAACGCAGCTGCGCCGATGGTAG TGTGGCTCAAGCCATGCGAGAGTAGGTCATCGCCAGGGGC	4632457	4632338	120	minus	XC4382,XC4389 5S ribosomal RNA
826	GTTCAGCTGGTTAGAATGCTGGCCTGTCACGCTAATGGGTCGCGGGTTCGAGTCCCGTCCGCTCCGCCA	3904964	3904897	68	minus	XC4368 Asp tRNA
827	TGGCGGAGAGTGGGGGGATTCGAACCCCCGAGCTCGTATAAAAACGCCTGCCTGATTTCGAGTCAGGTACATTCTTACAA GACGTCTGCCACCTCTCCTGA	3896535	3896442	94	minus	XC4367 Ser tRNA
828	GGGCCATAGCTCAGCTGGGAGAGCGCCTGCATGGCATGCAGGAGGTCGGCGGTTCGATCCCGCCTGGCTCCACCA	2374080	2374006	75	minus	XC4348 Ala tRNA
829	GGAGAGGTTGTCCGAGTGGTTGAAGGAGCACGCTATTGAAAGGGTGTAAGCGTCTAAACCGCGCTTCGGCGTTGTTCAGA ATCCCCCTCTCTCCGCC	3890303	3890212	92	minus	XC4366 Ser tRNA
830	GCCCGAATAGCTCAGCCGGTTAGAGCACTTGACTTAATCAGGGGGCGTTGGTTCGAGTCCAACTTCGGGCGCCA	1952406	1952482	77	plus	XC4340 Asn tRNA
831	GCCCAGGTGGCGGAATTGGTAGACGCACTAGCTTCAGGTGCTAGCGGGGGCAACTTCGTGGAGGTTCGAGTCCTCTTCTG GGCACCA	3267563	3267649	87	plus	XC4361 Leu tRNA
833	TGCCCCGTCGCCAAGCGGTAAGGCACCTAACTCTGACTCAGGCATTCGGTGGTTCGAATCCATCCGGGGCAGCCA	580682	580608	75	minus	XC4334 Gln tRNA
834	GGAGCGGTAGTTCAGCTGGTTAGAATGCTGGCCTGTCACGCCGGAGGTCGCGGGTTCGAGTCCCGTCCGCTCCGCCA	3904973	3904897	77	minus	XC4368 Asp tRNA
835	CTCCCTGGTGAAATTAGCGCTGTGGAACCACCCGATCCCATCCCGAACTCGGAAGTGAAACGCAGCTGCGCCGATGGTAG TGTGGCTCAAGCCATGCGAGAGTAGGTCATCGCCAGGGGC	4632457	4632338	120	minus	XC4382,XC4389 5S ribosomal RNA
836	TGCCCCGTCGCCAAACGGTAAGGCACCTGACTCTGACTCAGGCATTCGGTGGTTCGAATCCATCCGGGGCAGCCA	580682	580608	75	minus	XC4334 Gln tRNA
837	TCAGCTGGTTAGAATGCTGGCCTGTCCCTCTTAAAAGAGCGCGGGTTCGAGTCCCGTCCGCTCCGCCA	3904962	3904897	66	minus	XC4368 Asp tRNA
838	GGAGCGGTAGTTCAGCTGGTTAGAATGCTGGCCTGTCACGCCGGAGGTCGCGGGTTCGAGTCCCGTCCGCTCCGCCA	3904973	3904897	77	minus	XC4368 Asp tRNA
839	TGCCCCGTCGCCAAACGGTAAGGCACCTGACTCTGACTCAGGCATTCGGTGGTTCGAATCCATCCGGGGCAGCCA	580682	580608	75	minus	XC4334 Gln tRNA
840	GTCCCCATCGTCTAGAGGCCTAGGACACCACCCTTTCACGATGGACACCGGGGTTCGAATCCCCGTGGGGACGCCA	2373952	2373877	76	minus	XC4347 Glu tRNA
841	TGCGGGGTGGAGCAGTCTGGCAGCTCGTCGGGCTCATAACCCGAAGGTCGCAGGTTCAAATCCTGCCCCCGCTACCA	1923546	1923622	77	plus	XC4339 Met tRNA
842	GGGCGGTTAGCTCAGCGGTAGAGCACTACCTTGACATTAAAAGGGGTCACAGGTTCGAACCCTGTACCGCCCACCAC	1955335	1955410	76	plus	XC4341 Val tRNA
843	CTCCCTGGTGAAATTAGCGCTGTGGAACCACCCGATCCCATCCCGAACTCGGAAGTGAAACGCAGCTGCGCCGATGGTAG TGTGGCACAAGCCATGCGAGAGTAGGTCATCGCCAGGGGC	4632457	4632338	120	minus	XC4382,XC4389 5S ribosomal RNA
844	GGGGCCTTAGCTCAGCTGGGAGAGCACCTGCTTTGAAAGGAGGGGGTCGTCGGTTCGATCCCGAC	4635863	4635798	66	minus	XC4385 Ala tRNA
845	GGAGAGGTGTCCGAGTGGTTGAAGGAGCACGCCTGGAAAGTGTGTAAGCGTCTAAACCGCGCTTCGGGGGTTCGAATCCC CCTCTCTCCGCCA	3890303	3890211	93	minus	XC4366 Ser tRNA
846	GCGCCCGTAGCTCAGTTGGATAGAGTACCTGGCTGCGAACCAGGCGGTCGGGAGTTCGAATCTCTCCGGGCGCACCA	3028285	3028361	77	plus	XC4357 Arg tRNA
848	GCTCCCTTCGTCTAGCGGTTAGGACGTGGCCCTCTCAAGGCTAAAACAGGGGTTCGAGCCCCCTAGGGAGCGCCA	2987981	2988055	75	plus	XC4356 Glu tRNA
849	GGAGCGGTAGTTCAGCTGGTTAGAATGCTGGCCTGTCACGCCGGAGGTCGCGGGTTCGAGTCCCGTCCGCTCCGCCA	3904973	3904897	77	minus	XC4368 Asp tRNA
850	GGAGCGATGCCCGAGCGGCTAAAGGGGGCTCCCCTGCTAAGGGAGTATAGGGTCAAAAACTCGTATCGAGGGTTCGAATC CCTCTACGCTCCGCCA	3035204	3035112	93	minus	XC4359 Ser tRNA
851	TGCGGGGTGGAGCAGTCTGGCAGCTCGTCGGGCTCATAACCCGAAGGTCGCAGGTTCAAATCCTGCCCCCGCTACC	1923546	1923621	76	plus	XC4339 Met tRNA
852	GCCCAGGTGGCGGAATTGGTAGACGCACTAGCTTCAGGTGCTAGCGGGGGCAACTTCGTGGAGGTTCGAGTCCTCTCCTG GGCACCA	3267563	3267649	87	plus	XC4361 Leu tRNA
854	CTCCCTGGTGAAATTAGCGCTGTGGAACCACCCGATCCCATCCCGAACTCGGAAGTGAAACGCAGCTGCGCCGATGGTAG TGTGGCACAAGCCATGCGAGAGTAGGTCATCGCCAGGGGC	4632457	4632338	120	minus	XC4382,XC4389 5S ribosomal RNA
855	GTCCCCATCGTCTAGAGGCCTAGGACACCACCCTTTCACGATGGACACCGGGGTTCGAATCCCCGTGGGGACGCCA	2373952	2373877	76	minus	XC4347 Glu tRNA
857	TGCCCCGTCGCCAAGCGGTAAGGCACCTAACTCTGACTCAGGCATTCGGTGGTTCGAATCCATCCGGGGCAGCCA	580682	580608	75	minus	XC4334 Gln tRNA
858	ACAAGCCCCCTAAAGGAACCATATAGACTATGTGGTTGATAGGTCAGGTGTGTAAGTACAGCAATGTATTGAGGTAACTG ATACTAACGATCCGTGCTTGACCACAT	4632689	4632580	110	minus	XC4383,XC4390 23S ribosomal RNA
859	CGGGGTATAGCGCAGCCTGGTAGCGCACTAGTCTGGGGGACTAGTGGTCGTCGGTTCGAATCCGGCTGCCCCGACCA	1993172	1993248	77	plus	XC4342 Pro tRNA
860	GGAGAGGTGTCCGAGTGGTTGAAGGAGCACGCCTGGAAAGTGTGTAAGCGTCTAAACCGCGCTTCGGGGGTTCGAATCCC CCTCTCTCCGCCA	3890303	3890211	93	minus	XC4366 Ser tRNA
861	TGCCCCGTCGCCAAGCGGTAAGGCACCTAACTCTGACTCAGGCATTCGGTGGTTCGAATCCATCCGGGGCAGCC	580682	580609	74	minus	XC4334 Gln tRNA
862	GCCCGAATAGCTCAGCCGGTTAGAGCACTTGACTGTTAATCAGGGGGTCGTTGGTTCGAGTCCAACTTCGGGCGCCA	1952406	1952482	77	plus	XC4340 Asn tRNA
863	CTCCCTGGTGAAATTAGCGCTGTGGAAGACCCATATATAAGGGTCCCGAACTCGGAAGTGAAACGCAGCCCTCCTTTTTT AAAGTGGTAGTGTGGCTCAAGCCATGCGAGAGTAGGTCATCGCCAGGGGC	4632457	4632338	130	minus	XC4382,XC4389 5S ribosomal RNA
864	GGGGCCTTAGCTCAGCTGGGAGAGCACCTGCTTTGCAAGCAGGGGGTCGTCGGTTCGATCCCGACAGGCTCCACCA	4635863	4635788	76	minus	XC4385 Ala tRNA
866	TGCCCCGTCGCCAAGCGGTAAGGCACCTGACTCTGACTCAGGCATTCGGTGGTTCGAATCCATCCGGGGCAGCCA	580682	580608	75	minus	XC4334 Gln tRNA
867	CTCCCTGGTGAAATTAGCGCTGTGGAACCACCCGATCCCATCCCGAACTCGGAAGTGAAACGCAGCTGCGCCGATGGTAG TGTGGCACAAGCCATGCGAGAGTAGGTCATCGCCAGGGGC	4632457	4632338	120	minus	XC4382,XC4389 5S ribosomal RNA
868	GCGCCCGTAGCTCAGTTGGATAGAGTACCTGGCTGCGAACCAGGCGGTCGGGAGTTCGAATCTCTCCGGGCGCACCA	3028285	3028361	77	plus	XC4357 Arg tRNA
869	CTCCCTGGTGAAATTAGCGCTGTGGAACCCCCATTAACCCATCCCGAACTCGGAAGTGAAACGCAGCCCCTTTCGATGGT AGTGTGGCTCAAGCCATGCGAGAGTTGGTCATCGCCAGGGGC	4632457	4632338	122	minus	XC4382,XC4389 5S ribosomal RNA
871	GCCAAGCGGTAAGGCACCTGACTCTCCCTCTAAACGGGTCGGTGGTTCGAATCCATCCGGGGCAGCC	580673	580609	66	minus	XC4334 Gln tRNA
872	GGGCCGTTAGCTCAGTTGGTAGAGCAGTTGACTCTTAATCAATAGGTCCAAGGTCGAATCCTTGACGGCCCACCA	3912229	3912154	76	minus	XC4372 Lys tRNA
873	CCCAGGTGGCGGAATTGGTAGACGCACTAGCTTCAGTGCTAGCGGGGGCAACTTCGAAGGAGGTTCGAGTCCTCTTCTGG GCACCA	3267564	3267649	86	plus	XC4361 Leu tRNA
874	AGGAGCGATGCCCGAGCGGCTGAAGGGGCTCCTTTGAAGGGGGAGTATAGGGTCAAAAGCTCTATCGCCCTTTTAAAGAA TCCCTCTCGCTCCGCCA	3035204	3035112	93	minus	XC4359 Ser tRNA
875	GGAGCGATGCCCGAGCGGCTGAAGGGGCTCCCCTGCTAAGGGAGTATAGGGTCAAAAGCTCTATCGAGGGTTCGAATCCC TCTCGCTCCGCCA	3035204	3035112	93	minus	XC4359 Ser tRNA
876	ACGCTTCCAGGAAAAGCTCCTAAGCTTCAGCTCACGAAGACCGTACCGTGAACCGACACAGGTGGGTAGGATGAGAATTC TCAGGCGCTTGAGAGAACTCGGGTGAAGGAA	4633923	4633813	111	minus	XC4383,XC4390 23S ribosomal RNA
877	CTCCCTGGTGAAATTAGCGCTGTGGAACCACCCGATCCCACCCCGAACTCGGAAGTGAAACGCAGCTGCGCCGATGGTAG TGTGGCTCAAGCCATGCGAGAGTAGGTCATCGCCGGGGGC	4632457	4632338	120	minus	XC4382,XC4389 5S ribosomal RNA
878	ACAAGCCCCCTAAAGGAACCATATAGACTATGTGGTTGATAGGTCAGGTGTGTAAGTACAGCAATGTATTGAGCTAACTG ATACTAATGATCCGTGCGGCTTGACCA	4632689	4632583	107	minus	XC4383,XC4390 23S ribosomal RNA
880	TGCGGGGTGGAGCAGTCTGGCAGCTCGTCGGGCTCATAACCTGAAGGTCGCAGGTTCAAATCCTGCCCCCGCTACCA	1923546	1923622	77	plus	XC4339 Met tRNA
882	TATGTGGTTGATAGGTCAGGTGTGTAAGTACAGTAATGTATTGAGCTAACTGATACTAATGATCCGTGCGGCTTGACCA	4632661	4632583	78	minus	XC4383,XC4390 23S ribosomal RNA
883	GGAGCGATGCCCGAGCGGCTAAAGGGGGCTCCCCTGCTAAGGGAGTATAGGGTCAAAAACTCGTATCGAGGGTTCGAATC CCTCTACGCTCCGCCA	3035204	3035112	93	minus	XC4359 Ser tRNA
884	GGAGCGATGCCCGAGCGGCTGAAGGGGCTCCCCTGCTAAGGGAGTATAGGGTCAAAAGCTCTATCGAGGGTTCGAATCCC TCTCGCTCCGCCA	3035204	3035112	93	minus	XC4359 Ser tRNA
886	CTCCCTGGTGAAATTAGCGCTGTGGAACCCCCCGTTCCCATCCCGAACTCGGAAGTGAAACGCAGCTGCGCCGATGGTAG TGTGGCTCAAGCCATGCGAGAGTAGGTCATCGCCAGGGGC	4632457	4632338	120	minus	XC4382,XC4389 5S ribosomal RNA
887	CTCCCTGGTGAAATTAGCGCTGTGGAACCACCCGATCCCATCCCGAACTCGGAAGTGAAACGCAGCTGCGCCGATGGTAG TGTGGCTCAAAACCATGCGAGAGTAGGTCATCGCCAGGGGC	4632457	4632338	121	minus	XC4382,XC4389 5S ribosomal RNA
888	CTCCCTGGTGAAATTAGCGCTGTGGAACCACCCGATCCCATCCCGAACTCGGAAGTGAAACGCAGCTGCGCCGATGGTTG TGTGGCTCAAGCCAGCGAGAGTAGGTCATCGCCAGGGGCT	4632457	4632337	120	minus	XC4382,XC4389 5S ribosomal RNA
889	GGATACTGGGTCACTAGAGTGTGGTAGAGGGTAGCGGAATTCCCGGTGTAGCA	4636865	4636813	53	minus	XC4386,XC4393 16S ribosomal RNA
890	GCCCGAATAGCTCAGCCGGTTAGAGCACTTGACTGTTAATCAGGGGGTCGTTGGTTCGAGTCCA	1952406	1952469	64	plus	XC4340 Asn tRNA
891	GCCCAGGTGGCGGAATTGGTAGACGCACTAGCTTCAGGTGCTAGCGGGGGCAACTTCGTGGAGGTTCGAGTCCTCTTCTG GGCACCA	3267563	3267649	87	plus	XC4361 Leu tRNA
892	CTCCCTGGTGAAATTAGCGCTGTGGAACCACCCGATCCCATCCCGAACTCGGAAGTGAAACGCAGCTGCGCCGATGGTAG TGTGGCTCAAGCCATGCGAGAGTAGGTCATCGCCAGGGGC	4632457	4632338	120	minus	XC4382,XC4389 5S ribosomal RNA
893	CTCCCTGGTGAAATTAGCGCTGTGGAACCACCCGATCCCATCCCGAACTCGGAAGTGAAACGCAGCTGCGCCGATGGTAG TGTGGCTCAAGCCATGCGAGAGTAGGTCATCGCCAGGGGC	4632457	4632338	120	minus	XC4382,XC4389 5S ribosomal RNA
894	CTCCCTGGTGAAATTAGCGCTGTGGAACCACCCGATCCCATCCCGAACTCGGAAGTGAAACGCAGCTGCGCCGATGGTAG TGTGGCTCAAGCCATGCGAGAGTAGGTGCATAGCCAGGGGC	4632457	4632338	121	minus	XC4382,XC4389 5S ribosomal RNA
895	TCCCTGGTGAAATTAGCGCTGTGGAACCACCCGATCCCATCCCGAACTCGGAAGTGAAACGCAGCTGCGCCGATGGTAGT GTGGCTCAAGCCATGCGAGAGTAGGTCATCGCCAGGGG	4632457	4632339	118	minus	XC4382,XC4389 5S ribosomal RNA
896	GCCCAGGTGGCGGAATTGGTAGACGCACTAGCTTCAGGTGCTAGCGGGGGCAACTTCGTGGAGGTTCGAGTCCTCTCCTG GGCACC	3267563	3267648	86	plus	XC4361 Leu tRNA
897	GCCCGAATAGCTCAGCCGGTTAGAGCACTTGACTGTTAATCAGGGGGTCGTTGGTTCGAGTCCAACTTCGGGCGCCA	1952406	1952482	77	plus	XC4340 Asn tRNA
899	CGTCCCCATCGTCTAAGGCCTAGGACACCCCCTTTCCGGTGGACACCGGGGTTCGAATCCCCGTGGGGACGCCA	2373952	2373877	76	minus	XC4347 Glu tRNA
900	GGGGCCTTAGCTCAGCTGGGAGAGCACCTGCTTTGCAAGCAGGGGGTCGTCGGTTCGATCCCGACAGGCTCCACCA	4635863	4635798	66	minus	XC4385 Ala tRNA
901	CTCCCTGGTGAAATTAGCGCTGTGGAACCACCCGATCCCATCCCGAACTCGGAAGTGAAACGCAGCTGCGCCGATGGTAG TGTGGCTCAAGCCATGCGAGAGCAGGT	4632457	4632351	107	minus	XC4382,XC4389 5S ribosomal RNA
903	GGAGCGATGCCCGAGCGGCTGAAGGGACTCCCCTGCTAAGGGAGTATAGGGTCAAAAGCTCTATCGAGGGTTCGAATCCC TCTCGCTCCGCCA	3035204	3035112	93	minus	XC4359 Ser tRNA
904	GGGGCCTTAGCTCAGCTGGGAGAGCACCTGCTTTGCAAGCAGGGGGTCGTCGGTTCGATCCCGACAGGCTCCACCA	4635863	4635788	76	minus	XC4385 Ala tRNA
905	GGAGCGGTAGTTCAGCTGGTTAGAATGCTGGCCTGTCACGCCGGAGGTCGCGGGTTCGAGTCCCGTCCGCTCCGCCA	3904973	3904897	77	minus	XC4368 Asp tRNA
906	TGCCCCGTCGCCAAGCGGTAAGGCACCTGACTCTGACTCAGGCATTCGGTGGTTCGAATCCATCCGGGGCAGCCA	580682	580608	75	minus	XC4334 Gln tRNA
907	GGGCCGTTAGCTCAGTTGGTAGAGCAGTTGACTCTTAATCAATAGGTCCAAGGTTCGAATCCTTGACGGCCCACCA	3912229	3912154	76	minus	XC4372 Lys tRNA
908	TGCCCCGTCGCCAAGCGGTAAGGCACCTGACTCTGACTCAGGCATTCGGTGGTTCGAATCCATCCGGGGCAGCCA	580682	580608	75	minus	XC4334 Gln tRNA
909	GGAGCGATGCCCGAGCGGCTAAAGGGGGCTCCCCTGCTAAGGGAGTATAGGGTCAAAAACTCGTATCGAGGGTTCGAATC CCTCTACGCTCCGCCA	3035204	3035112	93	minus	XC4359 Ser tRNA
910	GCGCCCGTAGCTCAGTTGGATAGAGTACCTGGCTGCGAACCAGGCGGTCGGGAGTTCGAATCTCTCCGGGCGCACCA	3028285	3028361	77	plus	XC4357 Arg tRNA
911	CTCCCTGGTGAATTAGCGCTGTGGAACCACCCGATCCCATCCCGAACTCGGAAGTGAAACGCAGCTGCGCCGATGGTAGT GTGGCTCAAGCCATGCGAGAGTAGGTCATCGCCAGGGGC	4632457	4632338	119	minus	XC4382,XC4389 5S ribosomal RNA
912	ATGGTCAAGCGAATAAGCGCACACGGTGGATGCCTAGGCGGTC	4635466	4635424	43	minus	XC4383,XC4390 23S ribosomal RNA
913	CTCCCTGGTGAAATTAGCGCTGTGGAACCACCCGATCCCATCCCGAACTCGGAAGTGAAACGCAGCTGCGCCGATGGTAG TGTGGCCAACCAGGAGAGTAGGTCATGCCAGGGGC	4632457	4632338	115	minus	XC4382,XC4389 5S ribosomal RNA
915	GCCCGAATAGCTCAGCCGGTTAGAGCACTTGACTGTTAATCAGGGGGTCGTTGGTTCGAGTCCAACTTCGGGCGCCA	1952406	1952482	77	plus	XC4340 Asn tRNA
916	GGAGAGGTGGTCAGCAGCGGTTGAATGTACCTGACTCGAAATCAGGCAGGCGTTTATAGCGCCTCGGGGGTTCGAATCCC CCCCTCTCCGCCA	3896532	3896442	91	minus	XC4367 Ser tRNA
917	GGGTCCATATTTCGCTGGGAGAGCTCCTGCATGGCATGCAGGAGGTCGGCGGTTCGATCCCGCCTGGCTCCACCA	2374081	2374006	76	minus	XC4348 Ala tRNA
918	GGAGCGATGCCCGAGCGGCTAAAGGGGGCTCCCCTGCTAAGGGAGTATAGGGTCAAAAACTCGTATCGAGGGTTCGAATC CCTCTACGCTCCGCCA	3035204	3035112	93	minus	XC4359 Ser tRNA
919	GGAGCGATGCCCGAGCGGCTAAAGGGGGCTCCCCTGCTAAGGGAGTATAGGGTCAAAAACTCGTATCGAGGGTTCGAATC CCTCTACGCTCCGCCA	3035204	3035112	93	minus	XC4359 Ser tRNA
920	TGCCCCGTCGCCAAGCGGTAAGGCACCTGACTCTGACTCAGGCATTCGGTGGTTCGAATCCATCCGGGGCAGCCAAACA	580682	580604	79	minus	XC4334 Gln tRNA
921	TGGTCAAGCCGCACGGATCATTAGTATCAGTTAGCTCAATACATTGCTGTACTTACACACCTGACCTATCAACCACATAG TCTATATGGTTCCTTTAGGGGGCTTGTGCCCCGGGAAGTCTCATCTTGAGGCGCGCTTCCCGCTTAGATG	4632732	4632583	150	minus	XC4383,XC4390 23S ribosomal RNA
922	TGCGGGGTGGAGCAGTCTGGCAGCTCGTCGGGCTCATAACCCGAAGGTCGCAGGTTCAAATCCTGCCCCCGCTACCA	1923546	1923622	77	plus	XC4339 Met tRNA
924	CCCAGGTGGCGGAATTGGTAGACGCACTAGCTTCAGTGCTAGCGGGGGCAACTTCGAAGGAGGTTCGAGTCCTCTTCTGG GCACCA	3267564	3267649	86	plus	XC4361 Leu tRNA
925	CTCCCTGGTGAAATTAGCGCTGTGGAACCACCCGATCCCATCCCGAACTCGGAAGTGAATCGCAGCTGCGCCGATGGTAG TGTGGCTCAAGCCATGCGAGAGTAGGTCATCGCCAGGGGC	4632457	4632338	120	minus	XC4382,XC4389 5S ribosomal RNA
926	GCCCAGGTGGCGGAATTGGTAGACGCACTAGCTTCAGGTGCTAGCGGGGGCAACTTCGTGGAGGTTCGAGTCCTCTTCTG GGCACCA	3267563	3267649	87	plus	XC4361 Leu tRNA
927	CTCCCTGGTGAAATTAGCGCTGTGGAACCACCCGATCCCATCCCGAACTCGGAAGTGAAACGCAGCTGCGCCGATGGTAG TGTGGCTCAAGCCATGCGAGAGTAGGTCATCGCCAGGGGC	4632457	4632338	120	minus	XC4382,XC4389 5S ribosomal RNA
928	GCCCAGGTGGCGGAATTGGTAGACGCACTAGCTTCAGGTGCTAGCGGGGGCAACTTCGTGGAGGTTCGAGTCCTCTTCTG GGCACCA	3267563	3267649	87	plus	XC4361 Leu tRNA
929	GGGGCCTTAGCTCAGCTGGGAGAGCACCTGCTTTGCAAGCAGGGGGTCGTCGGTTCGATCCCGACAGGCTCCACCAT	4635863	4635788	76	minus	XC4385 Ala tRNA
930	CTCCCTGGTGAAATTAGCGCTGTGGAACCACCCGATCCCATCCCGAACTCGGAAGTGGAACGCAGCTGCGCCGATGGTAG TGTGGCTCAAGCCATGCGAGAGTAGGTCATCGCCAGGGGC	4632457	4632338	120	minus	XC4382,XC4389 5S ribosomal RNA
932	TGCCCCGTCGTTCAGCGGTAAGGCACCTGACTCTGACTCAGGCATTCGGTTCGAATCCATCCGGGGCAGCCA	580682	580608	75	minus	XC4334 Gln tRNA
933	CTCCCTGGTGAAATTAGCGCTGTGGAACCACCCGATCCCATCCCGAACTCGGAAGTGAAACGCAGCTGCGCCGATGGTAG TGTGGCTCAAGCCATGCGAGAGTAGGTCATCGCCAGGGGC	4632457	4632338	120	minus	XC4382,XC4389 5S ribosomal RNA
935	CCGCCAGGGCCGGAAAGCAGCAACGGTATCGATTGATGCGGGCGCCGAGGTCAACCGGCGGGGACACCAC	3890096	3890027	70	minus	IGRXC3244-XC4366 XC_3244 DNA polymerase III tau and gamma XC_4366 tRNA-Ser	sRNA-C3
936	GTAGGAATGCTCACGATCCTGCAGGTGCGTCA					not found
937	CTCCCTGGTGAAATTAGCGCTGTGGAACCACCCGATCCCATCCCGAACTCGGAAGTGAAACGCAGCTGCGCCGATGGTAG TGTGGCTCAAGCCATGCGAGAGTAGGTGCATACGCCAGGGGCT	4632457	4632337	123	minus	XC4382,XC4389 5S ribosomal RNA
938	CTCCCTGGTGAAATTAGCGCTGTGGAACCACCCGATCCCATCCCGAACTCGGAAGTGAAACGCAGCTGCGCCGATGGTAG TGTGGCTCAAGCCATGCGAGAGTAGGTCATCGCCAGGGGC	4632457	4632338	120	minus	XC4382,XC4389 5S ribosomal RNA
939	GGAGCGATGCCCGAGCGGCTAAAGGGGGCTCCCCTGCTAAGGGAGTATAGGGTCAAAAACTCGTATCGAGGGTTCGAATC CCTCTACGCTCCGCCA	3035204	3035112	93	minus	XC4359 Ser tRNA
940	CTCCCTGGTGAAATTAGCGCTGTGGAACCACCCGATCCCATCCCGAACTCGGAAGTGAAACGCAGCTGCGCCGATGGTAG TGTGGCTCAAGCCATGCGAGAGTAGGTCATCGCCAGGGGC	4632457	4632338	120	minus	XC4382,XC4389 5S ribosomal RNA
941	TGCCCCGTCGCCAAGCGGTAAGGCACCTGACTCTGACTCAGGCATTCGGTGGTTCGAATCCATCCGGGGCAGCCA	580682	580608	75	minus	XC4334 Gln tRNA
942	CTCCCTGGTGAAATTAGCGCTGTGGAACCACCCGATCCCATCCCGAACTCGGAAGTGAAACGCAGCTGCGCCGATGGTAG TGTGGCTCAAGCCATGCGAGAGTAGGTCATCGCCAGGGGC	4632457	4632338	120	minus	XC4382,XC4389 5S ribosomal RNA
943	CTAGTAATCGCAGATCAGCATTGCTGCGGTGAATACGTTCCCGGGCCTTGTACACA	4636157	4636102	56	minus	XC4386,XC4393 16S ribosomal RNA
944	TCCCCATCGTTCACAGGCTAGGAGAAAAACCTTTCACGGTGGACACCGGGGTTCGAATCTCCGTGGGGACGCCA	2373952	2373877	76	minus	XC4347 Glu tRNA
945	GGAGCGGTGTCCGAGTGGTTGAAGGAGCACGCCTGGAAAGTGTGTAAGCGTCTAAACCGCGCTTCGGGGGTTCGAATCCC CCTCTCTCCGCCA	3890303	3890211	93	minus	XC4366 Ser tRNA
946	GGGCGGTTAGCTCAGCGGTAGAGCACTACCTTGACATTAAAAGGGGTCACAGGTTCGAACCCTGTACCGCCCACCAC	1955335	1955410	76	plus	XC4341 Val tRNA
947	GGGTCTGTAGCTCAGGTGGTTAGAGCGCACCCCTGATAAGGGTGAGGTCGGTAGTTCGAGTCTGCCCAGACCCACCACT	4635768	4635690	79	minus	XC4384 Ile tRNA
949	GGAGCGGTAGTTCAGCTGGTTAGAATGCTGGCCTGTCACGCCGGAGGTCGCGGGTTCGAGTCCCGTCCGCTCCGCCA	3904973	3904897	77	minus	XC4368 Asp tRNA
950	CGTCCCCATCGTCTAGAGGCCTAGGACACCACCCTTTCACGGTGGACACCGGGGTTCGAATCCCCGTGGGGGCGCCA	2373952	2373877	76	minus	XC4347 Glu tRNA
951	GGAGAGGTGTCCGAGTGGTTGAAGGAGCACGCCTGGAAAGTGTGTAAGCGTCTAAACCGCGCTTCGGGGGTTCGAATCCC CCTCTCTCCGCCA	3890303	3890211	93	minus	XC4366 Ser tRNA
952	GGGGCCATAGCTCAGCTGGGAGAGCGCCTGCATGGCATGCAGGAGGTCGGCGGTTCGATCCCGCCTGGCTCCACCA	2374081	2374006	76	minus	XC4348 Ala tRNA
953	GGGTCTGTAGCTCAGGTGGTTAGAGCGCACCCCTGATAAGGGTGAGGTCGGTAGTTCGAGTCTACCCAGACCCACCAC	4635768	4635691	77	minus	XC4384 Ile tRNA
955	TGCCCCGGATGGATTCAACCACCGAATGCCTGAGTCAGAGTCAGGTGCCTTACCGCTTGGCGACGGGGCA	580682	580612	70	minus	XC4334 Gln tRNA
956	GGAGCGGTAGTTCAGCTGGTTAGAATGCTGGCCTGTCACGCCGGAGGTCGCGGGTTCGAGTCCCGTCCGCTCCGCCA	3904973	3904897	77	minus	XC4368 Asp tRNA
957	AAAGACGGGGAGGAGAAGTGATTAGGAGTGAAAAGCTAATCGAACCCGGTTTATAGCTGGTTCTCCTCGGAAGCTATTTA GGTAGCGCCTCGGACGAA	4634732	4634636	98	minus	XC4383,XC4390 23S ribosomal RNA
958	CTCCCTGGTGAAATTAGCGCTGTGGAACCACCCGATCCCATCCCGAACTCGGAAGTGAAACGCAGCTGCGCCGATGGTAG TGTGGCTCAAGCCATGCGAGAGTAGGTCATCGCCAGGGGC	4632457	4632338	120	minus	XC4382,XC4389 5S ribosomal RNA
959	GGACTCGAACCCGCGACCTCCGGCGTGACAGGCCAGCATTCTAACCAGCTGAACTACCGCTCC	3904973	3904911	63	minus	XC4368 Asp tRNA
960	GGAGCGATGCCCGAGCGGCTGAAGGGGCTCCCCTGCTAAGGGAGTATAGGGTCAAAAGCTCTATCGAGGGTTCGAATCCC TCTCGCTCCGCCA	3035204	3035112	93	minus	XC4359 Ser tRNA
961	GCTGTGGAACCACCCGATCCCATCCCGAACTCGGAAGTGAAACGCAGCTGCGCCGATGGTAGTGTGGCTCAAGCCATGCG AGAGTAGGTCATCGCCAGGGGC	4632439	4632338	102	minus	XC4382,XC4389 5S ribosomal RNA
962	CGGGGTATAGCGCAGCCCGGTAGCGCACTAGTCTGGGGGACTAGTGGTCGTCGGTTCGAATCCGGCTACCCCGACCA	2195026	2194951	76	minus	XC4344 Ala tRNA
964	GGGGCCTTAGCTCAGCTGGGAGAGCACCTGCTTTGCAAGCAGGGGGTCGTCGGTTCGATCCCGACAGGCTCCACCA	4635863	4635788	76	minus	XC4385 Ala tRNA
966	GGAGCGATGCCCGAGCGGCTAAAGGGGGCTCCCCTGCTAAGGGAGTATAGGGTCAAAAACTCGTATCGAGGGTTCGAATC CCTCTACGCTCCGCCA	3035204	3035112	93	minus	XC4359 Ser tRNA
967	TGCGGGGTGGAGCAGTCTGGCAGCTCGTCGGGCTCATAACCCGAAGGTCGCAGGTTCAAATCCTGCCCCCGCTACCA	1923554	1923622	76	plus	XC4339 Met tRNA
968	GGCCCCGTGGCACAATTGGATAGCGCGCGTCCCTCCTAAGGACGAGGTTGCTGGTTCGAACCCAGCCGGGGTCACCAC	2899506	2899429	78	minus	XC4355 Arg tRNA
969	CTCCCTGGTGTAATTAGCGCTGTGGAACCACCCGATCCCATCCCGAACTCGGAAGTGAAACGCAGCTGCGCCGATGGTAG TGTGGCTCAAGCCATGCGAGAGTAGGTCATCGCCAGGGGCT	4632457	4632337	121	minus	XC4382,XC4389 5S ribosomal RNA
970	GGGGCGGTAGCTCAGCTGGGAGAGCGTCGCGTTCGCATCGCGAAGGTCGAGGGTTCGATCCCGGTTAACGCTCCACC	2195026	2194952	76	minus	XC4344 Ala tRNA
972	CTCCCTGGTGAAATTAGCGCTGTGGAACCACCCGATCCCATCCCGAACTCGGGAGTGAAACGCAGCTGCGCCGATGGTAG TGTGGCTCAAGCCATGCGAGAGTAGGTCATCGCCAGGGGC	4632457	4632338	120	minus	XC4382,XC4389 5S ribosomal RNA
973	CTCCCTGGTGAAATTAGCGCTGTGGAACCACCCGATCCCATCCCGAACTCGGAAGTGAAACGCAGCTGCGCCGATGGTAG TGTGGCTCAAGCCATGCGAGAGTAGGTCATCGCCAGGGGC	4632457	4632338	120	minus	XC4382,XC4389 5S ribosomal RNA
974	AGGCTATGTAGCTCAGCCGGTTAGAGCACAGCACTCATAATGCTGGGGTCGGTGGTTCGAGTCCACCCATAGCCACCA	570814	580737	78	minus	XC4335 Met tRNA
976	GGGCCATAGCTCAGCTGGGAGAGCGCCTGCATGGCATGCAGGAGGTCGGCGGTTCGATCCCGCCTGGCTCCACCA	2374081	2374006	76	minus	XC4348 Ala tRNA
977	GGAGCGGTGTCCGAGTGGTTGAAGGAGCACGCCTGGAAAGTGTGTAAGCGTCTAAACCGCGCTTCGGGGGTTCGAATCCC CCTCTCTCCGCCA	3890303	3890211	93	minus	XC4366 Ser tRNA
979	GGCGGTTAGTTTCCGCGGTAGAGCATTGCCTTCACACGGCAAGGGTCACAGGTTCGATCCCTGTACCGCCCACCAT	3866357	3866282	76	minus	XC4365 Val tRNA
980	GGAGCGGTAGTTCAGCTGGTTAGAATGCTGGCCTGTCACGCCGGAGGTCGCGGGTTCGAGTCCCGTCCGCTCCGCCA	3904973	3904897	77	minus	XC4368 Asp tRNA
981	CGGGCGGTTAGTCACGGTAGACACTACCTTGACTGGTAGGGGTCACAGGTTCGAACCCTGTACCGCCCACCAC	1955334	1955410	76	plus	XC4341 Val tRNA
982	CTCCCTGGTGAAATTAGCGCTGTGGAACCACCCGATCCCATCCCGAACTCGGAAGTGAAACGCAGCTGCGCCGATGGTAG TGTGGCTCAAGCCATGCGAGAGTAGGTCATCGCCAGGGGC	4632457	4632338	120	minus	XC4382,XC4389 5S ribosomal RNA
983	GCCCGAATAGCTCAGCCGGTTAGAGCACTTGACTGTTAATCAGGGGGTCGTTGGTTCGAGTCCAACTTCGGGCGCCA	1952406	1952482	77	plus	XC4340 Asn tRNA
984	GCCCGAATAGCTCAGCCGGTTAGAGCACTTGACTGTTAATCAGGGGGTCGTTGGTTCGAGTCCAACTTCGGGCGCC	1952406	1952481	76	plus	XC4340 Asn tRNA
985	GGGGCCTTAGCTCAGCTGGGAGAGCACCTGCTTTGCAAGCAGGGGGTCGTCGGTTCGATCCCGACAGGCTCCACCA	4635863	4635788	76	minus	XC4385 Ala tRNA
988	GCCCGAATAGCTCAGCCGGTTAGAGCACTTGACTGTTAATCAGGGGGTCGTTGGTTCGAGTCCAACTTCGGGCGCCA	1952406	1952482	77	plus	XC4340 Asn tRNA
989	GGGGCCTTAGCTCAGCTGGGAGAGCACCTGCTTTGCAAGCAGGGGGTCGTCGGTTCGATCCCGACAGGCTCCACCA	4635863	4635788	76	minus	XC4385 Ala tRNA
990	GCCCGAATAGCTCAGCCGGTTAGAGCACTTGACTGTTAATCAGGGGGTCG	1952406	1952455	50	plus	XC4340 Asn tRNA
991	GGAGCGATGCCCGAGCGGCTGAAGGGGCTCCCCTGCTAAGGGAGTATAGGGTCAAAAGCTCTATCGAGGGTTCGAATCCC TCTCGCTCCGCCA	3035204	3035112	93	minus	XC4359 Ser tRNA
992	AGGCACCTGACTCTGACTCAGGCATTCGGTGGTTCGAATCCATCCGGGGCAGCCA	580662	(580608	55	minus	XC4334 Gln tRNA
993	CTCCCTGGTGAAATTAGCGCTGTGGAACCACCCGATCCCATCCCGAACTCGGAAGTGAAACGCAGCTGCGCCGATGGTAG TGTGGCTCAAGCCATGCGAGAGTAGGTGCGAAACGCCAGGGGC	4632457	4632338	123	minus	XC4382,XC4389 5S ribosomal RNA
994	GCCCGAATAGCTCACGCCGGTTAGAGCACTTGACTGTTAATCAGGGGGTCGTTGGTTCGAGTCCAACTTCGGGCGCCA	1952406	1952482	77	plus	XC4340 Asn tRNA
995	CTCCCTGGTGAAATTAGCGCTGTGGAACCACCCGATCCCATCCCGAACTCGGAAGTGAAACGCAGCTGCGCCGATGGTAG TGTGGCTCAAGCCATGCGAGAGTAGGTCTAACCAGGG	4632457	4632340	117	minus	XC4382,XC4389 5S ribosomal RNA
996	CTCCCTGGTGAAATTAGCGCTGTGGAACCACCCGATCCCATCCCGAACTCGGAAGTGAAACGCAGCTGCGCCGATGGTAG TGTGGCTCAATCCATGCGAGAGTAGGTCATCGCCAGGGGC	4632457	4632338	120	minus	XC4382,XC4389 5S ribosomal RNA
997	GGAGCGGTAGTTCAGCTGGTTAGAATGCTGGCCTGTCACGCCGGAGGTCGCGGGTTCGAGTCCCGTCCGCTCCGCC	3904973	3904898	76	minus	XC4368 Asp tRNA
998	CGCCAAGCGGTAAGGCACCTGACTCTGACTCAGGCATTCGGTGGTTCGAATCCATCCGGGGCAGCCA	580674	580608	67	minus	XC4334 Gln tRNA
999	GCCCAGGTGGCGGAATTGGTAGACGCACTACTTCAGGTGCTAGCGGGGGCAACTTCGTGGAGGTTCGAGTCCTCTCCTGG GCAC	3267563	3267647	85	plus	XC4361 Leu tRNA
1000	CTCCCTGGTGAAATTAGCGCTGTGGAACCACCCGATCCCATCCCGAACTCGGAAGTGAAACGCAGCTGCGCCGATGGTAG TGTGGCTCAAGCCATGCGAGAGTAGGTCATCGCCAGGGGCT	4632457	4632337	121	minus	XC4382,XC4389 5S ribosomal RNA
1002	GCCCAGGTGGCGGAATTGGTAGACGCACTAGCTTCAGCTGCTAGCGGGGGCAACTTCGTGGAGGTTCGAGTCCTCTCCTG GGC	3267563	3267645	83	plus	XC4361 Leu tRNA
1003	GCCCAGGTGGCGGAATTGGTAGACGCACTAGCTTCAGGTGCTAGCGGGGGCAACTTCGTGGAGGTTCGAGTCCTCTCCTG GGCACCA	3267563	3267649	87	plus	XC4361 Leu tRNA
1004	GGCTCATAACCTGAAGGCCGCAGGTTCAAATCCTGCCCCCGCAACC					not found
1005	CGGAATGGGTAGAAGCACTAGCTTCAGGTGCTAGCGCGGCAACTTGTTTGTAGTGCTTCGAGTCCT	3267563	3267636	74	plus	XC4361 Leu tRNA
1006	GCCGGCATAGCTCAGTTGGTAGAGCAACCGCCTTGTAAGCGGTAGGTCCCCAGTTCGAATCCGGGTGCCGGCACCA	4738529	4738454	76	minus	XC4388 Thr tRNA
1007	GCGGGAACAGCTCAGTTGGTAGAGCGCAACCTTGCCAAGGTTGAGGTCGCGAGTTCGAGTCTCGTTTCCCGCTCCA	2414205	2414130	76	minus	XC4351 Gly tRNA
1008	GGAGAGGTGTCCGAGTGGTTGAAGGAGTACGCCTGGAAAGTGTGTAAGCGTCTAAACCGCGCTTCGGGGGTTCGAATCCC CCTCTCTCCGCCA	3890303	3890211	93	minus	XC4366 Ser tRNA
1009	CTCCCTGGTGAAATTAGCGCTGTGGAACCACCCGATCCCATCCCGAACTCGGAAGTGAAACGCAGCTGCGCCGATGGTAG TGTGGCTCAAGCCATGCGAGAGTAGGTCATCGCCAGGGGC	4632457	4632338	120	minus	XC4382,XC4389 5S ribosomal RNA
1010	CTCCCTGGTGAAATTAGCGCTGTGGAACCACCCGATCCCATCCCGAACTCGGAAGTGAAACGCAGCTGCGCCGATGGTAG TGTGGCTCAAGCCATGCGAGAGTAGGTCATCGCCAGGGGC	4632457	4632338	120	minus	XC4382,XC4389 5S ribosomal RNA
1011	CTCCCTGGTGAAATTAGCGCTGTGGAACCACCCGATCCCATCCCGAACTCGGAAGTGAAACGCAGCTGCGCCGATGGTAG TGTGGCTCAAGCCATGCGAGAGTAGGTCATCGCCAGGGGC	4632457	4632338	120	minus	XC4382,XC4389 5S ribosomal RNA
1012	AGGGGCGTCGCCAAGAGGCCCAAGGCACCAGGTTTTGATCCTGGCATTCGTAGGTTCGAATCCTACCGCCCCTGCCA	4008201	4008125	77	minus	XC4380 Gln tRNA
1013	GGGGGAGCGTCTGGACTCTCGGGCTCATAACCCGAAGGCGCAGGTTCAATCCTGCCCCCGCTACCA	1923557	1923622	77	plus	XC4339 Met tRNA
1014	GTCCCCATCGTCTAGAGGCCTAGGACACCACCCTTTCACGGTGGACACCGGGGTTGAATCCCGGGGGAGCC	2373952	2373877	76	minus	XC4347 Glu tRNA
1015	CTCCCTGGTGAAATTAGCGCTGTGGAACCACCCGATCCCATCCCGAACTCGGAAGTGAAACGCAGCTGCGCCGATGGTAG TGTGGCTCAAGCCATGCGAGAGTAGGTCATCGCCAGGGGC	4632457	4632338	120	minus	XC4382,XC4389 5S ribosomal RNA
1016	CTCCCTGGTGAAATTAGCGCTGTGGAACCACCCGATCCCATCCCGAACTCGGAAGTGAAACGCAGCTGCGCCGATGGTAG TGTGGCTCAAGCCATGCGAGAGTAGGTCATCGCCAGGGGC	4632457	4632338	120	minus	XC4382,XC4389 5S ribosomal RNA
1017	ATTGCCGGGTAGCTATGTTCGGAAGCGATAACCGCTGAAAGCATCTAAGCGGGAAGCGCGCCTCAAGATGAGACTTCCCG GGGCAC	4632773	4632688	86	minus	XC4383,XC4390 23S ribosomal RNA
1018	CTCCCTGGTGAAATTAGCGCTGCGGAACCACCCGATCCCATCCCGAACTCGGAAGTGAAACGCAGCTGCGCCGATGGTAG TGTGGCTCAAGCCATGCGAGAGTAGGTCATCGCCAGGGGC	4632457	4632338	120	minus	XC4382,XC4389 5S ribosomal RNA
1019	CTCCCTGGTGAAATTAGCGCTGTGGAACCACCCGATCCCATCCCGAACTCGGAAGTGAAACGCAGCTGCGCCGATGGTAG TGTGGCTCAAGCCATGCGAGAGTAGGTCATCGCCAGGGGC	4632457	4632338	120	minus	XC4382,XC4389 5S ribosomal RNA
1020	GGCGTTAGCTCATTGGTAAGCGTTGACTCTTATCAATGGTCCAAGGTTCGAGTCCTTGACGGCCCACCA	3912229	3912154	76	minus	XC4372 Lys tRNA
1021	CTCCCTGGTGAAATTAGCGCTGTGGAACCACCCGATCCCATCCCGAACTCGGAAGTGAAACGCAGCTGCGCCGATGGTAG TGTGGCTCAAGCCATGCGAGAGTAGGTCATCGCCAGGGGC	4632457	4632338	120	minus	XC4382,XC4389 5S ribosomal RNA
1022	CCCAGGTGGCGGAATTGGTAGACGCACTAGCTTCAGGTGCTAGCGGGGGCAACTTCGTGGAGGTTCGAGTCCTCTTATGG GCACCA	3267564	3267649	86	plus	XC4361 Leu tRNA
1023	GGAGCGGTAGTTCAGCTGGTTAGAATGCTGGCCTGTCACGCCGGAGGTCGCGGGTTCGAGTCCCGTCCGCTCCGCCA	3904973	3904897	77	minus	XC4368 Asp tRNA
1024	GGGCCGTTAGCTCAGTTGGTAGAGCAGTTGACTCTTAATCAATAGGTCCAAGGTTCGAATCCTTGACGGCCCACCA	3912229	3912154	76	minus	XC4372 Lys tRNA
1026	GCCCGAATAGCTCAGCCGGTTAGAGCACTTGACTGTTAATCAGGGGGTCGTTGGTTCGAGTCCAACTACGGGCGCCA	1952406	1952482	77	plus	XC4340 Asn tRNA
1027	CTCCCTGGTGTAAATTAGCGCTGTGGAACCACCCGATCCCATCCCGAACTCGGAAGTGAAACGCAGCTGCGCCGATGGTA GTGTGGCTCAAGCCATGCGAGAGTAGGTCATCGCCAGGGGC	4632457	4632338	121	minus	XC4382,XC4389 5S ribosomal RNA
1028	GGGGCCTAGCTCGCTGGGAGAGCCCTGCTTGCAAGCAGGGGGTCGTCGGTTCGATCCCGACAGGCTCCACC	4635863	4635788	72	minus	XC4385 Ala tRNA
1030	GCCCGAATAGCTCAGCCGGTTAGAGCACTTGACTGTTAATCAGGGGGTCGTTGGTTCGAGTCCAACTACGGGCGCCA	1952406	1952482	77	plus	XC4340 Asn tRNA
1031	GCCCGAATAGCTCAGCCGGTTAGAGCACTTGACTGTTAATCAGGGGGTCGTTGGTTCGAGTCCAACTTCGGGCGCCA	1952406	1952482	77	plus	XC4340 Asn tRNA
1032	GGAGCGATGCCCGAGCGGCTGAAGGGGCTCCCCTGCTAAGGGAGTATAGGGTCAAAAGCTCTATCGAGGGTTCGAATCCC TCTCGCTCCGCCA	3035204	3035112	93	minus	XC4359 Ser tRNA
1033	CTCCCTGGTGAAATTAGCGCTGTGGAACCACCCGATCCCATCCCGAACTCGGAAGTGAAACGCAGCTGCGCCGATGGTAG TGTGGCTCAAGCCATGCGAGAGTAGGTCATCGCCAGGGGCT	4632457	4632337	121	minus	XC4382,XC4389 5S ribosomal RNA
1034	GGGGCCTTAGCTCAGCTGGGAGAGCACCTGCTTTGCAAGCAGGGGGTCGTCGGTTCGATCCCGACAGGCTCCACCA	4635863	4635788	76	minus	XC4385 Ala tRNA
1035	GCCCGAATAGCTCAGCCGGTTAGAGCACTTGACTGTTAATCAGGGGGTCGTTGGTTCGAGTCCAACTACGGGCGCC	1952406	1952481	76	plus	XC4340 Asn tRNA
1037	CTCCCTGGTGAAATTAGCGCTGTGGAACCACCCGATCCCATCCCGAACTCGGAAGTGAAACGCAGCTGCGCCGATGGTAG TGTGGCTCAAGCCATGCGAGAGTAGGTCATAGCCAGGGGC	4632457	4632338	120	minus	XC4382,XC4389 5S ribosomal RNA
1038	GGGCCGTTAGCTCAGTCGGTAGAGCAGAAGACTTTTAATCTTTTGGTCGATGGTTCGAATCCATCACGGCCCACCA	1387670	1387745	76	plus	XC4337 Lys tRNA
1041	TGCGGGGTGGAGCAGTCTGGCAGCTCGTCGGGCTCATAACCCGAAGGTCGCAGGTTCAAATCCTGCCCCCGCTACCA	1923546	1923622	77	plus	XC4339 Met tRNA
1042	TGCGGGGTGGAGCAGTCTGGCAGCTCGTCGGGCTCATAACCCGAAGGTCGCAGGTTCAAATCCTGCCCCCGCTACCA	1923546	1923622	77	plus	XC4339 Met tRNA
1043	GGAGCGGTAGTTCAGCTGGTTAGAATGCTGGCCTGTCACGCCGGAGGTCGCGGGTTCGAGTCCCGTCCGCTCCGCCA	3904973	3904897	77	minus	XC4368 Asp tRNA
1045	GCCCAGGTGGCGGAATTGGTAGACGCACTAGCTTCAGTGCTAGCGGGGGCAACTTCGTGGAGGTTGAGTCCTTTTGGGCA CCA	3267563	3267649	87	plus	XC4361 Leu tRNA
1046	CTCCCTGGTGAAATTAGCGCTGTGGAACCACCCGATCCCATCCCGAACTCGGAAGTGAAACGCAGCTGCGCCGATGGTAG TGTGGCTCAAGCCATGCGAGAGTAGGTCATAGCCAGGGGC	4632457	4632338	120	minus	XC4382,XC4389 5S ribosomal RNA
1047	GCCCAGGTGGCGGAATTGGTAGACGCACTAGCTTCAGGTGCTAGCGGGGGCAACTTCGTGGAGGTTCGAGTCCTCTCCTG GGCACCA	3267563	3267649	87	plus	XC4361 Leu tRNA
1048	GGAGCGATGCCCGAGCGGCTGAAGGGGCTCCCCTGCTAAGGGAGTATAGGGTCAAAAGCTCTATCGAGGGTTCGAATCCC TCTCGCTCCGCCA	3035204	3035112	93	minus	XC4359 Ser tRNA
1049	GGAGCGATGCTCCGAGCGGCTGAAGGGGCTCCCCTGCTAAGGGAGTATAGGGTCAAAAGCTCTATCGAGGGTTCGAATCC CTCTCGCTCCGCCA	3035204	3035112	93	minus	XC4359 Ser tRNA
1050	GGAGCGATGCCCGAGCGGCTGAAGGGGCTCCCCTGCTAAGGGAGTATAGGGTCAAAAGCTCTATCGAGGGTTCGAATCCC TCTCGCTCCGCCA	3035204	3035112	93	minus	XC4359 Ser tRNA
1051	TGCCCCGTCGCCAAGCGGTAAGGCACCTGACTCTGACTCAGGCATTCGGTGGTTCGAATCCATCCGGGGCAGCCA	580682	580608	75	minus	XC4334 Gln tRNA
1052	GGGGTATAGCGCCAGCCTGGTAGCGCACTAGTCTGGGGGACTAGTGGTCGTCGGTTCGAATCCGGCTACCCCGACCA	1993172	1993248	77	plus	XC4342 Pro tRNA
1053	GCCCAGGTGGCGGAATTGGTAGACGCACTAGCTTCAGGTGCTAGCGGGGGCAACTTCGTGGAGGTTCGAGTCCTCTCCTG GGCACCA	3267563	3267649	87	plus	XC4361 Leu tRNA
1054	TGCGGGGTGGAGCAGTCTGGCAGCTCGTCGGGCTCATAACCCGAAGGTCGCAGGTTCAAATCCTGCCCCCGCTACCA	1923546	1923622	77	plus	XC4339 Met tRNA
1055	GGAGCGGTAGTTCAGCTGGTTAGAATGCTGGCCTGTCACGCCGGAGGTCGCGGGTTCGAGTCCCGTCCGCTCCGCCA	3904973	3904897	77	minus	XC4368 Asp tRNA
1056	GGGGCCTTAGCTCAGCTGGGAGAGCACCTGCTTTGCAAGCAGGGGGTCGTCGGTCCGATCCCGACAGGCTCCACCA	4635863	4635788	76	minus	XC4385 Ala tRNA
1057	CTCCCTGGTGTTTAATCTAGCGCTGTGGAACCACCCGATCCCATCCCGAACTCGGAAGTGAAACGCAGCTGCGCCGATGG TAGTGTGGCTCAAGCCATGCGAGAGTAGGTCATCGCCAGGGGC	4632457	4632338	123	minus	XC4382,XC4389 5S ribosomal RNA
1058	GGGCGGTTAGCTCAGCGGTAGAGCACTACCTTGACATTAAAAGGGGTCACAGGTTCGAACCCTGTACCGCCCACCAC	1955335	1955409	75	plus	XC4341 Val tRNA
1061	TGCGGGGTGGAGCAGTCTGGCAGCTCGTCGGGCTCATAACCCGAAGGTCGCAGGTTCAAATCCTGCCCCCGCTACCA	1923546	1923622	77	plus	XC4339 Met tRNA
1063	CTCCCCGGTGAAATTAGCGCTGTGGAACCACCCGATCCCATCCCGAACTCGGAAGTGAAATGCAGCTGCGCCGATGGTAG TGTGGCTCAAGCCATGCGAGAGTAGGTCATCGCCAGGGG	4632457	4632338	119	minus	XC4382,XC4389 5S ribosomal RNA
1064	GGAGCGATGCCCGAGCGGCTGAAGGGGCTCCCCTGCTAAGGGAGTATAGGGTCAAAAGCTCTATCGAGGGTTCGAATCCC TCTCGCTCCGCCA	3035204	3035112	93	minus	XC4359 Ser tRNA
1065	CTCCCTGGTGAAATTAGCGCTGTGGAACCACCCGATCCCATCCCGAACTCGGAAGTGAAACGCAGCTGCGCCGATGGTAG TGTGAAACAGGACCATGCGAGAGTAGGTCATCGCCAGGGGC	4632457	4632338	121	minus	XC4382,XC4389 5S ribosomal RNA
1066	ACATCTAAGCGGGAAGCGCGCCTCAAGATGAGACTTCCCGGGGCACAAGCCCCCTAAAGGAACCATATAGACTATGTGGT TGATAGGTCAGGTGTGTAAGTACAGCAATGTATTGAGCTAACTGATACTAATGATCCGTGCGGCTTGACC	4632732	4632583	150	minus	XC4383,XC4390 23S ribosomal RNA
1067	CTCCCTGGTGAAATTAGCGCTGTGGAACCACCCGATCCCATCCCGAACTCGGAAGTGAAACGCAGCTGCGCCGATGGTAG TGTGAAAAAGGGCCATGCGAGAGTAGGTCATCGCCAGGGG	4632457	4632339	120	minus	XC4382,XC4389 5S ribosomal RNA
1069	GCCCGAATAGCTCAGCCGTTAGAGCACTTCTCTTTTAAGGAGGGGGTCGTTGGTTCGAGTCCAACT	1952406	1952472	67	plus	XC4340 Asn tRNA
1073	CTCCCTGGTGAAATTAGCGCTGTGGAACCACCCGATCCCATCCCGAACTCGGAAGTGAAACGCAGCTGCGCCGATGGTAG TGTGGCTCAAGCCATGCGAGAGTAGGTCATCGCCAGGGGC	4632457	4632338	120	minus	XC4382,XC4389 5S ribosomal RNA
1075	GCCCGAATAGCTCAGCCGGTTAGAGCACTTGACTGTTAATCAGGGGGTCGTTGGTTCGAGTCCAACTACGGGCGCCA	1952406	1952482	77	plus	XC4340 Asn tRNA
1076	GGAGCGATGCCCGAGCGGCTGAAGGGGCTCCCCTGCTAAGGGAGTATAGGGTCAAAAGCTCTATCGAGGGTTCGAATCCC TCTCGCTCCGCCA	3035204	3035112	93	minus	XC4359 Ser tRNA
1077	CTCCCTGGTGAAATTAGCGCTGTGGAACCACCCGATCCCATCCCGAACTCGGAAGTGAAACGCAGCTGCGCCGATGGTAG TGTGGCTCAAGCCATGCGAGAGTAGGTCATCGCCAGGGGC	4632457	4632338	120	minus	XC4382,XC4389 5S ribosomal RNA
1078	TGCGGGGTGGAGCAGTCTGGCAGCTCGTCGGGCTCATAACCCGAAGGTCGCAGGTTCAAATCCTGCCCCCGCTACCA	1923546	1923622	77	plus	XC4339 Met tRNA
1079	CTCCCTGGTGAAATTAGCGCTGTGGAACCACCCGATCCCATCCCGAACTCGGAAGTGAAGCGCAGCTGCGCCGATGGTAG TGTGGCTCAAGCCATGCGAGAGTAGGTCTTCGCCAGGGGC	4632457	4632338	120	minus	XC4382,XC4389 5S ribosomal RNA
1080	GGAGCGGTAGTTCAGCTGGTTAGAATGCTGGCCTGTCACGCCGGAGGTCGCGGGTTCGAGTCCCGTCCGCTCCGCCA	3904973	3904897	77	minus	XC4368 Asp tRNA
1081	GGGCCGTTAGCTCAGTTGGTAGAGCAGTTGACTCTTAATCAATAGGTCCAAGGTTCGAATCCTTGACGGCCCACCA	3912229	3912154	76	minus	XC4372 Lys tRNA
1083	GCCCAGGTGGCGGAATTGGTAGACGCACCTTTCTTCAGGTGCTAGCGGGGGCAACTTCGTGGAGGTTCGAGTCCTCTTCT GGGCACC	3267563	3267648	86	plus	XC4361 Leu tRNA
1084	TGGTGGAGCCAGGCGGGATCGAACCGCCCTTTCCCCCTGCTTGCAAAGCAGGTGCTCTCCCAG					not found
1085	AGGGGCGTCGCCAAGAGGCCCAAGGCACCAGGTTGATCCTGGCATTCGTAGGTTCGAATCCTACCGCCCCTGCCA	4008201	4008125	77	minus	XC4380 Gln tRNA
1086	GGGGCCTTAGCTCAGCTGGGAGAGCACCTGCTTTGCAAGCAGGGGGTCGTCGGTTCGATCCCGACAGGCTCCACCAT	4635863	4635788	77	minus	XC4385 Ala tRNA
1088	CTGGGCTCAACCTGGGAATTGCAGTGGATACTGGGTCACTAGAGTGTGGTAGAGGGTAGCGGAATTCCCGGTGTAGCAGT GAAATGAAGTAGAGAT	4636890	4636796	96	minus	XC4386,XC4393 16S ribosomal RNA
1089	GGAGCGGTAGTTCAGCTGGTTAGAATGCTGGCCTGTCACGCCGGAGGTCGCGGGTTCGAGTCCCGTCCGCTCCGCCA	3904973	3904897	77	minus	XC4368 Asp tRNA
1090	GGAGCGATGCCCGAGCGGCTGAAGGGGCTCCCCTGCTAAGGGAGTATAGGGTCAAAAGCTCTATCGAGGGTTCGAATCCC TCTCGCTCCGCCA	3035204	3035113	92	minus	XC4359 Ser tRNA
1091	GGGGCCTTAGCTCAGCTGGGAGAGCACCTGCTTTGCAAGCAGGGGGTCGTCGGTTCGATCCCGACAGGCTCCACCA	4635863	4635788	76	minus	XC4385 Ala tRNA
1092	CTCCCTGGTGAAATTAGCGCTGTGGAACCACCCGATCCCATCCCGAACTCGGAAGTGAAACGCAGCTGCGCCGATGGTAG TGTGGCTCAAGCCATGCGAGAGTAGGTCATCGCCAGGGGC	4632457	4632338	120	minus	XC4382,XC4389 5S ribosomal RNA
1094	TGCCCCGTCGCCAAGCGGTAAGGCACCTGACTCTGACTCAGGCATTCGGTGGTTCGAATCCATCCGGGGCAGCCA	580682	580608	75	minus	XC4334 Gln tRNA
1095	GGGGCGGTAGCTCAGCTGGGAGAGCGTCGCGTTCGCATCGCGAAGGTCGCGGGTTCGAGTCCCGTCCGCTCCGCCA	2195026	2194951	76	minus	XC4344 Ala tRNA
1097	GCCCGAATAGCTCAGCCGGTTAGAGCACTTGACTGTTAATCAGGGGGTCGTTGGTTCGAGTCCAACTACGGGCGCC	1952406	1952481	76	plus	XC4340 Asn tRNA
1098	GCCCAGGTGGCGGAATTGGTAGACGCACTAGCTTCAGGTGCTAGCGGGGGCAACTTCGTGGAGGTTCGAGTCCTCTCCTG GGCACCA	3267563	3267649	87	plus	XC4361 Leu tRNA
1099	GGAGCGATGCCCGAGCGGCTGAAGGGGCTCCCCTGCTAAGGGAGTATAGGGTCAAAAGCTCTATCGAGGGTTCGAATCCC TCTCGCTCCGCCA	3035204	3035112	93	minus	XC4359 Ser tRNA
1100	GGAGCGGTAGTTCAGCTGGTTAGAATGCTGGCCTGTCACGCCGGAGGTCGCGGGTTCGAGTCCCGTCCGCTCCGCCA	3904973	3904897	77	minus	XC4368 Asp tRNA
1102	CTCCCTGGTGAAATTAGCGCTGTGGAACCACCCGATCCCATCCCGAACTCGGAAGTGAAACGCAGCTGCGCCGATGGTAG TGTGGCTCAAGCCATGCGAGAGTAGGTCATCGCCAGGGGC	4632457	4632338	120	minus	XC4382,XC4389 5S ribosomal RNA
1103	GGAGAGGTGTCCGAGTGGTTGAAGGAGCACGCCTGGAAAGTGTGTAAGCGTCTAAACCGCGCTTCGGGGGTTCGAATCCC CCTCTCTCCGCCA	3890303	3890211	93	minus	XC4366 Ser tRNA
1105	GGAGCGGTAGTTCAGCTGGTTAGAATGCTGGCCTGTCACGCCGGAGGTCGCGGGTTCGAGTCCCGTCCGCTCCGCCA	3904973	3904897	77	minus	XC4368 Asp tRNA
1106	GCCCAGGTGGCGGAATTGGTAGACGCACTAGCTTCAGGTGCTAGCGGGGGCAACTTCGTGGAGGTTCGAGTCCTCTCCTG GGCACCA	3267563	3267649	87	plus	XC4361 Leu tRNA
1107	CTCCCTGGTGAAATTAGCGCTGTGGAACCACCCGATCCCATCCCGAACTCGGAAGTGAAACGCAGCTGCGCCGATGGTAG TGTGGCTCAAGCCATGCGAGAGTAGGTCATCGCCAGGGGC	4632457	4632338	120	minus	XC4382,XC4389 5S ribosomal RNA
1108	GCGCCCGTAGCTCAGTTGGATAGAGTACCTGGCTGCGAACCAGGCGGTCGGGAGTTCGAATCTCTCCGGGCGCACCA	3028285	3028361	77	plus	XC4357 Arg tRNA
1109	CTCCCTGGTGAAATTAGCGCTGTGGAACCACCCGATCCCATCCCGAACTCGGAAGTGAAACGCAGCTGCGCCGATGGTAG TGTGGCTCAAGCCATGCGAGAGTAGGTCATCGCCAGGGGC	4632457	4632338	120	minus	XC4382,XC4389 5S ribosomal RNA
1111	GCCCGAATAGCTCAGCCGGTTAGAGCACTTGACTGTTAATCAGGGGGTCGTTGGTTCGAGTCCAACTTCGGGCGCCA	1952406	1952482	77	plus	XC4340 Asn tRNA
1112	GGAGCGGTAGTTCAGCTGGTTAGAATGCTGGCCTGTCACGCCGGAGGTCGCGGGTTCGAGTCCCGTCCGCTCCGCCA	3904973	3904897	77	minus	XC4368 Asp tRNA
1113	ATATAGACTATGTGGTTGATAGGTCAGGTGTGTAAGTACAGCAATGTATTGAGCTAACTGATACTAATGATCCGTGCGGC TTGACCA	4632689	4632583	107	minus	XC4383,XC4390 23S ribosomal RNA
1114	GGGGCCATAGCTCAGCTGGGAGAGCGCCTGCATGGCATGCAGGAGGTCGGCGGTTCGATCCCGCCTGGCTCCACC	2374081	2374006	75	minus	XC4348 Ala tRNA
1115	GGGCCATAGCTCAGCTGGGAGAGCGCCTGCATGGCATGCAGGAGGTCGGCGGTTCGATCCCGCCTGGCTCCACCA	2374081	2374006	76	minus	XC4348 Ala tRNA
1117	CTCCCTGGTGAAATTAGCGCTGTGGAACCACCCGATCCCATCCCGAACTCGGAAGTGAAACGCAGCTGCGCCGATGGTAG TGTGGCTCAAGCCATGCGAGAGTAGGTCATCGCCAGGGG	4632457	4632339	119	minus	XC4382,XC4389 5S ribosomal RNA
1118	GGAGCGATGCCCGAGCGGCTGAAGGGGCTCCCCTGCTAAGGGAGTATAGGGTCAAAAGCTCTATCGAGGGTTCGAATCCC TCTCGCTCCGCCA	3035204	3035112	91	minus	XC4359 Ser tRNA
1119	TGCGGGGTGGAGCAGTCTGGCAGCTCGTCGGGCTCATAACCCGAAGGTCGCAGGTTCAAATCCTGCCCCCGCTACC	1923546	19236221	76	plus	XC4339 Met tRNA
1120	TGCGGGGTGGAGCAGTCTGGCAGCTCGTCGGGCTCATAACCCGAAGGTCGCAGGTTCAAATCCTGCCCCCGCTACCA	1923546	1923622	77	plus	XC4339 Met tRNA
1122	GCCCAGGTGGCGGAATTGGTAGACGCACTACCTTGAGTTGGTAGCGACTTAGGTCGTAGGGGTTCGAGTCCCCTCTTGGG CACCA	1908307	1908391	85	plus	XC4338 Leu tRNA
1123	CTCCCTGGTGAAATTAGCGCTGTGGAACCACCCGATCCCATCCCGAACTCGGAAGTGAAACGCAGCTGCGCCGATGGTAG TGTGGCTCAAGCCATGCGAGAGTAGGTCATCGCCAGGGGC	4632457	4632338	120	minus	XC4382,XC4389 5S ribosomal RNA
1125	TGCCCCGTCGCCAAGCGGTAAGGCACCTGACTCTGACTCAGGCATTCGGTGGTTCGAATCCATCCGGGGCAGCCA	580682	580608	75	minus	XC4334 Gln tRNA
1126	GCCCAGGTGGCGGAATTGGTAGACGCACTAGCTTCAGGTGCTAGCGGGGGCAACTTCGTGGAGGTTCGAGTCCTCTCCTG GGCACCA	3267563	3267649	87	plus	XC4361 Leu tRNA
1127	CTCCCTGGTGAAATTAGCGCTGTGGAACCACCCGATCCCATCCCGAACTCGGAAGTGAAACGCAGCTGCGCCGATGGTAG TGTGGCTCAAGCCATGCGAGAGTAGGTCATCGCCAGGGGC	4632457	4632338	120	minus	XC4382,XC4389 5S ribosomal RNA
1128	GCGCCCGTAGCTCAGTTGGATAGAGTACCTGGCTGCGAACCAGGCGGTCGGGAGTTCGAATCTCTCCGGGCGCACCA	3028285	3028361	77	plus	XC4357 Arg tRNA
1129	CTCCCTGGTGAAATTAGCGCTGTGGAACCACCCGATCCCATCCCGAACTCGGAAGTGAAACGCAGCTGCGCCGATGGTAG TGTGGCTCAAGCCATGCGAGAGTAGGTCATCGCCAGGGGC	4632457	4632338	120	minus	XC4382,XC4389 5S ribosomal RNA
1130	GGGCGGTTAGTCTCAGCGGTAGAGCACTACCTTGACATGGTAGGGGTCACAGGTTCGAACCCTGTACCGCCCACCAC	1955335	1955410	76	plus	XC4341 Val tRNA
1131	GGGCCGTTAGCTCAGTTGGTAGAGCAGTTGACTCTTAATCAATAGGTCCAAGGTTCGAATCCTTGACGGCCCACCA	3912229	3912154	76	minus	XC4372 Lys tRNA
1132	CTCCCTGGTGAAATTAGCGCTGTGGAACCACCCGATCCCATCCCGAACTCGGAAGTGAAACGCAGCTGCGCCGATGGTAG TGTGGCTCAAGCCATGCGAGAGTAGGTCATCGCCAGGGGA	4632457	4632338	120	minus	XC4382,XC4389 5S ribosomal RNA
1135	GCCCAGGTGGCGGAATTGGTAGACGCACTAGCTTCAGGTGCTAGCGGGGGCAACTTCGTGGAGGTTCGAGTCCTCTCCTG GGCACC	3267563	3267649	86	plus	XC4361 Leu tRNA
1136	CTCCCTGGTGAAATTAGCGCTGTGGAACCACCCGATCCCATCCCGAACTCGGAAGTGAAACGCAGCTGCGCCGATGGTAG TGTGGCTCAAGCCATGCGAGAGTAGGTCATCGCCAGGGGA	4632457	4632338	120	minus	XC4382,XC4389 5S ribosomal RNA
1137	ACTATGTGGTTGATAGGTCAGGTGTGTAAGTACAGCAATGTATTGAGCTAACTGATACTAATGATCCGTGCGGCTTGACC ATA	4632651	4632581	83	minus	XC4383,XC4390 23S ribosomal RNA
1139	TGCCCCGTCGCCAAGCGGTAAGGCACCTGACTCTGACTCAGGCATTCGGTGGTTCGAATCCATCCGGGGCAGCCA	580682	580608	75	minus	XC4334 Gln tRNA
1140	GGAGCGGTAGTTCAGCTGGTTAGAATGCTGGCCTGTCACGCCGGAGGTCGCGGGTTCGAGTCCCGTCCGCTCCGCCA	3904960	3904897	64	minus	XC4368 Asp tRNA
1143	AGCGGTAAGGCACCTGACTCTGACTCAGCCTTGAAAGGTTCGAATCCATCCGGGGCAGCCA	580669	580608	61	minus	XC4334 Gln tRNA
1144	TGCGGGGTGGAGCAGTCTGGCAGCTCGTCGGGCTCATAACCCGAAGGTCGCAGGTTCAAATCCTGCCCCCGCTACCA	1923546	1923622	77	plus	XC4339 Met tRNA
1145	CTCCCTGGTGAAATTAGCGCTGTGGAACCTTCCCGATCCCATCCCGAACTCGGAAGTGAAACGCAGCTGCGCCGATGGTA GTGTGGCTCAAGCCATGCGAGAGTAGGTCATCGCCAGGGGC	4632457	4632338	121	minus	XC4382,XC4389 5S ribosomal RNA
1146	GGAGCGATGCCCGAGCGGCTGAAGGGGCTCCCCTGCTAAGGGAGTATAGGGTCAAAAGCTCTATCGAGGGTTCGAATCCC TCTCGCTCCGCCA	3035204	3035112	93	minus	XC4359 Ser tRNA
1147	GGGGCCTTAGCTCAGCTGGGAGAGCACCTGCTTTGCAAGCAGGGGGTCGTCGGTTCGATCCCGACAGGCTCCACCA	4635863	4635788	75	minus	XC4385 Ala tRNA
1148	CTCCCTGGTGAAATTAGCGCTGTGGAACCACCCGATCCCATCCCGAACTCGGAAGTGAAACGCAGCTGCGCCGATGGTAG TGTGGCTCAAGCCATGCGAGAGTAGGTCATCGCCAGGGGC	4632457	4632338	120	minus	XC4382,XC4389 5S ribosomal RNA
1150	GCCCAGGTGGCGGAATTGGTAGACGCACTAGCCTCAGGTGCTAGCGGGGGCAACTTCGTGGAGGTTCGAGTCCTCTTCTG GGCACCA	3267563	3267649	87	plus	XC4361 Leu tRNA
1151	TTGATAGGTCAGGTGTGTAAGTACAGCAATGTATTGAGCTAACTGATACTAATGATCCGTGCGGCTTGACCA	4632731	4632583	72	minus	XC4383,XC4390 23S ribosomal RNA
1152	CTCCCTGGTGAAATTAGCGCTGCGGAACCACCCGACCCCATCCCGAACTCGGAAGTGAAACGCAGCTGCGCCGATGGTAG TGTGGCTCAAGCCATGCGAGAGTAGGTCATCGCCAGGGGC	4632457	4632338	120	minus	XC4382,XC4389 5S ribosomal RNA
1153	CTCCCTGGTGAAATTAGCGCTGTGGAACCACCCGATCCCATCCCGAACTCGGAAGTGAAACGCAGCTGCGCCGATGGGAG TGTGGCTCAAGCCATGCGAGAGTAGTTCATCGCCAGGGGC	4632457	4632338	120	minus	XC4382,XC4389 5S ribosomal RNA
1154	CTCCCTGGTGGAATTAGCGCTGTGGAACCACCCGATCCCATCCCGAACTCGGAAGTGAAACGCAGCTGCGCCGATGGTAG TGTGGCTCAAGCCATGCGAGAGTAGGTCATCGCCAGGGGC	4632457	4632338	120	minus	XC4382,XC4389 5S ribosomal RNA
1155	GGAGCGGTAGTTCAGCTGGTTAGAATGCTGGCCTGTCACGCCGGAGGTCGCGGGTTCGAGTCCCGTCCGCTCCGCCA	3904973	3904897	77	minus	XC4368 Asp tRNA
1156	GGAGAGGTGTCCGAGTGGTTGAAGGAGCACGCCTGGAAAGTGTGTAAGCGTCTAAACCGCGCTTCGGGGGTTCGAATCCC CCTCTCTCCGCCA	3890303	3890211	93	minus	XC4366 Ser tRNA
1157	CTCCCTGGTGAAATTAGCGCTGTGGAACCACCCGATCCCATCCCGAACTCGGAAGTGAAACGCAGCTGCGCCGATGGTAG TGTGGCTCAAGCCATGCGAGAGTAGGTCATCGCCAGGGGC	4632457	4632338	120	minus	XC4382,XC4389 5S ribosomal RNA
1159	TGCCCCGTCGCCAAGCGGTAAGGCACCTGATTCTGACTCAGGCATTCGGTGGTTCGAATCCATCCGGGGCAGCCA	580682	580608	75	minus	XC4334 Gln tRNA
1160	CTCCCTGGTGAAATTAGCGCTGTGGAACCACCCGATCCCATCCCGAACTCGGAAGTGAAACGCAGCTGCGCCGATGGTAG TGTGCCTCTAAAACGGCCGAGAGTAGGTCATCGCCAGGGGC	4632457	4632338	121	minus	XC4382,XC4389 5S ribosomal RNA
1161	GCTGGTTAGAATGCTGGCCTGTCACGCCGGACAACGAGGTTCGAGTCCCGTCCGCTCCGCCA	3904959	3904897	63	minus	XC4368 Asp tRNA
1163	GGAGCGGTAGTTCAGCTGGTTAGAATGCTGGCCTGTCACGCCGGAGGTATCGGGTTCGAGTCCCGTCCGCTCCGCCA	3904973	3904897	77	minus	XC4368 Asp tRNA
1164	GGAGCGATGCCCGAGCGGCTGAAGGGGCTCCCCTGCTAAGGGAGTATAGGGTCAAAAGCTCTATCGAGGGTTCGAATCCC TCTCGCTCCGCCA	3035204	3035112	93	minus	XC4359 Ser tRNA
1166	GGAGCGATGCCCGAGCGGCTGAAGGGGCTCCCCTGCTAAGGGAGTATAGGGTCAAAAGCTCTATCGAGGGTTCGAATCCC TCTCGCTCCGCCA	3035204	3035112	93	minus	XC4359 Ser tRNA
1167	CTCCCTGGTGAAATTAGCGCTGTGGAACCACCCGATCCCATCCCGAACTCGGAAGTGAAACGCAGCTGCGCCGATGGTAG TGTGGCTCAAGCCATGCGAGAGTAGGTCATCGCCAGGGGC	4632457	4632338	120	minus	XC4382,XC4389 5S ribosomal RNA
1168	TGCGGGGTGGAGCAGTCTGGCAGCTCGTCGGGCTCATAACCCGAAGGTCGCAGGTTCAAATCCTGCCCCCGCTACCA	1923554	1923622	77	plus	XC4339 Met tRNA
1169	GCGGGAATAGCTCAGTTGGTAGAGCGCAACCTTGCCAAGGTTGAGGTCGCGAGTTCGAGTCTCGTTTCCCGCTCCA	2414205	2414130	76	minus	XC4351 Gly tRNA
1170	GGAGCGATGCCCGAGCGGCTGAAGGGGCTCCCCTGCTAAGGGAGTATAGGGTCAAAAGCTCTATCGAGGGTTCGAATCCC TCTCGCTCCGCCA	3035204	3035112	93	minus	XC4359 Ser tRNA
1171	CATCTAAGCGGGAAGCGCGCCTCAAGATGAGACTTCCCGGGGCACAAGCCCCCTAAAGGAACCATATAGACTATGTGGTT GATAGGTCAGGTGTGTAAGTACAGCAATGTATTGAGCTAACTGATACTAATGATCCGTGCGGCTTGACCA	4632732	4632583	150	minus	XC4383,XC4390 23S ribosomal RNA
1172	GCCCGAATAGCTCAGCCGGTTAGAGCACTTGACTGTTAATCAGGGGGTCGTTGGTTCGAGTCCAACTTCGGGCGCCA	1952406	1952482	77	plus	XC4340 Asn tRNA
1174	GCCCAGGTGGCGGAATTGGTAAAGGCACTAGCTTCAGGTGCTAGCGGGGGCAACTTGATGAGTGTTCGAGTCCTCTCCTG GGCACCA	3267563	3267649	87	plus	XC4361 Leu tRNA
1175	GCCCGAATAGCTCAGCCGGTTAGAGCCCTTTACTGTTAATCAGGGGGTCGTTGGTTCGAGTCCAACTTCGGGCGCCA	1952406	1952482	77	plus	XC4340 Asn tRNA
1176	GGAGCGGTAGTTCAGCTGGTTAGAATGCTGGCCTGTCACGCCGGAGGTCGCGGGTTCGAGTCCCGTCCGCTCCGCCA	3904973	3904897	77	minus	XC4368 Asp tRNA
1177	GCCCGAATAGCTCAGCCGGTTAGAGCACTTGACTGTTAATCAGGGGGTCGTTGGTTCGAGTCCAACTACGGGCGCCA	1952406	1952482	77	plus	XC4340 Asn tRNA
1178	ATCTTTGAGCATTCCTTGT					not found
1180	CTCCCTGGTGAAATTAGCGCTGTGGAACCACCCGATCCCATCCCGAACTCGGAAGGGAAACGCAGCTGCGCCGATGGTAG TGTGCCTCAAACCGTGCGAGAGCAGGTCATCGCCAGGGG	4632457	4632339	119	minus	XC4382,XC4389 5S ribosomal RNA
1181	GCCCAGGTGGCGGAATTGGTAGACGCACTAGCTTCAGTGCTAGCGGGGGCAACTTCGTGGAGGTTCGAGTCCTCTCCTGG GCACCATC	3267563	3267649	87	plus	XC4361 Leu tRNA
1182	AAGCGGTAAGGCACCTGACTCTGACTCCCCTTTTATACGGTGGTTCGAATCCATCCGGGGCAGCCA	580670	580608	64	minus	XC4334 Gln tRNA
1184	CTCCCTGGTGAAATTAGCGCTGTGGACCCTCCCGATCCCATCCCGAACTCGGAAGTGAAACGCAGCTGCGCCGATGGTAG TGTGGCTCAAGCCATGCGAGAGTAGGTCATCGCCAGGGGC	4632457	4632338	120	minus	XC4382,XC4389 5S ribosomal RNA
1185	GCCCGAATAGCTCAGCCGGTTAGAGCACTTGACTGTTAATCAGGGGGTCGTTGGTTCGAGTCCAACTACGGGCGCCA	1952406	1952482	77	plus	XC4340 Asn tRNA
1186	TGCGGGGTGGAGCAGTCTGGCAGCTCGTCGGGCTCATAACCCGAAGGTCGCAGGTTCAAATCCTGCCCCCGCTACCA	1923557	1923622	77	plus	XC4339 Met tRNA
1187	GCGCCCGTAGCTCAGTTGGATAGAGTACCTGGCTGCGAACCAGGCGGTCGGGAGTTCGAATCTCTCCGGGCGCACCA	3028285	3028361	77	plus	XC4357 Arg tRNA
1188	CTCCCTGGTGAAATTAGCGCTGTGGAACCACCCGATCCCATCCCGAACTCGGAAGTGAAACGCAGCTGCGCCGATGGTAG TGTGGCTCAAGCCATGCGAGAGTAGGTCATCGCCAGGGGC	4632457	4632338	120	minus	XC4382,XC4389 5S ribosomal RNA
1189	CTCCCTGGTGAAATTAGCGCTGTGGAACCACCCGATCCCATCCCGAACTCGGAAGTGAAACGCAGCTGCGCCGATGGTAG TGTGGCTCAAGCCATGCGAGAGTAGGTCATCGCCAGGGGC	4632457	4632338	120	minus	XC4382,XC4389 5S ribosomal RNA
1190	CTCCCTGGTGAAATTAGCGCTGTGGAACCACCCGATCCCATCCCGAACTCGGAAGTGAAACGCAGCTGCGCCGATGGTAG TGTGGCTCAAGCCATGCGAGAGTAGGTCATCGCCAGGGGC	4632457	4632338	120	minus	XC4382,XC4389 5S ribosomal RNA
1191	GGAGCGATGCCCGAGCGGCTGAAGGGGCTTCCCTGCTAAGGGAGTATAGGGTCAAAAGCTCTATCTAGGGTTCGAATCCC TCTCGCTCCGCCA	3035204	3035112	93	minus	XC4359 Ser tRNA
1193	GCCCAGGTGGCGGAATTGGTAAAGGCACTAGCTTCAGGTGCTAGCGGGGGCAACTTGATGAGTGTTCGAGTCCTCTCCTG GGCACCA	3267563	3267649	87	plus	XC4361 Leu tRNA
1194	TGCCCCGTCGCCAAGCGGTAAGGCACCTGACTCTGACTCAGGCATTCGGTGGTTCGAATCCATCCGGGGCAGCCA	580682	580608	75	minus	XC4334 Gln tRNA
1195	GCCCGAATAGCTCAGCCGGTTAGAGCACTTGACTGTTAATCAGGGGGTCGTTGGTTCGAGTCCAACTTCGGGCGCCA	1952406	1952482	77	plus	XC4340 Asn tRNA
1196	GCCCAGGTGGCGGAATTGGTAAAGGCACTAGCTTCAGGTGCTAGCGGGGGCAACTTGATGAGTGTTCGAGTCCTCTCCTG GGCACCA	3267563	3267648	86	plus	XC4361 Leu tRNA
1197	CGGGGTATAGCGCAGCCTGGTAGCGCACTAGTCTGGGGGACTAGTGGTCGTCGGTTCGAATCCGGCTGCCCCGAC	1993172	1993246	75	plus	XC4342 Pro tRNA
1198	CTCCCTGGTGAAATTAGCGCTGTGGAACCACCCGATCCCATCCCGAACTCGGAAGTGAAACGCAGCTGCGCCGATGGTAG TGTGGCTCAAGCCATGCGAGAGTAGGTCATCGCCAGGGGC	4632457	4632338	120	minus	XC4382,XC4389 5S ribosomal RNA
1200	GCCCAGGTGGCGGAATTGGTAAAGGCACTAGCTTCAGGTGCTAGCGGGGGCAACTTGATGAGTGTTCGAGTCCTCTCCTG GGCACCA	3267563	3267649	87	plus	XC4361 Leu tRNA
1202	CTCCCTGGTGAAATTAGCGCTGTGGAACCACCCGATCCCATCCCGAACTCGGAAGTGAAACGCAGCTGCGCCGATGGTAG TGTGGCTCAAGCCATGCGAGAGTAGGTCATCGCCAGGGGC	4632457	4632338	120	minus	XC4382,XC4389 5S ribosomal RNA
1204	GGGGCCTTAGCTCAGCTGGGAGAGCACCTGCTTTGCAAGCAGGGGGTCGTCGGTTCGATCCCGACAGGCTCCACCA	4635863	4635788	76	minus	XC4385 Ala tRNA
1205	GGGGCCATAGCTCAGCTGGGAGAGCGCCTGTTTGGCATGCAGGAGGTCGGCGGTTCGATCCCGCCTGGCTCCACCA	2374081	2374006	76	minus	XC4348 Ala tRNA
1206	CTCCCTGGTGAAATTAGCGCTGTGGAACCACCCGATCCCATCCCGAACTCGGAAGTGAAACGCAGCTGCGCCGATGGTAG TGTGGCTCAAGCCATGCGAGAGTAGGTCATCGCCAGGG	4632457	4632340	118	minus	XC4382,XC4389 5S ribosomal RNA
1207	GCCCAGGTGGCGGAATTGGTAAAGGCACTAGCTTCAGGTGCTAGCGGGGGCAACTTGATGAGTGTTCGAGTCCTCTCCTG GGCACCA	3267563	3267649	87	plus	XC4361 Leu tRNA
1208	GGGGCCATAGCTCAGCTGGGAGAGCGCCTGCATGGCATGCAGGAGGTCGGCGGTTCGATCCCGCCTGGCTCCACCA	2374080	2374006	75	minus	XC4348 Ala tRNA
1209	GGAGCGGTAGTTCAGCTGGTTAGAATGCTGGCCTGTCACGCCGGAGGTATCGGGTTCGAGTCCCGTCCGCTCCGCCA	3904973	3904897	77	minus	XC4368 Asp tRNA
1210	TGCGGGGTGGAGCAGTCTGGCAGCTCGTCGGGCTCATAACCCGAAGGTCGCAGGTTCAAATCCTGCCCCCGCTACCA	1923546	1923622	77	plus	XC4339 Met tRNA
1211	GGGCCGTTAGCTCAGTTGGTAGAGCAGTTGACTCTTAATCAATAGGTCCAAGGTTCGAATCCCTGACGGCCCACCA	3912229	3912154	76	minus	XC4372 Lys tRNA
1212	TGCGGGGTGGAGCAGTCTGGCAGCTCGTCGGGCTCATAACCCGAAGGTCGCAGGTTCAAATCCTGCCCCCGCTACCA	1923546	1923622	77	plus	XC4339 Met tRNA
1213	CTCCCTGGTGAAATTAGCGCTGTGGAACCACCCGATCCCATCCCGAACTCGGAAGTGAAACGCAGCTGCGCCGATGGTAG TGTGGCTCAAGCCATGCGAGAGTAGGTCATCGCCAGGGGC	4632457	4632338	120	minus	XC4382,XC4389 5S ribosomal RNA
1214	GGAGCGGTAGTTCAGCTGGTTAGAATGCTGGCCTGTCACGCCGGAGGTATCGGGTTCGAGTCCCGTCCGCTCCGCCA	3904973	3904897	77	minus	XC4368 Asp tRNA
1215	CTCCCTGGTGAAATTAGCGCTGTGGAACCACCCGATCCCATCCCGAACTCGGAAGTGAAACGCAGCTGCACCGATGGTAG TGTGGCTCAAGCCATGCGAGAGTAGGTCATCGCCAGGGGC	4632457	4632338	120	minus	XC4382,XC4389 5S ribosomal RNA
1216	GGGGCCATAGCTCAGCTGGGAGAGCGCCTGCATGGCATGCAGGAGGTCGGCGGTTCGATCCCGCCTGGCTCCACCA	2374081	2374006	76	minus	XC4348 Ala tRNA
1217	GTCCCCATCGTCTAGAGGCCTAGGACACCACCCTTTCACGGTGGACACCGGGGTTGAATCCCGGGGGAGCCA	2373952	2373877	76	minus	XC4347 Glu tRNA
1218	CTCCCTGGTGAAATTAGCGCTGTGGAACCACCCGATCCCATCCCGAACTCGGAAGTGAAACGCAGCTGCGCCGATGGTAG TGTGGCTCAAGCCATGCGAGAGTAGGTCATCGCCAGGGGC	4632457	4632338	120	minus	XC4382,XC4389 5S ribosomal RNA
1219	GGGGCCATAGCTCAGCTGGGAGAGCGCCTGCATGGCATGCAGGAGGTAAGCGGTTCGATCCCGCCTGGCTCCACCA	2374081	2374006	76	minus	XC4348 Ala tRNA
1220	GGGTCTGTAGCTCAGGTGGTTAGAGCGCACCCCTGATAAGGGTGAGGTCGGTAGTTCGAGTCTACCCAGACCCACCA	4635768	4635692	77	minus	XC4384 Ile tRNA
1222	CTCCCTGGTGAAATTAGCGCTGTGGAACCACCCGATCCCATCCCGAACTCGGAAGTGAAACGCAGCTGCGCCGATGGTAG TGTGGCTCAAGCCATGCGAGAGTAGGTCATCGCCAGGGGC	4632457	4632338	120	minus	XC4382,XC4389 5S ribosomal RNA
1223	GCCCGAATAGCTCAGCCGGTTAGAGCACTTGACTGTTAATCAGGGGGTCGTTGGTTCGAGTCCAACTACGGGCGCCA	1952406	1952482	77	plus	XC4340 Asn tRNA
1225	GGAGCGATGCCCGAGCGGCTGAAGGGGATCCCCTGCTAAGGGAGTATAGAGTCAAAAGCTCTAAAGGGGGTTCGAATCCC TCTCGCTCCGCCA	3035204	3035112	93	minus	XC4359 Ser tRNA
1226	GGGGCCTTAGCTCAGCTGGGAGAGCACCTGCCTGCAAGCAGGGGTCGTCGGTTCGATCCCGACAGGCTCCACC	4635863	4635788	75	minus	XC4385 Ala tRNA
1228	CATCTAAGCGGGAAGCGCGCCTCAAGATGAGACTTCCCGGGGCACAAGCCCCCTAAAGGAACCATATAGACTATGTGGTT GATAGGTCAGGTGTGTAAGTACAGCAATGTATTGAGCTAACTGATACTAATGATCCGTGCGGCTTGACCA	4632732	4632583	150	minus	XC4383,XC4390 23S ribosomal RNA
1229	GGAGCGGTAGTTCAGCTGGTTAGAATCCTGGCCTGTCACGCCGGAGGTCGCGGGTTCGAGTCCCGTCCGCTCCGCCA	3904973	3904897	77	minus	XC4368 Asp tRNA
1230	GGGGCCTTAGCTCAGCTGGGAGAGCCCCTTTTTCGCATCGCGAAGGTCGAGGGTTCGATCCCCTTCCGCTCCCACCA	2195026	2194951	76	minus	XC4344 Ala tRNA
1231	CTCCCTGGTGAAATTAGCGCTGTGGCCCTTACCGATCCCATCCCGAACTCGGAAGTGAAACGCCCTTTGCGCCGATGGTA GTGTGGCTCAAGCCATGCGAGAGTAGGTCATCGCCAGGGGC	4632457	4632338	121	minus	XC4382,XC4389 5S ribosomal RNA
1232	TGCCCCGTCGCCAAGCGGTAAGGCATCTGACTCTGACTCAGGCATTCGGTGGTTCGAATCCATCCGGGGCAGCCA	580682	580608	75	minus	XC4334 Gln tRNA
1233	GGGGCCTTAGCTCAGCTGGGAGAGTACCTTTTTTTGAAAGCAGGGGGTCGTCGGTTCGATCCCGACCTTCTCCACCA	4635863	4635788	80	minus	XC4385 Ala tRNA
1234	TGCGGGGTGGAGCAGTCTGGCAGCTCGTCGGGCTCATAACCCGAAGGTCGCAGGTTCAAATCCTGCCCCCGCTACCA	1923546	1923622	77	plus	XC4339 Met tRNA
1235	TGCGGGGTGGAGCAGTCTGGCAGCTCGTCGGGCTCATAACCCGAAGGTCGCAGGTTCAAATCCTGCCCCCGCTACCA	1923546	1923622	77	plus	XC4339 Met tRNA
1236	GGAGCGGTAGTTCAGCTGGTTAGAATGCTGGCCTGTCACGCCGGAGGTCGCGGGTTCGAGTCCCGTCCGCTCCGCC	3904973	3904898	76	minus	XC4368 Asp tRNA
1237	ATCTAAGCGGGAAGCGCGCCTCAAGATGAGACTTCCCGGGGCACAAGCCCCCTAAAGGAACCATATAGACTATGTGGTTG ATAGGTCAGGTGTGTAAGTACAGCAATGTATTGAGCTAACTGATACTATCCGTGCGGCTTGACCA	4632731	4632583	149	minus	XC4383,XC4390 23S ribosomal RNA
1238	TGGCGTCCCCACGGGGATTCGAACCCCGGTGTCCACCGTGAAAGGGTGGTGTCCTAGGCCTCTAGACGATGGGGAC	2373952	2373877	76	minus	XC4347 Glu tRNA
1241	CTCCCTGGTGAAATTAGCGCTGTGGAACCACCCGATCCCATCCCGAACTCGGAAGCGAAACGCAGCTGCGCCGATGGTAG TGTGGCTCAAGCCATGCGAGAGTAGGTCATCGCCAGGGGC	4632457	4632338	120	minus	XC4382,XC4389 5S ribosomal RNA
1242	GGGGCCTTAGCTCAGCTGGGAGAGCACTTAGCTTGCAAGCAGGGGGTCGTCGGTTCGATCCCGACTGGCTCCACCAT	4635863	4635787	77	minus	XC4385 Ala tRNA
1243	GGGGCCATAGCTCAGCTGGGAGAGCGCCTGCATGGCATGCAGGAGGAAGGGGGTTCGATCCCGCCTGGCTCCACCA	2374081	2374006	76	minus	XC4348 Ala tRNA
1245	GGGGCCTTAGCTCAGCTGGGAGAGCCCCTTTTATGCAAGCAGGGGGTCGTCGGTTCGATCCCCCCTTGCTCCACCA	4635863	4635788	76	minus	XC4385 Ala tRNA
1246	GGAGCGGTAGTTCAGCTGGTTAGAATGCTGGCCTGTCACGCCGGAGGTCGCGGGTTCGAGTCCCGTCCGCTCCGCCA	3904973	3904897	77	minus	XC4368 Asp tRNA
1247	TGCGGGGTGGAGCAGTCTGGCAGCTCGTCGGGCTCATAACCCGAAGGTCGCAGGTTCAAATCCTGCCCCCGCTACCA	1923546	1923622	77	plus	XC4339 Met tRNA
1250	GGAGCGGTAGTTCAGCTGGTTAGAATGCTGGCCTGTCACGCCGGAGGTCGCGGGTTCGAGTCCCGTCCGCTCCGCC	3904973	3904898	76	minus	XC4368 Asp tRNA
1251	AGCACTCTGCAAACACGAAAGTGGACGTATAGGGTGTGACGCCTGCC	4633695	4633649	47	minus	XC4383,XC4390 23S ribosomal RNA
1253	GGAGCGATGCCCGAGCGGCTGAAGGGGATCCCCTGCTAAGGGAGTATAGAGTCAAAAGCTCTAAAGGGGGTTCGAATCCC TCTCGCTCCGCCA	3035204	3035112	93	minus	XC4359 Ser tRNA
1255	GGAGCGATGCCCGAGCGGCTGAAGGGGCTCCCCTGCTAAGGGAGTATAGGGTCAAAAGCTCTATCGAGGGTTCGAATCCC TCTCGCTCCGCCA	3035204	3035112	93	minus	XC4359 Ser tRNA
1256	TGCCCCGTCGCCAAGCGGTAAGGCATCTGACTCTGACTCAGGCATTCGGTGGTTCGAATCCATCCGGGGCAGCCA	580682	580608	75	minus	XC4334 Gln tRNA
1257	GCGTTCTCTGCTGTGAACGACGGTGTGCAAAACATTCGCCTTGTCCCTTAATTACGACCACGGGGGCGCGACGAAGCCGG GAGTGCAAGTCCGCCTTGTAGCGGGAAGCCCGACGGCCTAACAACGTCCCCACTTGAACCCCGGGTTCAAGGTCGTTTCG CACACATCGTCATGGCGGAGAATGCAA	1085474	1085288	187	minus	IGRXC0901-XC0902 XC_0901 conserved hypothetical protein XC_0902 conserved hypothetical protein	sRNA-C2
1258	GCGTTCTCTGCTGTGAACGACGGTGTGCAAAACATTCGCCTTGTCCCTTAATTACGACCACGGGGGCGCGACGAAGCCGG GAGTGCAAGTCCGCCTTGTAGCGGGAAGCCCGACGGCCTAACAACGTCCCCACTTGAACCCCGGGTACAAGGTCGTTTCG CACACATCGTCATGGCGGAGAATGCA	1085474	1085289	186	minus	IGRXC0901-XC0902 XC_0901 conserved hypothetical protein XC_0902 conserved hypothetical protein	sRNA-C2
1259	TGAGCTAACTGATACTAATGATCCGTGCGGCTTGACCA	4632620	4632583	38	minus	IGRXC4382-4383 XC_4382 5S ribosomal RNA XC_4383 23Sribosomal RNA	sRNA-C6
1260	GCGTTCTCTGCTGTGAACGACGGTGTGCAAAACATTCGCCTTGTCCCTTAATTACGACCACGGGGGCGCGACGAAGCCGG GAGTGCAAGTCCGCCTTGTAGCGGGAAGCCCGACGGCCTAACAACGTCCCCACTTGAACCCCGGGTTCAAGGTCGTTTCG CACACATCGTCATGGCGGAGAATGCAA	1085474	1085288	187	minus	IGRXC0901-XC0902 XC_0901 conserved hypothetical protein XC_0902 conserved hypothetical protein	sRNA-C2
1262	TAAGTACAGCAATGTATTGAGCTAACTGATACTAATGATCCGTGCGGCTTGACCA	4632637	4632583	55	minus	IGRXC4382-4383 XC_4382 5S ribosomal RNA XC_4383 23Sribosomal RNA	sRNA-C6
1265	TAAGTACAGCAATGTATTGAGCTAACTGATACTAATGATCCGTGCGGCTTGACCA	4632637	4632583	55	minus	IGRXC4382-4383 XC_4382 5S ribosomal RNA XC_4383 23Sribosomal RNA	sRNA-C6
1268	GCGTTCTCTGCTGTGAACGACGGTGTGCAAAACATTCGCCTTGTCCCTTAATTACGACCACGGGGGCGCGACGAAGCCGG GAGTGCAAGTCCGCCTTGTAGCGGGAAGCCCGACGGCCTAACAACGTCCCCACTTGAACCCCGGGTTCAAGGTCGTTTCG CACACATCGTCATGGCGGAGAATGCA	1085474	1085289	186	minus	IGRXC0901-XC0902 XC_0901 conserved hypothetical protein XC_0902 conserved hypothetical protein	sRNA-C2
1269	GCGTTCTCTGCTGTGAACGACGGTGTGCACCCTTTTCGGCTTGTCCCTTAA	1085474	1085424	51	minus	IGRXC0901-XC0902 XC_0901 conserved hypothetical protein XC_0902 conserved hypothetical protein	sRNA-C2
1271	GCGTTCTCTGCTGTGAACGACGGTGTGCAAAACATTCGCCTTGTCCCTTAATTACGACCACGGGGGCGCGACGAAGCCGG GAGTGCAAGTCCGCCTTGTAGCGGGAAGCCCGACGGCCTAACAACGTCCCCACTTGAACCCCGGGTTCAAGGTCGTTTCG CACACATCGTCATGGCGGAGAATGCAA	1085474	1085288	187	minus	IGRXC0901-XC0902 XC_0901 conserved hypothetical protein XC_0902 conserved hypothetical protein	sRNA-C2
1272	GCGTTCTCTGCTGTGAACGACGGTGTGCAAAACATTCGCCTTGTCCCTTAATTACGACCACGGGGGCGCGACGAAGCCGA GAGTGCAAGTCCGCCTTGTAGCGGGAAGCCCGACGGCCTAACAACGTCCCCACTTGAACCCCGGGTTCAAGGTCGTTTCG CACACATCGTCATGGCGGAGAATGCAA	1085474	1085288	187	minus	IGRXC0901-XC0902 XC_0901 conserved hypothetical protein XC_0902 conserved hypothetical protein	sRNA-C2
1273	GCGTTCTCTGCTGTGAACGACGGTGTGCAAAACATTCGCCTTGTCCCTTAATTACGACCACGGGGGCGCGACGAAGCCGA GAGTGCAAGTCCGCCTTGTAGCGGGAAGCCCGACGGCCTAACAACGTCCCCACTTGAACCCCGGGTTCAAGGTCGTTTCG CACACATCGTCATGGCGGAGAATGCAA	1085474	1085288	187	minus	IGRXC0901-XC0902 XC_0901 conserved hypothetical protein XC_0902 conserved hypothetical protein	sRNA-C2
1274	GCGTTCTCTGCTGTGAACGACGGTGTGCAAAACATTCGCCTTGTCCCTTAATTACGACCACGGGGGCGCGACGAAGCCGG GAGTGCAAGTCCGCCTTGTAGCGGGAGGCCCGACGGCCTAACAACGTCCCCACTTGAACCCCGGGTTCAAGGTCGTTTCG CACACATCGTCATGGCGGAGAATG	1085474	1085291	184	minus	IGRXC0901-XC0902 XC_0901 conserved hypothetical protein XC_0902 conserved hypothetical protein	sRNA-C2
1275	GCGCTCTCTGCTGTGAACGACGGTGTGCAAAACATTCGCCTTGTCCCTTAATTACGACCACGGGGGCGCGACGAAGCCGG GAGTGCAAGTCCGCCTTGTAGCGGGAAGCCCGACGGCCTAACAACGTCCCCACTTGAACCCCGGGTTCAAGGTCGTTTCG CACACATCGTCATGGCGGAGAATGCAA	1085474	1085288	187	minus	IGRXC0901-XC0902 XC_0901 conserved hypothetical protein XC_0902 conserved hypothetical protein	sRNA-C2
1276	CGTTCTCTGTTGCGAACGACGGTGTGCAAAACATTCGCCTTGTCCCTTAATTACGACCACGGGGGCGCGACGAAGCCGGG AGTGCAAGTCCGCCTTGTAGCGGGAAGCCCGACGGCCTAACAACGTCCCCACTTGAACCCCGGGTTCAAGGTCGTTTCGC ACACATCGTCATGGCGGAGAATGCAA	1085473	1085288	186	minus	IGRXC0901-XC0902 XC_0901 conserved hypothetical protein XC_0902 conserved hypothetical protein	sRNA-C2
1278	AATGTATTGAGCTAACTGATACTAATGATCCGTGCGGCTTGACCA	4632627	4632583	45	minus	IGRXC4382-4383 XC_4382 5S ribosomal RNA XC_4383 23Sribosomal RNA	sRNA-C6
1279	GCGTTCTCTGCTGTGAACGACGGTGTGCAAAACATTCGCCTTGTCCCTTAATTACGACCACGGGGGCGCGACGAAGCCGG GAGTGCAAGTCCGCCTTGTAGCGGGAAGCCCGACGGCCTAACAACGTCCCCACTTGAACCCCGGGTTCAAGGTCGTTTCG CACACATCGTCATGGCGGAGAATGCAA	1085474	1085288	187	minus	IGRXC0901-XC0902 XC_0901 conserved hypothetical protein XC_0902 conserved hypothetical protein	sRNA-C2
1280	ATGACTGGGGTGAAGTCGGAACAAGGTAGCCGTATCGGAAGGTGCGGCTGGATCACCTCCTTT	4636020	4635958	63	minus	IGRXC4385-4386 XC_4385 tRNA-Ala XC_4386 16S rRNA	sRNA-C7
1281	GCGTTCTCTGCTGTGAACGACGGTCTGTAAAACATTCGCCTTGTCCCTTAATTACGACCACGCGGGCGCGACGAAGCCGG GAGTGCAAGTCCGCCTTGTAGCGGGAAGCCCGACGGCCTAACAACGTCCCCACTTGAACCCCGGGTTCAAGGTCGTTTCG CACACATCGTCATGGCGGAGAATGC	1085474	1085290	185	minus	IGRXC0901-XC0902 XC_0901 conserved hypothetical protein XC_0902 conserved hypothetical protein	sRNA-C2
1282	GCGTTCTCTGCTGTGAACGACGGTGTGCAAAACATTCGCCTTGTCCCTTAATTACGACCACGGGGGCGCGACGAAGCCGG GAGTGCAAGTCCGCCTTGTAGCGGGAAGCCCGACGGCCTAACAACGTCCCCACTTGAACCCCGGGTTCAAGGTCGTTTCG CACACATCGTCATGGCGGAGAATGCAA	1085474	1085288	187	minus	IGRXC0901-XC0902 XC_0901 conserved hypothetical protein XC_0902 conserved hypothetical protein	sRNA-C2
1283	TGGTCAAGCCGCACGGATCATTAGTATCAGTTAGCTCAATACATTGCTGTACTTACACACCTGACCT	4632649	4632583	67	minus	IGRXC4382-4383 XC_4382 5S ribosomal RNA XC_4383 23Sribosomal RNA	sRNA-C6
1284	GCGTTCTCTGCTGTGAACGACGGTGTGCAAAACATTCGCCTTGTCCCTTAATTACGACCACGGGGGCGCGACGAAGCCGG GAGTGCAAGTCCGCCTTGTAGCGGGAAGCCCGACGGCCTAACAACGTCCCCACTTGAACCCCGGGTTCAAGGTCGTTTCG CACACATCGTCATGGCGGAGAAT	1085474	1085292	183	minus	IGRXC0901-XC0902 XC_0901 conserved hypothetical protein XC_0902 conserved hypothetical protein	sRNA-C2
1286	GCGTTCTCTGCTGTGAACGACGGTGTGCAAAACATTCGCCTTGTCCCTTAATTACGACCAGGGGGCGCGACGAAGCCGGG AGTGCAAGTCCGCCTTGTAGCGGGAAGCCCGACGGCCTAACAACGTCCCCACTCGAACCCCGGGTTCAAGGTCGTTTCGC ACACATCGTCATGGCGGAGAATGCAA	1085474	1085288	187	minus	IGRXC0901-XC0902 XC_0901 conserved hypothetical protein XC_0902 conserved hypothetical protein	sRNA-C2
1288	GCGTTCTCTGCTGTGAACGACGGTGTGCAAAACATTCGCCTTGTCCCTTAATTACGACCACGGGGGCGCGACGAAGCCGG GAGTGCAAGTCCGCCTTGTAGCGGGAAGCCCGACGGCCTAACAACGTCCCCACTTGAACCCCGGGTTCAAGGTCGTTTCG CACACATCGTCATGGCGGAGAATGCAA	1085474	1085288	187	minus	IGRXC0901-XC0902 XC_0901 conserved hypothetical protein XC_0902 conserved hypothetical protein	sRNA-C2
1289	GCGTTCTCTGCAGTGAACGACGGTGTGCAAAACATTCGCCTTGTCCCTTAATTACGACCACGGGGGCGCGACGAAGCCGG GAGTGCAAGTCCGCCTTGTAGCGGGAAGCCCGACGGCCTAACAACGTCCCCACTTGAACCCCGGGTTCAAGGTCGTTTCG CACACATCGTCATGGCGGAGAATGCAA	1085474	1085288	187	minus	IGRXC0901-XC0902 XC_0901 conserved hypothetical protein XC_0902 conserved hypothetical protein	sRNA-C2
1290	GCGTTCTCTGCTGTGAACGACGGTGTGCAAAACATTCGCCTTGTCCCTTAATTACGACCACGGGGGCGCGACGAAGCCGG GAGTGCAAGTCCGCCTTGTAGCGGGAAGCCCGACGGCCTAACAACGTCCCCACTTGAACCCCGGGTTCAAGGTCGTTTCG CACACATCGTCATGGCAGGAGAATGCAA	1085474	1085288	187	minus	IGRXC0901-XC0902 XC_0901 conserved hypothetical protein XC_0902 conserved hypothetical protein	sRNA-C2
1293	GCGTTCTCTGCTGTGAACGACGGTGTGCAAAACATTCGCCTTGTCCCTTAATTACGACCACGGGGGCGCGACGAAGCCGG GAGTGCAAGTCCGCCTTGTAGCGGGAAGCCCGACGGCCTAACAACGTCCCCACTTGAACCCCGGGTTCAAGGTCGTTTCG CACACATCGTCATGGCAGGAGAATGCAA	1085474	1085288	187	minus	IGRXC0901-XC0902 XC_0901 conserved hypothetical protein XC_0902 conserved hypothetical protein	sRNA-C2
1294	GCGTTCTCTGCTGTGAACGACGGTGTGCAAAACATTCGCCTTGTCCCTTAATTACGACCACGGGGGCGCGACGAAGCCGG GAGTGCAAGTCCGCCTTGTAGCGGGAAGCCCGACGGCCTAACAACGTCCCCACTTGAACCCCGGGTTCAAGGTCGTTTCG CACACATCGTCATGGCAGGAGAATGCAA	1085474	1085288	187	minus	IGRXC0901-XC0902 XC_0901 conserved hypothetical protein XC_0902 conserved hypothetical protein	sRNA-C2
1295	GCGTTCTCTGCTGTGAACGACGGTGTGCAAAACATTCGCCTTGTCCCTTAATTACGACCACGGGGGCGCGACGAAGCCGG GAGTGCAAGTCCGCCTTGTAGCGGGAAGCCCGACGGCCTAACAACGTCCCCACTTGAACCCCGGGTTCAAGGTCGTTTCG CACACATCGTCATGGCGGAGAATGCAA	1085474	1085288	187	minus	IGRXC0901-XC0902 XC_0901 conserved hypothetical protein XC_0902 conserved hypothetical protein	sRNA-C2
1296	TGGTCAAGCCTGCACGGATCATTAGTATCAGTTAGCTCAATACATTGCTGTACTTACACACCTGACCT	4632649	4632583	67	minus	IGRXC4382-4383 XC_4382 5S ribosomal RNA XC_4383 23Sribosomal RNA	sRNA-C6
1297	ACTGGGGTGGAGTCGGAACAAGGTAGCCGTATCGGAAGGTGCGGCTGGATCACCTCC	4636017	4635961	57	minus	IGRXC4385-4386 XC_4385 tRNA-Ala XC_4386 16S rRNA	sRNA-C7
1298	GCGTTCTCTGCTGTGAACGACGGTGTGCAAAACATTCGCCTTGTCCCTTAATTACGACCACGGGGGCGCGACGAAGCCGG GAGTGCAAGTCCGCCTTGTAGCGGGAAGCCCGACGGCCTAACAACGTCCCCACTTGAACCCCGGGTTCAAGGTCGTTTCG CACACATCGTCATGGCGGAGAATGCAAC	1085474	1085288	187	minus	IGRXC0901-XC0902 XC_0901 conserved hypothetical protein XC_0902 conserved hypothetical protein	sRNA-C2
1299	GCGTTCTCTGCTGTGAACGACGGTGTGCAAAACATTCGCCTTGTCCCTTAATTACGACCACGGGGGCGCGACGAAGCCGG GAGTGCAAGTCCGCCTTGTAGCGGGAAGCCCGACGGCCTAACAACGTCCCCACTTGAACCCCGGGTTCAAGGTCGTTTCG CACACATCGTCAGGGCGAGAGAAGCAA	1085474	1085288	187	minus	IGRXC0901-XC0902 XC_0901 conserved hypothetical protein XC_0902 conserved hypothetical protein	sRNA-C2
1300	GCGTTCTCTGCTGTGAACGACGGTGTGCAAAACATTCGCCTTGTCCCTTAATTACGACCACGGGGGCGCGACGAAGCCGG GAGTGCAAGTCCGCCTTGTAGCGGGAAGCCCGACGGCCTAACAACGTCCCCACTTGAACCCCGGGTTCAAGGTCGTTTCG CACACATCGTCAGGGCGAGAGAAGCAA	1085474	1085288	187	minus	IGRXC0901-XC0902 XC_0901 conserved hypothetical protein XC_0902 conserved hypothetical protein	sRNA-C2
1301	GCTGTGAACGACGGTGTGCAAAACATTCGCCTTGTCCCTTAATTACGACCACGGGGGCGCGACGAAGCCGGGAGTGCAAG TCCGCCTTGTAGCGGGAAGCCCGACGGCCTAACAACGTCCCCACTTGAACCCCGGGTTCAAGGTCGTTTCGCACACATCG TCATGGCGGAGAATGCAA	1085466	1085288	179	minus	IGRXC0901-XC0902 XC_0901 conserved hypothetical protein XC_0902 conserved hypothetical protein	sRNA-C2
1303	GCGTTCTCTGCTGTGAACGACGGTGTGCAAAACATTCGCCTTGTCCCTTAATTACGACCACGGGGGCGCGACGAAGCCGG GAGTGCAAGTCCGCCTTGTAGCGGGAAGCCCGACGGCCTAACAACGTCCCCACTTGAACCCCGGGTTCAAGGTCGTTTCG CACACATCGTCAGGGCGAGAGAAGCAA	1085474	1085288	187	minus	IGRXC0901-XC0902 XC_0901 conserved hypothetical protein XC_0902 conserved hypothetical protein	sRNA-C2
1305	GCGTTCTCTGCTGTGAACGACGGTGTGCAAAACATTCGCCTTGTCCCTTAATTACGACCACGGGGGCGCGACGAAGCCGG GAGTGCAAGTCCGCCTTGTAGCGGGAAGCCCGACGGCCTAACAACGTCCCCACTTGAACCCCGGGTTCAAGGTCGTTTCG CACACATCGTCATGGCGGAGAATGCAA	1085474	1085288	187	minus	IGRXC0901-XC0902 XC_0901 conserved hypothetical protein XC_0902 conserved hypothetical protein	sRNA-C2
1306	GCGTTCTCTGCTGTGAACGACGGTGTGCAAAACATTCGCCTTGTCCCTTAATTACGACCACGGGGGCGCGACGAAGCCGG GAGTGCAAGTCCGCCTTGTAGCGGGAAGCCCGACGGCCTAACAACGTCCCCACTTGAACCCCGGGTTCAAGGTCGTTTCG CACACATCGTCATGGCGGAGAATGCAA	1085474	1085288	187	minus	IGRXC0901-XC0902 XC_0901 conserved hypothetical protein XC_0902 conserved hypothetical protein	sRNA-C2
1307	GCGTTCTCTGCTGTGAACGACGGTGTGCAAAACATTCGCCTTGTCCCTTAATTACGACCACGGGGGCGCGACGAAGCCGG GAGTGCAAGTCCGCCTTGTAGCGGGAAGCCCGACGGCCTAACAACGTCCCCACTTGAACCCCGGGTTCAAGGTCGTTTCG CACACATCGTCATGGCGGAGAATGCAA	1085474	1085288	187	minus	IGRXC0901-XC0902 XC_0901 conserved hypothetical protein XC_0902 conserved hypothetical protein	sRNA-C2
1308	GCGTTCTCTGCTGTGAACGACGGTGTGCAAAACATTCGCCTTGTCCCTTAATTACGACCACGGGGGCGCGACGAAGCCGG GAGTGCAAGTCCGCCTTGTAGCGGGAAGCCCGACGGCCTAACAACGTCCCCACTTGAACCCCGGGTTCAAGGTCGTTTGG CACACATCGTCATGGCGGAGAATGCAA	1085474	1085288	187	minus	IGRXC0901-XC0902 XC_0901 conserved hypothetical protein XC_0902 conserved hypothetical protein	sRNA-C2
1310	GCGTTCTCTGCTGTGAACGACGGTGTGCAAAACATTCGCCTTGTCCCTTAATTACGACCACGGGGGCGCGACGAAGCCGG GAGTGCAAGTCCGCCTTGTAGCGGGAAGCCCGACGGCCTAACAACGTCCCCACTTGAACCCCGGGTTCAAGGTCGTTTCG CACACATCGTCATGGCGGAGAATGCAA	1085474	1085288	187	minus	IGRXC0901-XC0902 XC_0901 conserved hypothetical protein XC_0902 conserved hypothetical protein	sRNA-C2
1311	AGGTCAGGTGTGTAAGTACAGCAATGTATTGAGCTAACTGATACTAATGATCCGTGCGGCTTGACCA	4632649	4632583	67	minus	IGRXC4382-4383 XC_4382 5S ribosomal RNA XC_4383 23Sribosomal RNA	sRNA-C6
1312	TGGTCAAGCCGCACGGATCATTAGTATCAGTTAGCTCAATACATTGCTGTACTTTGACGCACCTG	4632636	4632583	54	minus	IGRXC4382-4383 XC_4382 5S ribosomal RNA XC_4383 23Sribosomal RNA	sRNA-C6
1313	GCGTTCTCTGCTGTGAACGACGGTGTGCAAAACATTCGCCTTGTCCCTTAATTACGACCACGGGGGCGCGACGAAGCCGG GAGTGCAAGTCCGCCTTGTAGCGGGAAGCCCGACGGCCTAACAACGTCCCCACTTGAACCCCGGGTTCAAGGTCGTTTCG CACACATCGTCGTGGCGGAGAATGCAA	1085474	1085288	187	minus	IGRXC0901-XC0902 XC_0901 conserved hypothetical protein XC_0902 conserved hypothetical protein	sRNA-C2
1314	GCGTTCTCTGCTGTGAACGACGGTGTGCAAAACATTCGCCTTGTCCCTTAATTACGACCACGGGGGCGCGACGAAGCCGG GAGTGCAAGTCCGCCTTGTAGCGGGAAGCCCGACGGCCTAACAACGTCCCCACTTGAACCCCGGGTTCAAGGTCGTTTCG CACACATCGTCATGGCGGAGAATGCAA	1085474	1085288	187	minus	IGRXC0901-XC0902 XC_0901 conserved hypothetical protein XC_0902 conserved hypothetical protein	sRNA-C2
1315	GCGTTCTCTGCTGTGAACGACGGTGTGCAAAACATTCGCCTTGTCCCTTAATTACGACCACGGGGGCGCGACGAAGCCGG GAGTGCAAGTCCGCCTTGTAGCGGGAAGCCCGACGGCCTAACAACGTCCCCACTTGAACCCCGGGTTCAAGGTCGTTTCG CACACATCGTCATGGCGGAGAATGC	1085474	1085290	185	minus	IGRXC0901-XC0902 XC_0901 conserved hypothetical protein XC_0902 conserved hypothetical protein	sRNA-C2
1316	GCGTTCTCTGCTGTGAACGACGGTGTGCAAAACATTCGCCTTGTCCCTTAATTACGACCACGGGGGCGCGACGAAGCCGGG AGTGCAAGTCCGCCTTGTAGCGGGAAGCCCGACGGCCTAACAACGTCCCCACTTGAACCCCGGGTTCAAGGTCGTTTCGC ACACATCGTCATGGCGGAGAATGCAA	1085474	1085288	187	minus	IGRXC0901-XC0902 XC_0901 conserved hypothetical protein XC_0902 conserved hypothetical protein	sRNA-C2
1317	GCGTTCTCTGCTGTGAACGACGGTGTGCAAAACATTCGCCTTGTCCCTTAATTACGACCACGGGGGCGCGACGAAGCCGG GAGTGCAAGTCCGCCTTGTAGCGGGAAGCCCGACGGCCTAACAACGTCCCCACTTGAACCCCGGGTTCAAGGTCGTTTCG CACACATCGTCATGGCGGAGAATGCAA	1085474	1085288	187	minus	IGRXC0901-XC0902 XC_0901 conserved hypothetical protein XC_0902 conserved hypothetical protein	sRNA-C2
1319	GCGTTCTCTGCTGTGAACGACGGTGTGCAAAACATTCGCCTTGTCCCTTAATTACGACCACGGGGGCGCGACGAAGCCGG GAGTGCAAGTCCGCCTTGTAGCGGGAAGCCCGACGGCCTAACAACGTCCCCACTTGAACCCCGGGTTCAAGGTCGTTTCG CACACATCGTCATGGCGGAGAATGCAA	1085474	1085288	187	minus	IGRXC0901-XC0902 XC_0901 conserved hypothetical protein XC_0902 conserved hypothetical protein	sRNA-C2
1320	GCGTTCTCTGCTGTGAACGACGGTGTGCAAAACATTCGCCTTGTCCCTTAATTACGACCACGGGGGCGCGACGAAGCCGG GAGTGCAAGTCCGCCTTGTAGCGGGAAGCCCGACGGCCTAACAACGTCCCCACTTGAACCCCGGGTTCAAGGTCGTTTCG CACACATCGTCATGGCGGAGAATGCAA	1085474	1085288	187	minus	IGRXC0901-XC0902 XC_0901 conserved hypothetical protein XC_0902 conserved hypothetical protein	sRNA-C2
1321	GCGTTCTCTGCTGTGAACGACGGTGTGCAAAACATTCGCCTTGTCCCTTAATTACGACCACGGGGGCGCGACGAAGCCGG GAGTGCAAGTCCGCCTTGTAGCGGGAAGCCCGACGGCCTAACAACGTCCCCACTTGAACCCCGGGTTCAAGGTCGTTTCG CACACATCGTCATGGCGGAGAATGCAA	1085474	1085288	187	minus	IGRXC0901-XC0902 XC_0901 conserved hypothetical protein XC_0902 conserved hypothetical protein	sRNA-C2
1323	GCGTTCTCTGCTGTGAACGACGGTGTGCAAAACATTCGCCTTGTCCCTTAATTACGACCACGGGGGCGCGACGAAGCCGG GAGTGCAAGTCCGCCTTGTAGCGGGAAGCCCGACGGCCTAACAACGTCCCCACTTGAACCCCGGGTTCAAGGTCGTTTCG CACACATCGTCATGGCGGAGAATGCAA	1085474	1085288	187	minus	IGRXC0901-XC0902 XC_0901 conserved hypothetical protein XC_0902 conserved hypothetical protein	sRNA-C2
1324	GCGTTCTCTGCTGTGAACGACGGTGTGCAAAACATTCGCCTTGTCCCTTAATTACGACCACGGGGGCGCGACGAAGCCGG GAGTGCAAGTCCGCCTTGTAGCGGGAAGCCCGACGGCCTAACAACGTCCCCACTTGAACCCCGGGTTCAAGGTCGTTTCG CACACATCGTCATGGCGGAGAATGCAA	1085474	1085288	187	minus	IGRXC0901-XC0902 XC_0901 conserved hypothetical protein XC_0902 conserved hypothetical protein	sRNA-C2
1326	GCGTTCTCTGCTGTGAACGACGGTGTGCAAAACATTCGCCTTGTCCCTTAATTACGACCACGGGGGCGCGACGAAGCCGG GAGTGCAAGTCCGCCTTGTAGCGGGAAGCCCGACGGCCTAACAACGTCCCCACTTGAACCCCGGGTTCAAGGTCGTTTCG CACACATCGTCATGGCGGAGAATGCAA	1085474	1085288	187	minus	IGRXC0901-XC0902 XC_0901 conserved hypothetical protein XC_0902 conserved hypothetical protein	sRNA-C2
1327	GCGTTCTCTGCTGTGAACGACGGTGTGCAAAACATTCGCCTTGTCCCTTAATTACGACCACGGGGGCGCGACGAAGCCGG GAGTGCAAGTCCGCCTTGTAGCGGGAAGCCCGACGGCCTAACAACGTCCCCACTTGAACCCCGGGTTCAAGGTCGTTTCG CACACATCGTCATGGCGGAGAATGCAA	1085474	1085288	187	minus	IGRXC0901-XC0902 XC_0901 conserved hypothetical protein XC_0902 conserved hypothetical protein	sRNA-C2
1329	GCGTTCTCTGCTGTGAACGACGGTGTGCAAAACATTCGCCTTGTCCCTTAATTACGACCACGGGGGCGCGACGAAGCCGG GAGTGCAAGTCCGCCTTGTAGCGGGAAGCCCGACGGCCTAACAACGTCCCCACTTGAACCCCGGGTTCAAGGTCGTTTCG CACACATCGTCATGGCGGAGAATGCAA	1085474	1085288	187	minus	IGRXC0901-XC0902 XC_0901 conserved hypothetical protein XC_0902 conserved hypothetical protein	sRNA-C2
1330	GCGTTCTCTGCTGTGAACGACGGTGTGCAAAACATTCGCCTTGTCCCTTAATTACGACCACGGGGGCGCGACGAAGCCGG GAGTGCAAGTCCGCCTTGTAGCGGGAAGCCCGACGGCCTAACAACGTCCCCACTTGAACCCCGGGTTCAAGGTCGTTTCG CACACATCGTCATGGCGGAGAATGCAA	1085474	1085288	187	minus	IGRXC0901-XC0902 XC_0901 conserved hypothetical protein XC_0902 conserved hypothetical protein	sRNA-C2
1333	GCGTTCTCTGCTGTGAACGACGGTGTGCAAAACATTCGCCTTGTCCCTTAATTACGACCACGGGGGCGCGACGAAGCCGG GAGTGCAAGTCCGCCTTGTAGCGGGAAGCCCGACGGCCTAACAACGTCCCCACTTGAACCCCGGGTTCAAGGTCGTTTCG CACACATCGTCATGGCGGAGAATGCAA	1085474	1085288	187	minus	IGRXC0901-XC0902 XC_0901 conserved hypothetical protein XC_0902 conserved hypothetical protein	sRNA-C2
1334	GCGTTCTCTGCTGTGAACGACGGTGTGCAAAACATTCGCCTTGTCCCTTAATTACGACCACGGGGGCGCGACGAAGCCGG GAGTGCAAGTCCGCCTTGTAGCGGGAAGCCCGACGGCCTAACAACGTCCCCACTTGAACCCCGGGTTCAAGGTCGTTTCG CACACATCGTCATGGCGGAGAATGCAA	1085474	1085288	187	minus	IGRXC0901-XC0902 XC_0901 conserved hypothetical protein XC_0902 conserved hypothetical protein	sRNA-C2
1335	GCGTTCTCTGCTGTGAACGACGGTGTGCAAAACATTCGCCTTGTCCCTTAATTACGACCACGGGGGCGCGACGAAGCCGG GAGTGCAAGTCCGCCTTGTAGCGGGAAGCCCGACGGCCTAACAACGTCCCCACTTGAACCCCGGGTTCAAGGTCGTTTCG CACACATCGTCATGGCGGAGAATGCAA	1085474	1085288	187	minus	IGRXC0901-XC0902 XC_0901 conserved hypothetical protein XC_0902 conserved hypothetical protein	sRNA-C2
1336	GGAGCGGTAGTTCAGCTGGTTAGAATGCTGGCCTGTCACGCCGGAGGTCGCGGGTTCGAGTCCCGTCCGCTCCGCCA	3904973	3904897	77	minus	XC4368 Asp tRNA
1337	GGGCCATAGCTCAGCTGGGAGAGCGCCTGCATGGCATGCAGGAGGTCGGCGGTTCGATCCCGCCTGGCTCCACCA	2374081	2374006	75	minus	XC4348 Ala tRNA
1338	ATGTGGTCAAGCCGCACGGATCATTAGTATCAGTTAGCTCAATACATTGCTGTACTTACACAC	4632647	4632580	64	minus	IGRXC4382-4383 XC_4382 5S ribosomal RNA XC_4383 23Sribosomal RNA	sRNA-C6
1339	GGGGCCATAGCTCAGCTGGGAGAGCGCCTGCATGGCATGCAGGAGGTCGGCGGTTCGATCCCGCCTGGCTCCACCA	2374081	2374006	76	minus	XC4348 Ala tRNA
1340	TGCCCCGTCGCCAAGCGGTAAGGCACCTGACTCTGACTCAGGCATTCGGTGGTTCGAATCCATCCGGGGCAG	580682	580608	75	minus	XC4334 Gln tRNA
1341	GGGCGGTAGCTCAGCTGGGAGAGCGTCGCGTTCGCATCGCGAGGGTCGAGGGTTCGATCCCCTTCCGCTCCACCA	2195025	2194951	75	minus	XC4344 Ala tRNA
1342	GCGGGAATAGCTCAGTTGGTAGAGCGCAACCTTGCCAAGGTTGAGGTCGCGAGTTCGAGTCTCGTTTCCCGCTCCA	2414205	2414130	76	minus	XC4351 Gly tRNA
1343	TGCCCCGTCGCCAAGCGGTAAGGCACCTGACTCTGACTCAGGCATTCGGTGGTTCGAATCCATCCGGGGCAGCCA	580682	580608	72	minus	XC4334 Gln tRNA
1344	GCCCAGGTGGCGGAATTGGTAGACGCACTAGCTTCAGTGCTAGCGGGGGCAACTTCGTGGAGGTTCGAGTCCTCTTCTGG GCACCA	3267563	3267649	87	plus	XC4361 Leu tRNA
1345	GGGGCCTTAGCTCAGCTGGGAGAGCACCTGCTTTGCAAGCAGGGGGTCGTCGGTTCGATCCCGACAGGCTCCACCA	4635863	4635791	73	minus	XC4385 Ala tRNA
1347	TCCCTGGTGAAATTAGCGCTGTGGAACCACCCGATCCCATCCCGAACTCGGAAGTGAAACGCAGCTGCGCCGATGGTAGT GTGGCTCAAGCCATGCGAGAGTAGGTCATCGCCAGGGGC	4632456	4632338	119	minus	XC4382,XC4389 5S ribosomal RNA
1348	GGGGCGGTAGCTCAGCTGGGAGAGCGTCGCGTTCGCATCGCGAAGGTCGAGGGTTCGATCCCCTTCCGCTCCACCA	2195026	2194951	76	minus	XC4344 Ala tRNA
1349	CTCCCTGGTGAAATTAGCGCTGTGGAACCACCCGATCCCATCCCGAACTCGGAAGTGAAACGCAGCTGCGCCGATGGTAG TGTGGCTCAAGCCATGCGAGAGTAGGTCATCGCCAGGGGC	4632457	4632338	120	minus	XC4382,XC4389 5S ribosomal RNA
1350	GGAGCGGTAGTTCAGCTGGTTAGAATGCTGGCCTGTCACGCCGGAGGTCGCGGGTTCGAGTCCCGTCCGCTCCGCCA	3904973	3904897	77	minus	XC4368 Asp tRNA
1351	CTCCCTGGTGAAATTAGCGCTGTGGAACCACCCGATCCCATCCCGAACTCGGAAGTGAAACGCAGCTGCGCCGATGGTAG TGTGGCTCAAGCCATGCGAGAGTAGGTCATCGCCAGGGGC	4632457	4632338	120	minus	XC4382,XC4389 5S ribosomal RNA
1352	CTCCCTGGTGAAATTAGCGCTGTGGAACCACCCGATCCCATCCCGAACTCGGAAGTGAAACGCAGCTGCGCCGATGGTAG TGTGGCTCAAGCCATGCGAGAGTAGGTCATCGCCAGGGGC	4632457	4632338	120	minus	XC4382,XC4389 5S ribosomal RNA
1353	AGGTGGCGGAATGGGTAGACGCACTAGCTTCAGGTGCTAGCGGGGGCAACTTCGTGGAGGTTCGAGTCCTCTTCTGGGCA CCA	3267567	3267649	83	plus	XC4361 Leu tRNA
1354	CTCCCTGGTGAAATTAGCGCTGTGGAACCACCCGATCCCATCCCGAACTCGGAAGTGAAACGCAGCTGCGCCGATGGTAG TGTGGCTCAAGCCATGCGAGAGTAGGTCATCGCCAGGGGC	4632457	4632338	120	minus	XC4382,XC4389 5S ribosomal RNA
1355	GGAGCGATGCCCGAGCGGCTGAAGGGGCTCCCCTGCTAAGGGAGTATAGGGTCAAAAGCTCTATCGAGGGTTCGAATCCC TCTCGCTCCGCCA	3035204	3035112	93	minus	XC4359 Ser tRNA
1356	GCGTTCTCTGCTGTGAACGACGGTGTGCAAAACATTCGCCTTGTCCCTTAATTACGACCACGGGGGCGCGACGAAGCCGG GAGTGCAAGTCCGCCTTGTAGCGGGAAGCCCGACGGCCTAACAACGTCCCCACTTGAACCCCGGGTTCAAGGTCGTTTCG CACACATCGTCATGGCGGAGAATGCA	1085474	1085289	186	minus	IGRXC0901-XC0902 XC_0901 conserved hypothetical protein XC_0902 conserved hypothetical protein	sRNA-C2
1357	CTCCCTGGTGAAATTAGCGCTGTGGAACCACCCGATCCCATCCCGAACTCGGAAGTGAAACGCAGCTGCGCCGATGGTAG TGTGGCTCAAGCCATGCGAGAGTAGGTCATCGCCAGGGGC	4632457	4632338	120	minus	XC4382,XC4389 5S ribosomal RNA
1359	CTCCCTGGTGAAATTAGCGCTGTGGAACCACCCGATCCCATCCCGAACTCGGAAGTGAAACGCAGCTGCGCCGATGGTAG TGTGGCTCAAGCCATGCGAGAGTAGGTCATCGCCAGGGGC	4632457	4632338	120	minus	XC4382,XC4389 5S ribosomal RNA
1360	GGAGAGGTGGCAGAGCGGTTGAATGTACCTGACTCGAAATCAGGCAGGCGTTTATAGCGCCTCGGGGGTTCGAATCCCCC CCTCTCCGCCA	3896532	3896442	91	minus	XC4367 Ser tRNA
1361	CTCCCTGGTGAAATTAGCGCTGTGGAACCTCCCGATCCCATCCCGAACTCGGAAGTGAAACGCAGCTGCGCCGATGGTAG TGTGGCTCAAGCCATGCGAGAGTAGGTCATCGCCAGGGGCTA	4632457	4632337	121	minus	XC4382,XC4389 5S ribosomal RNA
1362	CTCCCTGGTGAAATTAGCGCTGTGGAACCACCCGATCCCATCCCGAACTCGGAAGTGAAACGCAGCTGCGCCGATGGTAG TGTGGCTCAAGCCATGCGAGAGTAGGTCATCGCCAGGGGC	4632457	4632338	120	minus	XC4382,XC4389 5S ribosomal RNA
1363	GCGTTCTCTGCTGTGAACGACGGTGTGCAAAACATTCGCCTTGTCCCTTAATTACGACCACGGGGGCGCGACGAAGCCGG GAGTGCAAGTCCGCCTTGTAGCGGGAAGCCCGACGGCCTAACAACGTCCCCACTTGAACCCCGGGTTCAAGGTCGTTTCG CACACATCGTCATGGCGGAGAATG	1085474	1085291	184	minus	IGRXC0901-XC0902 XC_0901 conserved hypothetical protein XC_0902 conserved hypothetical protein	sRNA-C2
1364	GGGGCCATAGCTCAGCTGGGAGAGCGCCTGCATGGCATGCAGGAGGTCGGCGGTTCGATCCCGCCTGGCTCCACCA	2374081	2374006	76	minus	XC4348 Ala tRNA
1365	CTCCCTGGTGAAATTAGCGCTGTGGAACCACCCGATCCCATCCCGAACTCGGAAGTGAAACGCAGCTGCGCCGATGGTAG TGTGGCTCAAGCCATGCGAGAGTAGGTCATCGCCAGGGGC	4632457	4632338	120	minus	XC4382,XC4389 5S ribosomal RNA
1366	GGAGCGGTAGTTCAGCTGGTTAGAATGCTGGCCTGTCACAGCGGAGGTCGCGGGTTCGAGTCCCGTCCGCTCCGC	3904973	3904899	75	minus	XC4368 Asp tRNA
1367	GAGCGGTAGTTCAGCTGGTTAGAATGCTGGCCTGTCACGCCGGAGGTCGCGGGTTCGAGTCCCGTCCGCTCCGTCA	3904973	3904898	76	minus	XC4368 Asp tRNA
1368	CTCCCTGGTGAAATTAGCGCTGTGGAACCGCCCGATCCCATCCCGAACTCGGAAGTGAAACGCAGCTGCGCCGATGGTAG TGTGGCTCAAGCCATGCGAGAGTAGGTCATCGCCAGGGGC	4632457	4632338	120	minus	XC4382,XC4389 5S ribosomal RNA
1369	GGAGCGGTAGTTCAGCTGGTTAGAATGCTGGCCTGTCACGCCGGAGGTCGCGGGTTCGAGTCCCGTCCGCTCCGCCA	3904973	3904897	77	minus	XC4368 Asp tRNA
1370	CTCCCTGGTGAAATTAGCGCTGTGGAACCACCCGATCCCATCCCGAACTCGGAAGTGAAACGCAGCTGCGCCGATGGTAG TGTGGCTCAAGCCATGCGAGAGTAGGTCATCGCCAGGGGC	4632457	4632338	120	minus	XC4382,XC4389 5S ribosomal RNA
1371	CTCCCTGGTGAAATTAGCACTGTGGAACCACCCGATCCCATCCCGAACTCGGAAGTGAAACGCAGCTGCGCCGATGGTAG TGTGGCTCAAGCCATGCGAGAGTAGGTCATCGCCAGGGGC	4632457	4632338	120	minus	XC4382,XC4389 5S ribosomal RNA
1372	CTCCCTGGTGAAATTAGCGCTGTGGAACCTCCCGATCCCATCCCGAACTCGGAAGTGAAACGCAGCTGCGCCGATGGTAG TGTGGCTCAAGCCATGCGAGAGTAGGTCATCGCCAGGGGCT	4632457	4632337	121	minus	XC4382,XC4389 5S ribosomal RNA
1374	GGAGCGATGCCCGAGCGGCTGAAGGGGCTCCCCTGCTAAGGGAGTATAGGGTCAAAAGCTCTATCGAGGGTTCGAATCCC TCTCGCTCCGCCA	3035204	3035112	93	minus	XC4359 Ser tRNA
1375	GCGTTCTCTGCTGTGAACGACGGTGTGCAAAACATTCGCCTTGTCCCTTAATTACGACCACGGGGGCGCGACGAAGCCGG GAGTGCAAGTCCGCCTTGTAGCGGGAAGCCCGACGGCCTAACAACGTCCCCACTTGAACCCCGGGTTCAAGGTCGTTTCG CACACATCGTCATGGCGGAGAATGCAA	1085474	1085288	187	minus	IGRXC0901-XC0902 XC_0901 conserved hypothetical protein XC_0902 conserved hypothetical protein	sRNA-C2
1376	GGGCGGTTAGCTCAGCGGTAGAGCACTACCTTGACATGGTAGGGGTCACAGGTTCGAACCCTGTACCGCCCACCAC	1955335	1955410	76	plus	XC4341 Val tRNA
1377	GGAGAGGTGGCAGAGCGGTTGAATGTACCTGACTCGAAATCAGGCAGGCGTTTATAGCGCCTCGGGGGTTCGAATCCCCC CCTCTCCGCCA	3896532	3896442	91	minus	XC4367 Ser tRNA
1378	GGAGCGATGCCCGAGCGGCTGAAGGGGCTCCCCTGCTAAGGGAGTATAGGGTCAAAAGCTCTATCGAGGGTTCGAATCCC TCTCGCTCCGCCA	3035204	3035112	93	minus	XC4359 Ser tRNA
1379	CTCCCTGGTGAAATTAGCGCTGTGGAACCACCCGATCCCATCCCGAACTCGGAAGTGAAACGCAGCTGCGCCGATGGTAG TGTGGGTCAAGCCATGCGAGAGTAGGTCATCGCCAGGGGCT	4632457	4632337	121	minus	XC4382,XC4389 5S ribosomal RNA
1380	CTCCCTGGTGAAATTAGCGCTGTGGAACCGCCCGATCCCATCCCGAACTCGGAAGTGAAACGCAGCTGCGCCGATGGTAG TGTGGCTCAAGCCATGCGAGAGTAGGTCATCGCCAGGGGC	4632457	4632338	120	minus	XC4382,XC4389 5S ribosomal RNA
1381	CTCCCTGGTGAAATTAGCACTGTGGAACCACCCGATCCCATCCCGAACTCGGAAGTGAAACGCAGCTGCGCCGATGGTAG TGTGGCTCAAGCCATGCGAGAGTAGGTCATCGCCAGGGG	4632457	4632338	119	minus	XC4382,XC4389 5S ribosomal RNA
1382	TGCCCCGTCGCCAAGCGGTAAGGCACCTGACTCTGACTCAGGCATTCGGTGGTTCGAATCCATCCGGGGCAGCCA	580682	580608	75	minus	XC4334 Gln tRNA
1384	GCCCAGGTGGCGGAATTGGTAGACGCACTAGCTTCAGGTGCTAGCGGGGGCAACTTCGTGGAGGTTCGAGTCCTCTTCTG GGCAC	3267563	3267647	85	plus	XC4361 Leu tRNA
1387	GCGTTCTCTGCTGTGAACGACGGTGTGCAAAACATTCGCCTTGTCCCTTAATTACGACCACGGGGGCGCGACGAAGCCGG GAGTGCAAGTCCGCCTTGTAGCGGGAAGCCCGTCGGCCTAACAACGTCCCCACTTGAACCCCGGGTTCAAGGTCGTTTCG CACACATCGTCATGGCGGAGAATGCAA	1085474	1085288	187	minus	IGRXC0901-XC0902 XC_0901 conserved hypothetical protein XC_0902 conserved hypothetical protein	sRNA-C2
1388	TGGTCGGGGCAGCCGGATTCGAACCGACGACCACTAGTCCCCCAGACTAGTGCGCTACCAGGCTGCGCTATACCCCG	1993172	1993248	77	plus	XC4342 Pro tRNA
1389	CTCCCTGGTGAAATTAGCGCTGTGGAACCACCCGATCCCATCCCGAACTCGGAAGTGAAACGCAGCTGCGCCGATGGTAG TGTGGCTCAAGCCATGCGAGAGTAGGTCATCGCCAGGGGC	4632457	4632338	120	minus	XC4382,XC4389 5S ribosomal RNA
1390	GAGAGGTGTCCGAGTGGTTGAAGGAGCACGCCTGGAAAGTGTGTAAGCGTCTAAACCGCGCTTCGGGGGTTCGAATCCCC CTCTCTCCGCCA	3890303	3890212	93	minus	XC4366 Ser tRNA
1391	GGAGCGGTAGTTCAGCTGGTTAGAATGCTGGCCTGTCACGCCGGAGGTCGCGGGTTCGAGTCCCGTCCGCTCCGCCA	3904973	3904897	77	minus	XC4368 Asp tRNA
1392	GAGCGATGCCCGAGCGGCTGAAGGGGCTCCCCTGCTAAGGGAGTATAGGGTCAAAAGCTCTATCGAGGGTTCGAATCCCT CTCGCTCCGCCA	3035203	3035112	93	minus	XC4359 Ser tRNA
1393	GCGTTCTCTGCTGTGAACGACGGTGTGCAAAACATTCGCCTTGTCCCTTAATTACGACCACGGGGGCGCGACGAAGCCG GGAGTGCAAGTCCGCCTTGTAGCGGGAAGCCCGACGGCCTAACAACGTCCCCACTTGAACCCCGGGTTCAAGGTCGTTTC GCACACATCGTCATGGCGGAGAATGCAA	1085474	1085288	187	minus	IGRXC0901-XC0902 XC_0901 conserved hypothetical protein XC_0902 conserved hypothetical protein	sRNA-C2
1395	TGCGGGGTGGAGCAGTCTGGCAGCTCGTCGGGCTCATAACCCGAAGGTCGCAGGTTCAAATCCGGCCCCCGCTACCA	1923546	1923622	77	plus	XC4339 Met tRNA
1396	GGAGCGATGCCCGAGCGGCTGAAGGGGCTCCCCTGCTAAGGGAGTATAGGGTCAAAAGCTCTATCGAGGGTTCGAATCCC TCTCGCTCCGCCA	3035204	3035112	93	minus	XC4359 Ser tRNA
1397	TGCGGGGTGGAGCAGTCTGGCAGCTCGTCGGGCTCATAACCCGAAGGTCGCAGGTTCAAATCCTGCCCCCGCTACCA	1923546	1923622	77	plus	XC4339 Met tRNA
1398	GGAGCGATGCCCGAGCGGCTGAAGGGGCTCCCCTGCTAAGGGAGTATAGGGTCAAAAGCTCTATCGAGGGTTCGAATCCC TCTCGCTCCGCCA	3035204	3035112	93	minus	XC4359 Ser tRNA
1400	GGAGCGGTAGTTCAGCTGGTTAGAATGCTGGCCTGTCACGCCGGAGGTCGCGGGTTCGAGTCCCGTCCGCTCCGCCA	3904973	3904897	77	minus	XC4368 Asp tRNA
1401	CTCCCTGGTGAAATTAGCGCTGTGGAACCACCCGATCCCATCCCGAACTCGGAAGTGAAACGCAGCTGCGCCGATGGTAG TGTGGCTCAAGCCATGCGAGAGTAGGTCATCGCCAGGGGC	4632457	4632338	120	minus	XC4382,XC4389 5S ribosomal RNA
1402	GCCCAGGTGGCGGAATTGGTAGACGCACTAGCTTCAGGTGCTAGCGGGGGCAACTTCGTGGAGGTTCGAGTCCTCTTCTG GGCACC	3267563	3267649	87	plus	XC4361 Leu tRNA
1403	GGAGCGATGCCCGAGCGGCTGAAGGGGCTCCCCTGCTAAGGGAGTATAGGGTCAAAAGCTCTATCGAGGGTTCGAATCCC TCTCGCTCCGCCA	3035204	3035112	93	minus	XC4359 Ser tRNA
1405	GGGGCGGTAGCCCAGCTGGGAGAGCGTCGCGTTCGCATCGCGAAGGTCGAGGGTTCGATCCCCTTCCGCTCCACCA	2195026	2194951	76	minus	XC4344 Ala tRNA
1406	GCGTTCTCTGCTGTGAACGACGGTGTGCAAAACATTCGCCTTGTCCCTTAATTACGACCACGGGGGCGCGACGAAGCCGG GAGTGCAAGTCCGCCTTGTAGCGGGAAGCCCGACGGCCTAACAACGTCCCCACTTGAACCCCGGGTTCAAGGTCGTTTCG CACACATCGTCATGGCGGAGAATGCAA	1085474	1085288	187	minus	IGRXC0901-XC0902 XC_0901 conserved hypothetical protein XC_0902 conserved hypothetical protein	sRNA-C2
1407	TGCCCCGTCGCCAAGCGGTAAGGCACCTGACTCTGACTCAGGCATTCGGTGGTTCGAATCCATCCGGGGCAGCCA	580682	580608	75	minus	XC4334 Gln tRNA
1409	TGCGGGGTGGAGCAGTCTGGCAGCTCGTCGGGCTCATAACCCGAAGGTCGCAGGTTCAAATCCGGCCCCCGCAACCA	1923546	1923622	77	plus	XC4339 Met tRNA
1410	GGAGCGGTAGTTCAGCTGGTTAGAATGCTGGCCTGTCACGCCGGAGGTCGCGGGTTCGAGTCCCGTCCGCTCCGCCA	3904973	3904897	77	minus	XC4368 Asp tRNA
1412	TGCCCCGTCGCCAAGCGGTAAGGCACCTGACTCTGACTCAGGCATTCGGTGGTTCGAATCCATCCGGGGCAGCC	580682	580609	74	minus	XC4334 Gln tRNA
1413	GGGGCCATAGCTCAGCTGGGAGAGCGCCTGCATGGCATGCAGGAGGTCGGCGGTTCGATCCCGCCTGGCTCCACCA	2374081	2374006	76	minus	XC4348 Ala tRNA
1414	GCTCCCTTCGTCTAGCGGTTAGGACGTGGCCCTCTCAAGGCTAAAACAGGGGTTCGAGCCCCCTAGGGAGCGCCA	2987981	2988055	75	plus	XC4356 Glu tRNA
1415	CTCCCTGGTGAAATTAGCGCTGTGGAACCACCCGATCCCATCCCGAACTCGGAAGTGAAACGCAGCTGCGCCGATGGTAG TGTGGCTCAAGCCATGCGAGAGTAGGTCATCGCCAGGGGC	4632457	4632338	120	minus	XC4382,XC4389 5S ribosomal RNA
1416	GGAGCGATGCCCGAGCGGCTGAAGGGGCTCCCCTGCTAAGGGAGTATAGGGTCAAAAGCTCTATCGAGGGTTCGAATCCC	3035204	3035112	93	minus	XC4359 Ser tRNA
1418	GCCCGAATAGCTCAGCCGGTTAGAGCACTTGACTGTTAATGAGGGGGTCGTTGGTTCGAGTCCAACTTCGGGCGCCA	1952406	1952482	77	plus	XC4340 Asn tRNA
1419	GGAGAGGTGGCAGAGCGGTTGAATGTACCTGACTCGAAATCAGGCAGGCGTTTATAGCGCCTCGGGGGTTCGAATCCCCC CCTCTCCGCCA	3896532	3896442	91	minus	XC4367 Ser tRNA
1420	GGAGAGGTGGCAGAGCGGTTGAATGTACCTGACTCGAAATCAGGCAGGCGTTTATAGCGCCTCGGGGGTTCGAATCCCCC CCTCTCCGCCA	3896532	3896442	91	minus	XC4367 Ser tRNA
1421	GGAGAGGTGGCAGAGCGGTTGAATGTACCTGACTCGAAATCAGGCAGGCGTTTATAGCGCCTCGGGGGTTCGAATCCCCC CCTCTCCGCCA	3896532	3896442	91	minus	XC4367 Ser tRNA
1422	GGAGAGGTGGCAGAGCGGTTGAATGTACCTGACTCGAAATCAGGCAGGCGTTTATAGCGCCTCGGGGGTTCGAATCCCCC CCTCTCCGCCA	3896532	3896442	91	minus	XC4367 Ser tRNA
1423	GGGGCCTTAGCTCAGCTGGGAGAGCACCTGCTTTGCAAGCAGGGGGTCGTCGGTTCGATCCCGACAGGCTCCACCA	4635863	4635788	76	minus	XC4385 Ala tRNA
1425	GGGGCCTTAGCTCAGCTGGGAGAGCACCTGCTGCAAGCAGGGGGTCGTCGGTTCGATCCCGACAGGCTCCACC	4635863	4635788	73	minus	XC4385 Ala tRNA
1426	GGGGCCTTAGCTCAGCTGGGAGAGCACCTGCTTTGCAAGCAGGGGGTCGTCGGTTCGATCCCGACAGGCTCCACCA	4635863	4635788	76	minus	XC4385 Ala tRNA
1427	GCGTTCTCTGCTGTGAACGACGGTGTGCAAAACATTCGCCTTGTCCCTTAATTACGACCACGGGGGCGCGACGAAGCCGG GAGTGCAAGTCCGCCTTGTAGCGGGAAGCCCGACGGCCTAACAACGTCCCCACTTGAACCCCGGGTTCAAGGTCGTTTCG CACACATCGTCATGGCGGAGAATG	1085474	1085291	164	minus	IGRXC0901-XC0902 XC_0901 conserved hypothetical protein XC_0902 conserved hypothetical protein	sRNA-C2
1428	GCCCGAATAGCTCAGCCGGTTAGAGCACTTGACTGTTAATCAGGGGGTCGTTGGTTCGAGTCCAACTACGGGCGCCA	1952406	1952482	77	plus	XC4340 Asn tRNA
1429	CTCCCTGGTGAAATTAGCGCTGTGGAACCACCCGATCCCATCCCGAACTCGGAAGTGAAACGCAGCTGCGCCGATGGTAG TGTGGCTCAAGCCGATGCGAGAGTAGGTCATCGCCAGGGGC	4632457	4632338	121	minus	XC4382,XC4389 5S ribosomal RNA
1430	CAGCTGGTTAGAATGCTGGCCTGTCACGCCCGTGGACGCCTTCGAGTCCCGTCCGCTCCGCCA	3904961	3904897	63	minus	XC4368 Asp tRNA
1431	CTCCCTGGTGAAATTAGCGCTGTGGAACCACCCGATCCCATCCCGAACTCGGAAGTGAAACGCAGCTGCGCCGATGGTAG TGTGGCTCAAGCCATGCGAGAGTAGGTCATCGCCAGGGGC	4632457	4632338	120	minus	XC4382,XC4389 5S ribosomal RNA
1432	TGCGGGGTGGAGCAGTCTGGCAGCTCGTCGGGCTCATAACCCGAAGTTCGCAGGTTCAAATCCTGCCCCCGCTACCA	1923546	1923622	77	plus	XC4339 Met tRNA
1433	CTCCCTGGTGAAATTAGCGCTGTGGAACCACCCGATCCCATCCCGAACTCGGAAGTGAAACGCAGCTGCGCCGATGGTAG TGTGGCTCAAGCCATGCGAGAGTAGGTCATCGCCAGGGGC	4632457	4632338	120	minus	XC4382,XC4389 5S ribosomal RNA
1434	GGGAGGGCGCTTGCCACGGTGTGGCCGATGACTGGGGTGAAGTCGNAACAAGGTANCCGTATCGGAAGGTGCGGCTGGAT CACCTCCTTT	4636047	4635958	90	minus	XC4386,XC4393 16S ribosomal RNA
1435	GGGGCCATAGCTCAGCTGGGAGAGCGCCTGCATGGCATGCAGGAGGTCGGCGGTTCGATCCCGCCTGGCTCCACCA	2374081	2374006	76	minus	XC4348 Ala tRNA
1436	CTCCCTGGTGAAATTAGCGCTGTGGAACCACCCGATCCCATCCCGAACTCGGAAGTGAAACGCAGCTGCGCCGATGGTAG TGTGGCTCAAGCCATGCGAGAGTAGGTCATCGCCAGGGGC	4632457	4632338	120	minus	XC4382,XC4389 5S ribosomal RNA
1437	CTCCCTGGTGAAATTAGCGCTGTGGACCCATCCGATCCCATCCCGAACTCGGAAGTGAAACGCACCTGCGCCGATGGTAG TGTGGCTCAAGCCATGCGAGAGTAGGTCATCGCCAGGGGC	4632457	4632338	120	minus	XC4382,XC4389 5S ribosomal RNA
1438	GCGGGAGTAGTTCAACGGTAGAACCTCAGCCTTCCAAGCTGATGGTGCGGGTTCGATTCCCGTCTCCCGCTCCA	4004176	4004103	74	minus	XC4378 Gly tRNA
1439	GCGTTCTCTGCTGTGAACGACGGTGTGCAAAACATTCGCCTTGTCCCTTAATTACGACCACGGGGGCGCGACGAAGCCGG GAGTGCAAGTCCGCCTTGTAGCGGGAAGCCCGACGGCCTAACAACGTCCCCACTTGAACCCCGGGTTCAAGGTAATGGCG CACACATCGTCATGGCGGAGAATGCAA	1085474	1085288	187	minus	IGRXC0901-XC0902 XC_0901 conserved hypothetical protein XC_0902 conserved hypothetical protein	sRNA-C2
1440	GCCCAGGTGGCGGAATTGGTAGACGCACTAGCTTCAGGTGCTAGCGGGGGCAACTTCATGAGGTTCGAGTCCTCTCCTGG GCACCA	3267563	3267649	87	plus	XC4361 Leu tRNA
1441	TGCGGGGTGGAGCAGTCTGGCAGCTCGTCGGGCTCATAACCCGAAGGTCGCAGGTTCAAATCCTGCCCCCGCTACCA	1923546	1923622	77	plus	XC4339 Met tRNA
1442	GGAGCGATGCCCGAGCGGCTGAAGGGGCTCCCCTGCTAAGGGAGTATAGGGTCAAAAGCTCTATCGAGGGTCCGAATCCC TCTCGCTCCGCCA	3035204	3035112	93	minus	XC4359 Ser tRNA
1443	GCCCAGGTGGCGGAATTGGTAGACGCACTAGCTTCAGGTGCTAGCGGGGGCAACTTCGTGGAGGTTCGAGTCCTCTTCTG GGCACCA	3267563	3267649	87	plus	XC4361 Leu tRNA
1446	GGGGCCTTAGCTCAGCTGGGAGAGCACCTGCTTTGCAAGCAGGGGGTCGTCGGTTCGATCCCGACAGGCTCCACCA	4635863	4635788	75	minus	XC4385 Ala tRNA
1447	GGAGCGATGCCCGAGCGGCTGAAGGGGCTCCCCTGCTAAGGGAGTATAGGGTCACACAAGCATCTGATCGAGGGTTCGAA TCCCTCTCGACTCCG	3035204	3035114	91	minus	XC4359 Ser tRNA
1448	CTCCCTGGTGAAATTAGCGCTGTGGAACCACCCGATCCCATCCCGAACTCGGAAGTGAAACGCAGCTGCGCCGATGGTAG TGTGGCTCAAGCCATGCGAGAGTAGGTCATCGCCAGGGGC	4632457	4632338	120	minus	XC4382,XC4389 5S ribosomal RNA
1449	GCGTTCTCTGCTGTGAACGACGGTGTGCAAAACATTCGCCTTGTCCCTTAATTACGACCACGGGGGCGCGACGAAGCCGG GAGTGCAAGTCCGCCTTGTAGCGGGAAGCCCGACGGCCTAACAACGTCCCCACTTGAACCCCGGGTTCAAGGTAATGGCG CACACATCGTCATGGCGGAGAATGCAA	1085474	1085288	187	minus	IGRXC0901-XC0902 XC_0901 conserved hypothetical protein XC_0902 conserved hypothetical protein	sRNA-C2
1450	CTCCCTGGTGAAATTAGCGCTGTGGAACCACCCGATCCCATCCCGAACTCGGAAGTGAAACGCAGCTGCGCCGATGGTAG TGTGGCTCAAGCCATGCGAGAGTAGGTCATCGCCAGGGGC	4632457	4632338	120	minus	XC4382,XC4389 5S ribosomal RNA
1453	GGAGCGGTAGTTCAGCTGGTTAGAATGCTGGCCTGTCACGCCGGAGGTCGCGGGTTCGAGTCCCGTCCGCTCCGCCA	3904973	3904897	77	minus	XC4368 Asp tRNA
1454	TGCGGGGTGGAGCAGTCTGGCAGCTCGTCGGGCTCATAACCCGAAGGTCGCAGGTTCAAATCCTGCCCCCGCTACCA	1923546	1923622	77	plus	XC4339 Met tRNA
1455	GCCCAGGTGGCGGAATTGGTAGACGCACTAGCTTCAGGTGCTAGCGGGGGCAACTTCGTGGAGGTTCGAGTCCTCTCCTG GGCACCA	3267563	3267649	87	plus	XC4361 Leu tRNA
1456	CTCCCTGGTGAAATTAGCGCTGTGGAACCACCCGATCCCATCCCGAACTCGGAAGTGAAACGCAGCTGCGCCGATGGTAG TGTGGCTCAAGCCATGCGAGAGTAGGTCATCGCCAGGGGC	4632457	4632338	120	minus	XC4382,XC4389 5S ribosomal RNA
1457	GGGAGCGATGCCCGAGCGGCTGAAGGGGCTCCCCTGCTAAGGGAGTATAGGGTCAAAAGCTCTATCGAGGGTTCGAATCC CTCTCGCTCCGC	3035204	3035114	91	minus	XC4359 Ser tRNA
1458	GCCCGAATAGCTCAGCCGGTTAGAGCACTTGACTGTTAATCAGGGGGTCGTTGGTTCGAGTCCAACTACGGGCGCCA	1952406	1952482	77	plus	XC4340 Asn tRNA
1460	CTCCCTGGTGAAATTAGCGCTGTGGAACCACCCGATCCCATCCCGAACTCGGAAGTGAAACGCAGCTGCGCCGATGGTAG TGTGGCTCAAGCCATGCGAGAGTAGGTCATCGCCAGGGGC	4632457	4632338	120	minus	XC4382,XC4389 5S ribosomal RNA
1462	GGGCGGTTAGCTCAGCGGTAGAGCATTGCCTTCACACGGCAAGGGTCACAGGTTCGATCCCTGTACCGCCCACCA	3866357	3866283	75	minus	XC4365 Val tRNA
1464	TGCGGGGTGGAGCAGTCTGGCAGCTCGTCGGGCTCATAACCCGAAGGTCGCAGGTTCAAATCCTGCCCCCGCTACCA	1923554	1923622	77	plus	XC4339 Met tRNA
1465	AAGCATCTAAGCGGGAAGCGCGCCTCAAGATGAGACTTCCCGGGGCACAAGCCCCCTAAAGGAACCATATAGACTATGTG GTTGATAGGTCAGGTGTGTAAGTACAGCAATGTATTGAGCTAACTGATACTAATGATCCGTGCGGCTTGACCA	4632735	4632583	153	minus	XC4383,XC4390 23S ribosomal RNA
1466	GGGCCGTTAGCTCAGTTGGTAGAGCAGTTGACTCTTAATCAATAGGTCCAAGGTTCGAATCCTTGACGGCCCACCA	3912229	3912154	76	minus	XC4372 Lys tRNA
1467	CTCCCTGGTGAAATTAGTGCTGTGGAACCACCCGATCCCATCCCGAACTCGGAAGTGAAACGCAGCTGCGCCGATGGTAG TGTGGCTCAAGCCATGCGAGAGTAGGTCATCGCCAGGGGC	4632457	4632338	120	minus	XC4382,XC4389 5S ribosomal RNA
1470	CTCCCTGGTGAAATTAGCGCTGTGGAACCACCCGATCCCATCCCGAACTCGGAAGTGAAACGCAGCTGCGCCGATGGTAG TGTGGCTCAAGCCATGCGAGAGTAGGCCATCGCCAGGGGC	4632457	4632338	120	minus	XC4382,XC4389 5S ribosomal RNA
1471	GGAGAGGTGTCCGAGTGGTTGAAGGAGCACGCCTGGAAAGTGTGTAAGCGTCTAAACCGCGCTTCGGGGGTTCGAATCCC CCTCTCTCCCCCA	3890303	3890211	93	minus	XC4366 Ser tRNA
1472	GGAGCGGTAGTTCAGCTGGTTAGAATGCTGGCCTGTCACGCCGGAGGTCGCGGGTTCGAGTCCCGTCCGCTCCGCCA	3904973	3904897	77	minus	XC4368 Asp tRNA
1474	CTCCCTGGTGAAATTAGCGCTGTGGAACCACCCGATCCCATCCCGAACACGGAAGTGAAACGCAGCTGCGCCGATGATAG TGTGGCTCAAGCCATGCGAGAGTAGGTCATCGCCAGGGGC	4632457	4632338	120	minus	XC4382,XC4389 5S ribosomal RNA
1475	GGAGCGGTAGTTCAGCTGGTTAGAATGCTGGCCTGTCACGCCGGAGGTCGCGGGTTCGAGTCCCGTCCGCTCCGCCA	3904973	3904897	77	minus	XC4368 Asp tRNA
1476	GGGGCCTTAGCTCAGCTGGGAGAGCACCTGCTTTGCAAGCAGGGGGTCGTCGGTTCGATCCCGACAGGCTCCACCA	4635863	4635788	76	minus	XC4385 Ala tRNA
1477	GGGGCCATAGCTCAGCTGGGAGAGCGCCTGCATGGCATGCAGGAGGTCGGCGGTTCGATCCCGCCTGGCTCCACCA	2374081	2374006	76	minus	XC4348 Ala tRNA
1479	GCCCAGGTGGCGGAATTGGTAGACGCACTAGCTTCAGGTGCTAGCGGGGGCAACTTCGTGGAGGTTCGAGTCCTCTTCTG GGCACCA	3267563	3267649	87	plus	XC4361 Leu tRNA
1480	TGCGGGGTGGAGCAGTCTGGCAGCTCGTCGGGCTCATAACCCGAAGGTCGCAGGTTCAAATCCTGCCCCCGCTACCA	1923557	1923622	77	plus	XC4339 Met tRNA
1481	GCGTTCTCTGCTGTGAACGACGGTGTGCAAAACATTCGCCTTGTCCCTTAATTACGACCACGGGGGCGCGACGAAGCCGG GAGTGCAAGTCCGCCTTGTAGCGGGAAGCCCGACGGCCTAACAACGTCCCCACTTGAACCCCGGGTTCAAGGTCGTTTCG CACACATCGTCATGGCGGAGAATGCAA	1085474	1085288	187	minus	IGRXC0901-XC0902 XC_0901 conserved hypothetical protein XC_0902 conserved hypothetical protein	sRNA-C2
1482	GCGTTCTCTGCTGTGAACGACGGTGTGCAAAACATTCGCCTTGTCCCTCAATTACGACCACGGGGGCGCGACGAAGCCGG GAGTGCAAGTCCGCCTTGTAGCGGGAAGCCCGACGGCCTAACAACGTCCCCACTTGAACCCCGGGTTCAAGGTCGTTTTG CACACATCGTCATGGCGGAGAATG	1085474	1085291	184	minus	IGRXC0901-XC0902 XC_0901 conserved hypothetical protein XC_0902 conserved hypothetical protein	sRNA-C2
1485	GGAGCGGTAGTTCAGCTGGTTAGAATGCTGGCCTGTCACGCCGGAGGTCGCGGGTTCGAGTCCCGTCCGCTCCGCCA	3904973	3904897	77	minus	XC4368 Asp tRNA
1486	CTCCCTGGTGAAATTAGCGCTGTGGAACCACCCGATCCCATCCCGAACTCGGAAGTGAAACGCAGCTGCGCCGATGGTAG TGTGGCTCAAGCCATGCGAGAGTAGGTCATCGCCAGGG	4632457	4632340	118	minus	XC4382,XC4389 5S ribosomal RNA
1487	CAGAAACCCTATCTCAGTCCGGATTGGAGTCTGCAACTCGACTCCATGAAGTCGGAATCGCTAGTAATCGCAGATCAGCA TTGCTGCGGTGAATACGTTCCCGGGCCTTGTACAC					not found
1488	GGAGCGATGCCCGAGCGGCTGAAGGGGCTCCCCTGCTAAGGGAGTATAGGGTCAAAAGCTCTATCGAGGGTTCGAATCCC TCTCGCTCCGCCA	3035204	3035112	93	minus	XC4359 Ser tRNA
1489	GCGTTCTCTGCTGTGAACGACGGTGTGCAAAACATTCGCCTTGTCCCTTAATTACGACCACGGGGGCGCGACGAAGCCGG GAGTGCAAGTCCGCCTTGTAGCGGGAAGCCCGACGGCCTAACAACGTCCCCACTTGAACCCCGGGTTCAAGGTCGTTTCG CACACATCGTCATGGCGGAGAATGCAA	1085474	1085288	187	minus	IGRXC0901-XC0902 XC_0901 conserved hypothetical protein XC_0902 conserved hypothetical protein	sRNA-C2
1490	CTCCCTGGTGAAATTAGCGCTGTGGAACCACCCGATCCCATCCCGAACTCGGAAGTGAAACGCAGCTACGCCGATGGTGG TGTGGCTCAAGCCATGCGAGAGTAGGTCATCGCCAGGGGC	4632457	4632338	120	minus	XC4382,XC4389 5S ribosomal RNA
1491	GGAGCGGTAGTTCAGCTGGTTAGAATGCTGGCCTGTCACGCCGGAGGTCGCGGGTTCGAGTCCCGTCCGCTCCGCCA	3904973	3904897	77	minus	XC4368 Asp tRNA
1492	GGAGAGGTGGCAGAGCGGTTGAATGTACCTGACTCGAAATCAGGCAGGCGTTTATAGCGCCTCGGGGGTTCGAATCCCCC CCTCTCCGCCA	3896532	3896442	91	minus	XC4367 Ser tRNA
1493	TGCCCCGTCGCCAAGCGGTAAGGCACCTGACTCTGACTCAGGCATTCGGTGGTTCGAATCCATCCGGCAGCCA	580682	580608	75	minus	XC4334 Gln tRNA
1494	GGAGCGATGCCCGAGCGGCTGAAGGGACTCCCCTGCTAAGGGAGTATAGGGTCAAAAGCTCTATCGAGGGTTCGAATCCC TCTCGCTCCACCA	3035204	3035112	93	minus	XC4359 Ser tRNA
1495	GGAGCGGTAGTTCAGCTGGTTAGAATGCTGGCCTGTCACGCCGGAGGTCGCGGGTTCGAGTCCCGTCCGCTCCGCCA	3904973	3904897	77	minus	XC4368 Asp tRNA
1496	CTCCCTGGTGAAATTAGCACTGTGGAACCACCCGATCCCATCCCGAACTCGGAAGTGAAACGCAGCTGCGCCGATGGTAG TGTGGCTCAAGCCATGCGAGAGTAGGTCATCGCCAGGGGC	4632457	4632338	120	minus	XC4382,XC4389 5S ribosomal RNA
1497	CTCCCTGGTGAAATTAGCGCTGTGGAACCACCCGATCCCATCCCGAACTCGGAAGTGAAACGCAGCTGCGCCGATGGTAG TGTGGCTCAAGCCATGCGAGAGTAGGTCATCGCCAGGGGC	4632457	4632338	120	minus	XC4382,XC4389 5S ribosomal RNA
1498	CTCCCTGGTGAAATTAGCGCTGTGGAACCACCCGATCCCATCCCGAACTCGGAAGTGAAACGCAGCTGCGCCGATGGTAG TGTGGCTCAAGCCATGCGAGAGTAGGTCATCGCCAGGGGC	4632457	4632338	120	minus	XC4382,XC4389 5S ribosomal RNA
1500	GGAGAGGTGGCAGAGCGGTTGAATGTACCTGACTCGAAATCAGGCAGGCGTTTATAGCGCCTCGGGGGTTCGAATCCCCC CCTCTCCGCCA	3896532	3896442	91	minus	XC4367 Ser tRNA
1501	GCGTTCTCTGCTGTGAACGACGGTGTGCAAAACATTCGCCTTGTCCCTTAATTACGACCACGGGGGCGCGACGAAGCCGG GAGTGCAAGTCCGCCTTGTAGCGGGAAGCCCGACGGCCTAACAACGTCCCCACTTGAACCCCGGGTTCAAGGTCGTTTCG CACACATCGTCATGGCGGAGAATGCAA	1085474	1085288	187	minus	IGRXC0901-XC0902 XC_0901 conserved hypothetical protein XC_0902 conserved hypothetical protein	sRNA-C2
1502	GCGTTCTCTGCTGTGAACGACGGTGTGCAAAACATTCGCCTTGTCCCTTAATTACGACCACGGGGGCGCGACGAAGCCGG GAGTGCAAGTCCGCCTTGTAGCGGGAAGCCCGACGGCCTAACAACGTCCCCACTTGAACCCCGGGTTCAAGGTCGTTTCG CACACATCGTCATGGCGGAGAATGCAA	1085474	1085288	187	minus	IGRXC0901-XC0902 XC_0901 conserved hypothetical protein XC_0902 conserved hypothetical protein	sRNA-C2
1503	GGGGCCATAGCTCAGCTGGGAGAGCGCCTGCATGGCATGCAGGAGGTCGGCGGTTCGATCCCGCCTGGCTCCACCA	2374081	2374006	76	minus	XC4348 Ala tRNA
1504	GCCCAGGTGGCGGAATTGGTAGACGCACTAGCTTCAGGTGCTAGCGGGGGCAACTTCGTGGAGGTTCGAGTCCTCTTCTG GGCACCA	3267563	3267649	87	plus	XC4361 Leu tRNA
1505	GCGTTCTCTGCTGTGAACGACGGTGTGCAAAACATTCGCCTTGTCCCTTAATTACGACCACGGGGGCGCGACGAAGCCGG GAGTGCAAGTCCGCCTTGTAGCGGGAAGCCCGACGGCCTAACAACGTCCCCACTTGAACCCCGGGTTCAAGGTCGTTTCG CACACATCGTCATGGCGGAGAATGCAA	1085474	1085288	187	minus	IGRXC0901-XC0902 XC_0901 conserved hypothetical protein XC_0902 conserved hypothetical protein	sRNA-C2
1507	TGCCCCGTCGCCAAGCGGTAAGGCACCTGACTCTGACTCAGGCATTCGGTGGTTCGAATCCATCCGGGGCAGCCA	580682	580608	75	minus	XC4334 Gln tRNA
1508	GGAGCGGTAGTTCAGCTGGTTAGAATGCTGGCCTGTCACGCCGGAGGTCGCGGGTTCGAGTCCCGTCCGCTCCGCCA	3904973	3904897	77	minus	XC4368 Asp tRNA
1510	ACGACCTACGGGTGAAAGCGGAGGACCTTCGGGCTTCGCGCGATTGAATGAGCCGATGTCGGATTAGCTAGTTGGCGGGG TAAAGGCCCACCAAGGCGACGATCCGTAGCTGGTCT	4637322	4637207	116	minus	XC4386,XC4393 16S ribosomal RNA
1511	GTCCCCATCGTCTAGAGGCCTAGGACACCACCCTTTCACGGTGGACACCGGGGTTCGAATCCCCGTGGGGACGCCA	2373952	2373877	76	minus	XC4347 Glu tRNA
1512	CTCCCTGGTGAAATTAGCGCTGTGGAACCACCCGATCCCATCCCGAACTCGGAAGTGAAACGCAGCTGCGCCGATGGTAG TGTGGCTCAAGCCATGCGAGAGTAGGTCATCGCCAGGGGC	4632457	4632338	120	minus	XC4382,XC4389 5S ribosomal RNA
1513	GGGCCGTTAGCTCAGTTGGTAGAGCAGTTGACTCTTAATCAATAGGTCCAAGGTTCGAATCCTTGACGGCCCACCA	3912229	3912154	76	minus	XC4372 Lys tRNA
1514	GCGTTCTCTGCTGTGAACGACGGTGTGCAAAACATTCGCCTTGTCCCTTAATTACGACCACGGGGGCGCGACGAAGCCGG GAGTGCAAGTCCGCCTTGTAGCGGGAAGCCCGACGGCCTAACAACGTCCCCACTTGAACCCCGGGTTCAAGGTCGTTTCG CACACATCGTCATGGCGGAGAATGCAA	1085474	1085288	187	minus	IGRXC0901-XC0902 XC_0901 conserved hypothetical protein XC_0902 conserved hypothetical protein	sRNA-C2
1515	GCGGGAATAGCTCAGTTGGTAGAGAGCAATTTTGCCAAGGTTGAGGTCGCGAGTTCGAGTCTCGCTTCCCGCTCCA	2414205	2414130	76	minus	XC4351 Gly tRNA
1516	GCGTTCTCTGCTGTGAACGACGGTGTGCAAAACATTCGCCTTGTCCCTTAATTACGACCACGGGGGCGCGACGAAGCCGG GAGTGCAAGTCCGCCTTGTAGCGGGAAGCCCGACGGCCTAACAACGTCCCCACTTGAACCCCGGGTTCAAGGTCGTTTCG CACACATCGTCATGGCGGAGAATGCAA	1085474	1085288	187	minus	IGRXC0901-XC0902 XC_0901 conserved hypothetical protein XC_0902 conserved hypothetical protein	sRNA-C2
1518	GCCCAGGTGGCGGAATTGGTAGACGCACTAGCTTCAGTGCTAGCGGGGGCAACTTCGTGGAGGTTCGAGTCCTCTTCTGGG CACCA	3267563	3267649	87	plus	XC4361 Leu tRNA
1519	GCGTTCTCTGCTGTGAACGACGGTGTGCAAAACATTCGCCTTGTCCCTTAATTACGACCACGGGGGCGCGACGAAGCCGG GAGTGCAAGTCCGCCTTGTAGCGGGAAGCCCGACGGCCTAACAACGTCCCCACTTGAACCCCGGGTTCAAGGTCGTTTCG CACACATCGTCATGGCGGAGAATGCAA	1085474	1085288	187	minus	IGRXC0901-XC0902 XC_0901 conserved hypothetical protein XC_0902 conserved hypothetical protein	sRNA-C2
1520	CTCCCTGGTGAAATTAGCGCTGTGGAACCACCCGATCCCATCCCGAACTCGGAAGTGAAACGCAGCTGCGCCGATGGTAG TGTGGCTCAAGCCATGCGAGAGTAGGTCATCGCCAGGGGC	4632457	4632338	120	minus	XC4382,XC4389 5S ribosomal RNA
1522	GGAGCGGTAGTTCAGCTGGTTAGAATGCTGGCCTGTCACGCCGGAGGTCGCGGGTTCGAGTCCCGTCCGCTCCGCCA	3904973	3904897	77	minus	XC4368 Asp tRNA
1524	CTCCCTGGTGAAATTAGCGCTGTGGAACCACCCGATCCCATCCCGAACTCGGAAGTGAAACGCAGCTGCGCCGATGGTAG TGTGGCTCAGGCCATGCGAGAGTAGGTCATCGCCAGGGGC	4632457	4632338	120	minus	XC4382,XC4389 5S ribosomal RNA
1525	GGAGCGGTAGTTCAGCTGGTTAGAATGCTGGCCTGTCACGCCGGAGGTCGCGGGTTCGAGTCCCGTCCGCTCCGCCA	3904973	3904897	77	minus	XC4368 Asp tRNA
1526	CTCCCTGGTGAAATTAGCGCTGTGGAACCACCCGATCCCATCCCGAACTCGGAAGTGAAACGCAGCTGCGCCGATGGTAG TGCGGCTCAACGGATGCGAGAGTAGGTCATCGCAACAGGGGC	4632457	4632338	122	minus	XC4382,XC4389 5S ribosomal RNA
1527	GCCCGAATAGCTCAGCCGGTTAGAGCACTTGACTGTTAATCAGGGGGTCGTTGGTTCGAGTCCAACTTCGGGCG	1952406	1952479	74	plus	XC4340 Asn tRNA
1528	TGGCGTCCCCACGGGGATTCGAACCCCGGTGTCCACCGTGAAAGGGTGGTGTCCTAGGCCTCTAGACGATGGGGAC	2373952	2373877	76	minus	XC4347 Glu tRNA
1529	TTCAGCTGGTTAGAATGCTGGTCTGTCACGCCGGAGGTCAGCGGGTTCGAGTCCCGTCCGCTCCGCCA	3904963	3904897	67	minus	XC4368 Asp tRNA
1530	ATCTAAGCGGGAAGCGCGCCTCAAGATGAGACTTCCCGGGGCACAAGCCCCCTAAAGGAACCATATAGACTATGTGGTTG ATAGGTCAGGTGTGTAAGTACAGCAATGTATTGAGCTAACTGATACTAATGATCCGTGCGGCTTGACCATA	4632731	4632581	151	minus	XC4383,XC4390 23S ribosomal RNA
1531	CTCCCTGGTGAAATTAGCGCTGTGGAACCACCCGATCCCATCCCGAACTCGGAAGTGAAACGCAGCTGCGCCGATGGTAG TGTGGCTCAAGCCATGCGAGAGTAGGTCATCGCCAGGGGC	4632457	4632338	120	minus	XC4382,XC4389 5S ribosomal RNA
1532	GCCCAGGTGGCGGAATTGGTAGACGCACTAGCTTCAGGTGCTAGCGGGGGCAACTTCGTGGAGGTTCGAGTCCTCTTCTG GGCACCA	3267563	3267649	87	plus	XC4361 Leu tRNA
1533	GCGTTCTCTGCTGTGAACGACGGTGTGCAAAACATTCGCCTTGTCCCTTAATTACGACCACGGGGGCGCGACGAAGCCGG GAGTGCAAGTCCGCCTTGTAGCGGGAAGCCCGACGGCCTAACAACGTCCCCACTTGAACCCCGGGTTCAAGGTCGTTTCG CACACATCGTCATGGCGGAGAATGCAA	1085474	1085288	187	minus	IGRXC0901-XC0902 XC_0901 conserved hypothetical protein XC_0902 conserved hypothetical protein	sRNA-C2
1534	TGCCCCGTCGCCAAGCGGTAAGGCACCTGACTCTGACTCAGGCATTCGGTGGTTCGGATCCATCCGGGGCAGCCA	580682	580608	75	minus	XC4334 Gln tRNA
1535	GCGTTCTCTGCTGTGAACGACGGTGTGCAAAACATTCGCCTTGTCCCTTAATTACGACCACGGGGGCGCGACGAAGCCGG GAGTGCAAGTCCGCCTTGTAGCGGGAAGCCCGACGGCCTAACAACGTCCCCACTTGAACCCCGGGTTCAGGGTCGTTTCG CACACATCGTCATGGCGGAGAAT	1085474	1085292	183	minus	IGRXC0901-XC0902 XC_0901 conserved hypothetical protein XC_0902 conserved hypothetical protein	sRNA-C2
1536	TAGTGTCAGCTGGTTAGAATGCTGGCCTGTCACCCCTGGTAAGTGTGCCGGGTTCGAGTCCCGTCCGCACCGCCA	3904966	3904897	70	minus	XC4368 Asp tRNA
1537	GGGTCTGTAGCTCAGGTGGTTAGAGCGCACCCCTGATAAGGGTGAGGTCGGTAGTTCGAGTCTACCCAGACCCACCAC	4635768	4635691	78	minus	XC4384 Ile tRNA
1539	CTCCCTGGTGTAATTAGCGCTGTGGAACCACCCGATCCCATCCCGAACTCGGAAGTGAAACGCAGCTGCGCCGATGGTAG TGTGGCTCAAGCCATGCGAGAGTAGGTCATCGCCAGGGGC	4632457	4632338	120	minus	XC4382,XC4389 5S ribosomal RNA
1540	CTCCCTGGTGAAATTAGCGCTGTGGAACCACCCGATCCCATCCCGAACTCGGAAGTGAAACGCAGCTGCGCCGATGGTAG TGTGGCTCAAGCCATGCGAGAGTAGGTCATCGCCAGGGGC	4632457	4632338	120	minus	XC4382,XC4389 5S ribosomal RNA
1541	GGGGCCATAGCTCAGCTGGGAGAGCGCCTGCATGGCATGCAGGAGGTCGGCGGTTCGATCCCGCCTGGCTCCACCA	2374081	2374006	76	minus	XC4348 Ala tRNA
1542	GCCCAGGTGGCGGAATTGGTAGACGACTATGATTCAGGTGCTAGCGGGGCAACTTCGTGGAGGTCCGAGTCCTCTTCTGG GCACC	3267563	3267648	87	plus	XC4361 Leu tRNA
1543	GGGTCTGTAGCTCAGGTGGTTAGAGCGCACCCCTGATAAGGGTGAGGTCGGTAGTTCGAGTCTACCCAGACCCACCAC	4635768	4635691	78	minus	XC4384 Ile tRNA
1545	CTCCCTGGTGAAATTAGCGCTGTGGAACCACCCGATCCCATCCCGAACTCGGAAGTGAAACGCAGCTGCGCCGATGGTAG TGTGGCTCAAGCCATGCGAGAATAGGTCATCGCCAGGGGC	4632457	4632338	120	minus	XC4382,XC4389 5S ribosomal RNA
1546	GGGCGGTTAGCTCAGCGGTAGAGCATTGCCTTCACACGGCAAGGGTCACAGGTTCGATCCCTGTACCGCCCACC	3866357	3866284	74	minus	XC4365 Val tRNA
1547	AGGCTATGTAGCTCAGCCGGTTAGAGCACAGCACTCATAATGCTGGGGTCGGTGGTTCGAGTCCACCCATAGCCACC	570814	580738	77	minus	XC4335 Met tRNA
1548	GCGTTCTCTGCTGTGAACGACGGTGTGCAAAACATTCGCCTTGTCCCTTAATTACGACCACGGGGGCGCGACGAAGCCGG GAGTGCAAGTCCGCCTTGTAGCGGGAAGCCCGACGGCCTAACAACGTCCCCACTTGAACCCCGGGTTCAAGGTCGTTTCG CACACATCGTCATGGCGGAGAATGCA	1085474	1085289	186	minus	IGRXC0901-XC0902 XC_0901 conserved hypothetical protein XC_0902 conserved hypothetical protein	sRNA-C2
1549	GGGGCCTTAGCTCAGCTGGGAGAGCACCTGCTTGCAAGCAGGGGGTCGTCGGTTCGATCCCGACAGGCTCCACCAT	4635863	4635787	77	minus	XC4385 Ala tRNA
1550	GCGTTCTCTGCTGTGAACGACGGTGTGCAAAACATTCGCCTTGTCCCTTAATTACGACCACGGGGGCGCGACGAAGCCGG GAGTGCAAGTCCGCCTTGTAGCGGGAAGCCCGACGGCCTAACAACGTCCCCACTTGAACCCCGGGTTCAAGGTCGTTTCG CACACATCGTCATGGCGGAGAATGCA	1085474	1085289	187	minus	IGRXC0901-XC0902 XC_0901 conserved hypothetical protein XC_0902 conserved hypothetical protein	sRNA-C2
1551	GGAGCGATGCCCGAGCGGCTGAAGGGGCTCCCCTGCTAAGGGAGTATAGGGTCAAAAGCTCTATCGAGGGTTCGAATCCC TCTCGCTCCGCCA	3035204	3035112	93	minus	XC4359 Ser tRNA
1552	CGGGGTGTAGCTCAGTCTGGTAGAGCGCTACGTTCGGGACGTAGAGGTCGCAGGTTCGAATCCTGTCTCCCCGACC	2278494	2278419	76	minus	XC4345 Pro rRNA
1553	TCCCTGGTGAAATTAGCGCTGTGGAACCACCCGATCCCATCCCGAACTCGGAAGTGAAACGCAGCTGCGCCGATGGTAGT GTGGCTCAAGCCGATGCGAGAGTAGGTCATCGCCAGGGGC	4632456	4632338	120	minus	XC4382,XC4389 5S ribosomal RNA
1554	GGGGCGGTAGCTCAGCTGGGAGAGCGTCGCGTTCGCATCGCGAAGGTCGAGGGTTCGATCCCCTTCCGCTCCACCA	2195026	2194951	76	minus	XC4344 Ala tRNA
1557	TGCCCCGTCGCCAAGCGGTAAGGCATCTGACTCTGACTCAGGCATTCGGTGGTTCGAATCCATCCGGGGCAGCCA	580682	580608	75	minus	XC4334 Gln tRNA
1558	TGCCCCGTCGCCAAGCGGTAAGGCATCTGACTCTGACTCAGGCATTCGGTGGTTCGAATCCATCCGGGGCAGCCA	580682	580608	75	minus	XC4334 Gln tRNA
1559	TGCGGGGTGGAGCAGTCTGGCAGCTCGTCGGGCTCATAACCCGAAGGTCGCAGGTTCAAATCCTGCCCCCGCTACCA	1923546	1923622	77	plus	XC4339 Met tRNA
1560	CTCCCTGGTGAAATTAGCGCTGTGGAACCGCCCGATCCCATCCCGAACTCGGAAGTGAAACGCAGCTGCGCCGATGGTAG TGTGGCTCAAGCCATGCGAGAGTAGGTCATCGCCAGGGGC	4632457	4632338	120	minus	XC4382,XC4389 5S ribosomal RNA
1561	GCGTTCTCTGCTGTGAACGACGGTGTGCCAATTCATATCGCCTTGTCCCTTAATTACGACCACGGGGGCATCGACGAAGC CGGGAGTGCAAGTCCGCCTTGTAGCGGGAAGCCCGACGGCCTAACAACGTCCCCACTTGAACCCCGGGTTCAAGGTCGTT TCGCACACATCGTCATGGCGGAGAATGCAA	1085474	1085288	187	minus	IGRXC0901-XC0902 XC_0901 conserved hypothetical protein XC_0902 conserved hypothetical protein	sRNA-C2
1562	TGCCCCGTCGCCAAGCGGTAAGGCACCTGACTCTGACTCAGGCATTCGGTGGTTCGAATCCATCCGGGGCAGCCA	580682	580608	75	minus	XC4334 Gln tRNA
1563	TCCCTGGTGAAATTAGCGCTGTGGAACCACCCGATCCCATCCCGAACTCGGAAGTGAAACGCAGCTGCGCCGATGGTAGT GTGGCTCAAGCCATGCGAGAGTAGGTCATCGCCAGGGGC	4632456	4632338	119	minus	XC4382,XC4389 5S ribosomal RNA
1564	CTCCCTGGTGAAATTAGCGCTGTGGAACCACCCGATCCCATCCCGAACTCGGAAGTGAAACGCAGCTGCGCCGATGGTAG TGTGGCTCAAGCCATGCGAGAGTAGGTCATCGCCAGGGGC	4632457	4632338	120	minus	XC4382,XC4389 5S ribosomal RNA
1565	GGGCCGTTAGCTCAGTTGGTAGAGCAGTTGACTCTTAATCAATAGGTCCAAGGTTCGAATCCTTGACGGCCCACCA	3912229	3912154	76	minus	XC4372 Lys tRNA
1566	GGAGCGATGCCCGAGCGGCTGAAGGGACTCCCCTGCTAAGGGAGTATAGGGTCAAAAGCTCTATCGAGGGTTCGAATCCC TCTCGCTCCACCA	3035204	3035112	93	minus	XC4359 Ser tRNA
1567	GGAGCGGTAGTTCAGCTGGTTAGAATGCTGGCCTGTCACGCCGGAGGTCGCGGGTTCGAGTCCCGTCCGCTCCGCCA	3904973	3904897	77	minus	XC4368 Asp tRNA
1568	GCCCAGGTGGCGGAATTGGTAGACGCACTAGCTTCAGTTGCTAGCGGGGCAACTTCGTGGAGGTTCGAGTCCTCTCCTGG GCACCA	3267563	3267649	87	plus	XC4361 Leu tRNA
1569	CGGGGTATAGCGCAGCCTGGTAGCGCACTAGTCTGGGGGACTAGTGGTCGTCGGTTCGAATCCGGCTGCCCCGACCA	1993172	1993248	77	plus	XC4342 Pro tRNA
1570	CTCCCTGGTGAAATTAGCGCTGTGGAACCACCCGATCCCATCCCGAACTCGGAAGTGAAACGCAGCTGCGCCGATGGTAG TGTGGCTCAAGCCATGCGAGAGTAGGTCATCGCCAGGGGC	4632457	4632338	120	minus	XC4382,XC4389 5S ribosomal RNA
1571	GGGGCCATAGCTCAGCTGGGAGAGCGCCTGCATGGCGTGCAGGAGGTCGGCGGTTCGATCCCGCCTGGCTCCACCA	2374081	2374006	76	minus	XC4348 Ala tRNA
1572	GGAGCGGTAGTTCAGCTGGTTAGAATGCTGGCCTGTCACGCCGGAGGTCGCGGGTTCGAGTCCCGTCCGCTCCGCC	3904973	3904898	76	minus	XC4368 Asp tRNA
1573	CTCCCTGGTGAAATTAGCGCTGTGGAACCACTCGATCCCATCCCGAACTCGGAAGTGAAACGCAGCTGCGCCGATGGTAG TGTGGCTCAAGCCATGCGAGAGTAGGTCATCGCCAGGGGC	4632457	4632338	120	minus	XC4382,XC4389 5S ribosomal RNA
1574	GCCCAGGTGGCGGAATTGGTAGACGCACTAGCTTCAGGTGCTAGCGGGGGCAACTTCGTGGAGGTTCGAGTCCTCTCCTG GGCACCA	3267563	3267649	87	plus	XC4361 Leu tRNA
1575	GGAGCGGTAGTTCAGCTGGTTAGAATGCTGGCCTGTCACGCCGGAGGTCGCGGGTTCGAGTCCCGTCCGCTCCGCCA	3904973	3904897	77	minus	XC4368 Asp tRNA
1576	CTCCCTGGTGAAATTAGCGCTGTGGAACCACCCGATCCCATCCCGAACTCGGAAGTGAAACGCAGCTGCGCCGATGGTAG TGTGGCTCAAGCCATGCGAGAGTAGGTCATCGCCAGGGGC	4632457	4632338	120	minus	XC4382,XC4389 5S ribosomal RNA
1577	TGCCCCGTCGCCAAGCGGTAAGGCACCTGACTCTGACTCAGGCATTCGGTGGTTCGAATCCATCCGGGGCAGCCA	580682	580608	75	minus	XC4334 Gln tRNA
1578	GCGTTCTCTGCTGTGAACGACGGTGCGCAAAACATTCGCCTTGTCCCTTAATTACGACCACGGGGGCGCGACGAAGCCGG GAGTGCAAGTCCGCCTTGTAGCGGGAAGCCCGACGGCCTAACAACGTCCCCACTTGAACCCCGGGTTCAAGGTCGTTTCG CACACATCGTCATGGCGGAGAATGCA	1085474	1085289	186	minus	IGRXC0901-XC0902 XC_0901 conserved hypothetical protein XC_0902 conserved hypothetical protein	sRNA-C2
1579	TGCGGGGTGGAGCAGTCTGGCAGCTCGTCGGGCTCATAACCCGAAGGTCGCAGGTTCAAATCCTGCCCCCGCTACC	1923546	1923621	76	plus	XC4339 Met tRNA
1580	TGCGGGGTGGAGCAGTCTGGCAGCTCGTCGGGCTCATAACCCGAAGGTCGCAGGTTCAAATCCTGCCCCCGCTACCA	1923546	1923622	77	plus	XC4339 Met tRNA
1582	GGAGCGATGCCCGAGCGGCTGAAGGGACTCCCCTGCTAAGGGAGTATAGGGTCAAAAGCTCTATCGAGGGTTCGAATCCC TCTCGCTCCACCA	3035204	3035112	93	minus	XC4359 Ser tRNA
1584	GGAGCGGTAGTTCAGCTGGTTAGAATGCTGGCCTGTCACGCCGGAGGTCGCGGGTTCGAGTCCCGTCCGCTCCGCCA	3904973	3904897	77	minus	XC4368 Asp tRNA
1585	GGAGCGATGCCCGAGCGGCTGAAGGGGCTCCCCTGCTAAGGGAGTATAGGGTCAAAAGCTCTATCGAGGGTTCGAATCCC TCTCGCTCCGCCA	3035204	3035112	93	minus	XC4359 Ser tRNA
1586	AGGGGCGTCCCCAAGAGGCCCAAGGCACCAGGTTTTGATCCTGGCATTCGTAGGTTCGAATCCTACCGCCCCTGCCA	4008201	4008125	77	minus	XC4380 Gln tRNA
1587	TGCCCCGTCGCCAAGCGGTAAGGCACCTGACTCTGACTCAGGCATTCGGTGGTTCGAATCCATCCGGGGCAGCCA	580682	580608	75	minus	XC4334 Gln tRNA
1588	TGCCCCGTCGCCAAGCGGTAAGGCACCTGACTCTGACTCAGGCATTCGGTGGTTCGAATCCATCCGGGGCAGCCA	580682	580608	75	minus	XC4334 Gln tRNA
1589	GGAGCGATGCCCGAGCGGCTGAAGGGGCTCCCCTGCTAAGGGAGTATAGGGTCAAAAGCTCTATCGAGGGTTCGAATCCC TCTCGCTCCGCCA	3035204	3035112	93	minus	XC4359 Ser tRNA
1591	GAACCTCTGGTGTTCCGGTTGTCACGCCAGTGGCATTGCCGGGTAGCTATGTTCGGAAGC	4632807	4632748	60	minus	XC4383,XC4390 23S ribosomal RNA
1592	GCGTTCTCTGCTGTGAACGACGGTGTGCAAAACATTCGCCTTGTCCCTTAATTACGACCACGGGGGCGCGACGAAGCCGG GAGTGCAAGTCCGCCTTGTAGCGGGAAGCCCGACGGCCTAACAACGTCCCCACTTGAACCCCGGGTTCAAGGTCGTTTCG CACACATCGTCATGGCGGAGAATGCAA	1085474	1085288	187	minus	IGRXC0901-XC0902 XC_0901 conserved hypothetical protein XC_0902 conserved hypothetical protein	sRNA-C2
1593	TGGTCAAGCCGCACGGATCATTAGTATCAGTTAGCTCAAT	4632622	4632583	40	minus	IGRXC4382-4383 XC_4382 5S ribosomal RNA XC_4383 23Sribosomal RNA	sRNA-C6
1594	CTCCCTGGTGAAGTTAGCGCTGTGGAACCACCCGATCCCATCCCGAACTCGGAAGTGAAACGCAGCTGCGCCGATGGTAG TGTGGCTCAAGCCATGCGAGAGTAGGTCATCGCCAGGGGC	4632457	4632338	120	minus	XC4382,XC4389 5S ribosomal RNA
1595	TGGTCAAGCCGCACGGATCATTAGTATCAGTTAGCTCAAT	4632622	4632583	40	minus	IGRXC4382-4383 XC_4382 5S ribosomal RNA XC_4383 23Sribosomal RNA	sRNA-C6
1596	TCATTGGTAGAGCGCAACCTTGCCAAGGTTGAGGTCGCGAGTTCGAGTCTCGTTTCCCGCTCCA	2414194	2414130	65	minus	XC4351 Gly tRNA
1597	CTCCCTGGTGAAATTAGCGCTGTGGAACCACCCGATCCCATCCCGAACTCGGAAGTGAAACGCAGCTGCGCCGATGGTAG TGTGGCTCAAGCCATGCGAGAGTAGGTCATCGCCAGGGGC	4632457	4632338	120	minus	XC4382,XC4389 5S ribosomal RNA
1598	GGGCGGTTAGCTCAGCGGTAGAGCACTACCTTGACATGGTAGGGGTCACAGGTTCGAACCCTGTACCGCCCACCAC	1955335	1955410	76	plus	XC4341 Val tRNA
1600	GGAGCGATGCCCGAGCGGCTGAAGGGGCTCCCCTGCTAAGGGAGTATAGGGTCAAAAGCTCTATCGAGGGTTCGAATCCC TCTCGCTCCGCCA	3035204	3035112	93	minus	XC4359 Ser tRNA
1601	GGGGCCATAGCTCAGCTGGGAGAGCGCCTGCATGGCATGCAGGAGGTCGGCGGTTCGATCCCGCCTGGCTCCACCA	2374081	2374006	76	minus	XC4348 Ala tRNA
1602	GGAGCGATGCCCGAGCGGCTGAAGGGGCTCCCCTGCTAAGGGAGTATAGGGTCAAAAGCTCTATCGAGGGTTCGAATCCC TCTCGCTCCGCCA	3035204	3035112	93	minus	XC4359 Ser tRNA
1603	CTCCCTGGTGAAATTAGCGCTGTGGAACCACCCAATCCCATCCCGAACTCGGAAGGGAAACGCAGCTGCGCCGATGGTAG TGTGGCTCAAACCGTGCGAGAGTAGGCCATCGCCAGGGGC	4632457	4632338	120	minus	XC4382,XC4389 5S ribosomal RNA
1604	CTCCCTGGTGAAATTAGCGCTGTGGAACCACCCGATCCCATCCCGAACTCGGAAGTGAAACGCAGCTGCGCCGATGGTAG TGTGGCTCAAGCCATGCGAGAGTAGGTCATCGCCAGGGGCT	4632457	4632337	121	minus	XC4382,XC4389 5S ribosomal RNA
1605	TCATTGGATAGAGTACCTGGCTGCGAACCAGGCTGGTCGGGAGTTCGAATCTCTCCGGGCGCACCA	3028296	3028361	66	plus	XC4357 Arg tRNA
1606	GCCCAGGTGGCGGAATTGGTAGACGCACTAGCTTCAGGTGCTAGCGGGGGCAACTTCGTGGAGGTTCGAGTCCTCTTCTG GGCACCA	3267563	3267649	87	plus	XC4361 Leu tRNA
1607	TGCCCCGTCGCCAAGCGGTAAGGCACCTGACTCTGACTCAGGCATTCGGTGGTTCGAATCCATCCGGGGCAGCCA	580682	580608	75	minus	XC4334 Gln tRNA
1608	GGGCCGTTAGCTCAGTTGGTAGAGCAGTTGACTCTTAATCAATAGGTCCAAGGTTCGAATCCTTGACGGCCCA	3912229	3912154	73	minus	XC4372 Lys tRNA
1609	CTCCCTGGTGAAATTAGCGCTGTGGAACCACCCGATCCCATCCCGAACTCGGAAGTGAAACGCAGCTGCGCCGATGGTAG TGTGGCTCAAGCCATGCGAGAGTAGGTCATCGCCAGGGGC	4632457	4632338	120	minus	XC4382,XC4389 5S ribosomal RNA
1610	GCGTTCTCTGCTGTGAACGACGGTGTGCAAAACATTCGCCTTGTCCCTTAATTACGACCACGGGGGCGCGACGAAGCCGG GAGTGCAAGTCCGCCTTGTAGCGGGAAGCCCGACGGCCTAACAACGTCCCCACTTGAACCCCGGGTTCAAGGTCGTTTCG CACACATCGTCATGGCGGAGAATGCAA	1085474	1085288	187	minus	IGRXC0901-XC0902 XC_0901 conserved hypothetical protein XC_0902 conserved hypothetical protein	sRNA-C2
1611	GGGCGGTTAGCTCAGCGGTAGAGCATTGCCTTCACACGGCAAGGGTCACAGGTTCGATCCCTGTACCGCCCACCAT	3866357	3866282	76	minus	XC4365 Val tRNA
1612	GGAGCGGTAGTTCAGCTGGTTAGAATGCTGGCCTGTCACGCCGGAGGTCGCGGGTTCGAGTCCCGTCCGCTCCGCCA	3904973	3904897	77	minus	XC4368 Asp tRNA
1613	GTCCCCATCGTCTAGAGGCCTAGGACACCACCCTTTCACGGTGGACACCGGGGTTCGAATCCCCGTGGGGACGCCA	2373952	2373877	76	minus	XC4347 Glu tRNA
1614	GCCCGAATAGCTCAGCCGGTTAGAGCACTTGACTGTTAATCAGGGGGTCGTTGGTTCGAGTCCAACTACGGGCGCC	1952406	1952481	76	plus	XC4340 Asn tRNA
1615	GCGTTCTCTGCTGTGAACGACGGTGTGCAAAACATTCGCCTTGTCCCTTAATCACGACCACGGGGGCGCGACGAAGCCGG GAGTGCAAGTCCGCCTTGTAGCGGGAAGCCCGACGGCCTAACAACGTCCCCACTTGAACCCCGGGTTCAAGGTCGTTTCG CACACATCGTCATGGCGGAGAATGCAA	1085474	1085288	187	minus	IGRXC0901-XC0902 XC_0901 conserved hypothetical protein XC_0902 conserved hypothetical protein	sRNA-C2
1616	GGAGCGATGCCCGAGCGGCTGAAGGGACTCCCCTGCTAAGGGAGTATAGGGTCAAAAGCTCTATCGAGGGTTCGAATCCC TCTCGCTCCACCA	3035204	3035112	93	minus	XC4359 Ser tRNA
1617	CTCCCTGGTGAAATTAGCGCTGTGGAACCACCCGATCCCATCCCGAACTCGGAAGTGAAACGCAGCTGCGCCGATGGTAG TGTGGCTCAAGCACATGCGAGAGTAGGTCATCGCCAGGGGC	4632457	4632338	121	minus	XC4382,XC4389 5S ribosomal RNA
1618	GCCCAGGTGGCGGAATTGGTAGACGCACTAGCTTCAGGTGCTAGCGGGGGCAACTTCGTGGAGGTTCGAGTCCTCTCCTG GGCACCA	3267563	3267649	87	plus	XC4361 Leu tRNA
1619	GGAGCGGTAGTTCAGCTGGTTAGAATGCTGGCCTGTCACGCCGGAGGTCGCGGGTTCGAGTCCCGTCCGCTCCGCCA	3904973	3904897	77	minus	XC4368 Asp tRNA
1620	TGCCCCGTCGCCAAGCGGTAAGGCACCTGACTCTGACTCAGGCATTCGGTGGTTCGAATCCATCCGGGGCAGCCA	580682	580608	75	minus	XC4334 Gln tRNA
1621	GGAGCGGTAGTTCAGCTGGTTAGAATGCTGGCCTGTCACGCCGGAGGTCGCGGGTTCGAGTCCCGTCCGCTCCGCCA	3904973	3904897	77	minus	XC4368 Asp tRNA
1622	CTCCCTGGTGAAATTAGCGCTGTGGAACCACCCGATCCCATCCCGAACTCGGAAGTGAAACGCAGCTGCGCCGATGGTAG TGTGGCTCAAGCCATGCGAGAGTAGGTCATCGCCAGGGG	4632457	4632339	119	minus	XC4382,XC4389 5S ribosomal RNA
1623	GGAGCGATGCCCGAGCGGCTGAAGGGGCTCCCCTGCTAAGGGAGTATAGGGTCAAAAGCTCTATCGAGGGTTCGAATCCC TCTCGCTCCGCCA	3035204	3035112	93	minus	XC4359 Ser tRNA
1624	CTCCCTGGTGAAATTAGCGCTGTGGAACCACCCGATCCCATCCCGAACTCGGAAGTGAAACGCAGCTGCGCCGATGGTAG TGTGGCTCAAGCCATGCGAGAGTAGGTCATCGCCAGGGGC	4632457	4632338	120	minus	XC4382,XC4389 5S ribosomal RNA
1625	GCGTTCTCTGCTGTGAACGACGGTGTGCAAAACATTCGCCTTGTCCCTTAATTACGACCACGGGGGCGCGACGAAGCCGG GAGTGCAAGTCCGCCTTGTAGCGGGAAGCCCGACGGCCTAACAACGTCCCCACTTGAACCCCGGGTTCAAGGTCGTTTCG CACACATCGTCATGGCGGAGAATGCAA	1085474	1085288	187	minus	IGRXC0901-XC0902 XC_0901 conserved hypothetical protein XC_0902 conserved hypothetical protein	sRNA-C2
1626	GTCCCCATCGTCTAGAGGCCTAGGACACCACCCTTTCACGGTGGACACCGGGGTTCGAATCCCCGTGGGGACGCCA	2373952	2373877	76	minus	XC4347 Glu tRNA
1627	GCGTTCTCTGCTGTGAACGACGGTGTGCAAAACATTCGCCTTGTCCCTTAATTACGACCACGGGGGCGCGACGAAGCCGG GAGTGCAAGTCCGCCTTGTAGCGGGAAGCCCGACGGCCTAACAACGTCCCCACTTGAACCCCGGGTTCAAGGTCGTTTCG CACACATCGTCATGGCGGAGAATGCAA	1085474	1085288	187	minus	IGRXC0901-XC0902 XC_0901 conserved hypothetical protein XC_0902 conserved hypothetical protein	sRNA-C2
1628	CTCCCTGGTGAAATTAGCGCTGTGGAACCACCCGATCCCATCCCGAACTCGGAAGTGAAACGCAGCTGCGCCGATGGTAG TGTGGCTCAAGCCATGCGAGAGTAGGTCATCGCCAGGGGC	4632457	4632338	120	minus	XC4382,XC4389 5S ribosomal RNA
1629	TGCCCCGTCGCCAAGCGGTAAGGCACCTGACTCTGACTCAGGCATTCGGTGGTTCGAATCCATCCGGGGCAGCCA	580682	580608	75	minus	XC4334 Gln tRNA
1631	GGAGAGGTGTCCGAGTGGTTGAAGGAGCACGCCTGGAAAGTGTGTAAGCGTCTAAACCGCGCTTCGGGGGTTCGAATCCC CCTCTCTCCGCCA	3890303	3890211	93	minus	XC4366 Ser tRNA
1632	TTGCATTCTCCGCCATGACGATGTGTGCGTATTACGACCTTGAACCCGGGGTTCAAGTGGGGACGTTGTTAGGCCGTCGG GCTTCCCGCTACAAGGCGGACTTGCACTCCCGGCTTCGTCGCGCCCCCGTGGTCGTAATTAAGGGACAAGGCGAATGTTT TGCACACCGTCGTTCAGCAGAGAACGCGTGACGC	1085474	1085288	187	minus	IGRXC0901-XC0902 XC_0901 conserved hypothetical protein XC_0902 conserved hypothetical protein	sRNA-C2
1633	CTCCCTGGTGAAATTAGCGCTGTGGAACCACCCGATCCCATCCCGAACTCGGAAGTGAAACGCAGCTGCGCCGATGGTAG TGTGGCTCAAGCCATGCGAGAGTAGGTCATCGCCAGGG	4632457	4632340	118	minus	XC4382,XC4389 5S ribosomal RNA
1634	CTCCCTGGTGAAATTAGCGCTGTGGAACCACCCGATCCCATCCCGAACTCGGAAGTGAAACGCAGCTGCGCCGATGGTAG TGTGGCTCAAGCCATGCGAGAGTAGGTCATCGCCAGGGGC	4632457	4632338	120	minus	XC4382,XC4389 5S ribosomal RNA
1636	GCCCAGGTGGCGGAATTGGTAGACGCACTAGCTTCAGGTGCTAGCGGGGGCAACTTCGTGGAGGTTCGAGTCCTCTTCTG GGCACCA	3267563	3267649	87	plus	XC4361 Leu tRNA
1637	GGAGCGGTAGTTCAGCTGGTTAGAATGCTGGCCTGTCACGCCGGAGGTCGCGGGTTCGAGTCCCGTCCGCTCCGCCA	3904973	3904897	77	minus	XC4368 Asp tRNA
1638	CTCCCTGGTGAAATTAGCGCTGTGGAACCACCCGATCCCATCCCGAACTCGGAAGTGAAACGCAGCTGCGCCGATGGTAG TGTGGCTCAAACCATGCGAGAGTAGGTCATCGCCAGGGGC	4632457	4632338	120	minus	XC4382,XC4389 5S ribosomal RNA
1639	CCCCTAAAGGAACCATATAGACTATGTGGTTGATAGGTCAGGTGTGTAAGTACAGCAATGTATTGAGCTAACTGATACTA ATGATCCGTGCGGCTTGACCATAT	4632683	4632580	104	minus	XC4383,XC4390 23S ribosomal RNA
1640	CTCCCTGGTGAAATTAGCGCTGTGGAACCACCCGATCCCATCCCGAACTCGGAAGTGAAACGCAGCTGCGCCGATGGTAG TGTGGCTCAAGCCATGCGAGAGTAGGTCATCGCCAGGGGC	4632457	4632338	120	minus	XC4382,XC4389 5S ribosomal RNA
1641	CTCCCTGGTGAAATTAGCGCTGTGGAACCACCCGATCCCATCCCGAACTCGGAAGTGAAACGCAGCTGCGCCGATGGTAG TGTGGCTCAAGCCATGCGAGAGTAGGTCATCGCCAGGGGC	4632457	4632338	120	minus	XC4382,XC4389 5S ribosomal RNA
1642	GGAGCGATGCCCGAGCGGCTGAAGGGGCTCCCCTGCTAAGGGAGTATAGGGTCAAAAGCTCTATCGAGGGTTCGAATCCC TCTCGCTCCGCCA	3035204	3035112	93	minus	XC4359 Ser tRNA
1643	GGAGAGGTGGCAGAGCGGTTGAATGTACCTGACTCGAAATCAGGCAGGCGTTTATAGCGCCTCGGGGGTTCGAATCCCCC CCTCTCCGCCA	3896532	3896442	91	minus	XC4367 Ser tRNA
1645	GGAGCGGTAGTTCAGCTGGTTAGAATGCTGGCCTGTCACGCCGGAGGTCGCGGGTTCGAGTCCCGTCCGCTCCG	3904973	3904900	74	minus	XC4368 Asp tRNA
1646	GGGTCTGTAGCTCAGGTGATTAGAGCGCACCCCTGATAAGGGTGAGGTCGGTAGTTCGAGTCTACCCAGACCCACCAC	4635768	4635691	78	minus	XC4384 Ile tRNA
1648	GGGGCCTTAGCTCAGCTGGGAGAGCACCTGCTTTGCAAGCAGGGGGTCGTCGGTTCGATCCCGACAGGCTCCACCAT	4635863	4635788	76	minus	XC4385 Ala tRNA
1649	CTCCCTGGTGAAATTAGCGCTGTGGAACCACCCGATCCCATCCCGAACTCGGAAGTGAAACGCAGCTGCGCCGATGGTAG TGTGGCTCAAGCCATGCGAGAGTAGGTCATCGCCAGGGGCT	4632457	4632337	120	minus	XC4382,XC4389 5S ribosomal RNA
1650	GCGTTCTCTGCTGTGAACGACGGTGTGCAAAACATTCGCCTTGTCCCTTAATTACGACCACGGGGGCGCGACGAAGCCGG GAGTGCAAGTCCGCCTTGTAGCGGGAAGCCCGACGGCCTAACAACGTCCCCACTTGAACCCCGGGTTCAAGGTCGTTTCG CACACGTCGTCATGGCGGAGAATGCAA	1085474	1085288	187	minus	IGRXC0901-XC0902 XC_0901 conserved hypothetical protein XC_0902 conserved hypothetical protein	sRNA-C2
1651	CTCCCTGGTGAAATTAGCGCTGTGGAACCACCCGATCCCATCCCGAACTCGGAAGTGAAACGCAGCTGCGCCGATGGTAG TGTGGCTCAAGCCATGCGAGAGTAGGTCATCGCCAGGGGC	4632457	4632338	120	minus	XC4382,XC4389 5S ribosomal RNA
1652	GCGTTCTCTGCTGTGAACGACGGTGTGCAAAACATTCGCCTTGTCCCTTAATTACGACCACGGGGGCGCGACGAAGCCGG GAGTGCAAGTCCGCCTTGTAGCGGGAAGCCCGACGGCCTAACAACGTCCCCACTTGAACCCCGGGTTCAAGGTCGTTTCG CACACATCGTCATGGCGGAGAATGCAA	1085474	1085288	187	minus	IGRXC0901-XC0902 XC_0901 conserved hypothetical protein XC_0902 conserved hypothetical protein	sRNA-C2
1653	GCGTTCTCTGCTGTGAACGACGGTGTGCAAAACATTCGCCTTGTCCCTTAATTACGACCACGGGGGCGCGACGAAGCCGG GAGTGCAAGTCCGCCTTGTAGCGGGAAGCCCGACGGCCTAACAACGTCCCCACTTGAACCCCGGGTTCAAGGTCGTTTCG CACACATCGTCATGGCGGAGAATGCAA	1085474	1085288	187	minus	IGRXC0901-XC0902 XC_0901 conserved hypothetical protein XC_0902 conserved hypothetical protein	sRNA-C2
1654	GGAGAGGTGTCCGAGTGGTTGAAGGAGCACGCCTGGAAAGTGTGTAAGCGTCTAAACCGCGCTTCGGGGGTTCGAATCCC CCTCTCTCCGCCA	3890303	3890211	93	minus	XC4366 Ser tRNA
1655	TGCGGGGTGGAGCAGTCTGGCAGCTCGTCGGGCTCATAACCCGAAGGTCGCAGGTTCAAATCCTGCCCCCGCTACCA	1923546	1923622	77	plus	XC4339 Met tRNA
1656	GCGTTCTCTGCTGTGAACGACGGTGTGCAAAACATTCGCCTTGTCCCTTAATTACGACCACGGGGGCGCGACGAAGCCGG GAGTGCAAGTCCGCCTTGTAGCGGGAAGCCCGACGGCCTAACAACGTCCCCACTTGAACCCCGGGTTCAAGGTCGTTTAC GCACACATCGTCATGGCGGAGAATGCAA	1085474	1085288	187	minus	IGRXC0901-XC0902 XC_0901 conserved hypothetical protein XC_0902 conserved hypothetical protein	sRNA-C2
1657	CCCAGGTGGCGGAATTGGTAGACGCGCTAGCTTCAGGTGCTAGCGGGGGCAACTTCGTGGAGGTTCGAGTCCTCTTCTGG GCACCA	3267563	3267649	86	plus	XC4361 Leu tRNA
1658	GGAGCGGTAGTTCAGCTGGTTAGAATGCTGGCCTGTCACGCCGGAGTTCGCGGGTTCGAGTCCCGTCCGCTCCGCCA	3904973	3904897	77	minus	XC4368 Asp tRNA
1660	CTCCCTGGTGAAATTAGCGCTGTGGAACCACCCGATCCCATCCCGAACTCGGAAGTGAAACGCAGCTGCGCCGATGGTAG TGTGGCTCAAGCCATGCGAGAGTAGGTCATCGCCAGGGGC	4632457	4632338	120	minus	XC4382,XC4389 5S ribosomal RNA
1662	CTCCCTGGTGAAATTAGCGCTGTGGAACCACCCGATCCCATCCCGAACTCGGAAGTGAAACGCAGCTGCGCCGATGGTAG TGTGGCTCAAGCCATGCGAGAGTAGGTCATCGCCAGGGGC	4632457	4632338	120	minus	XC4382,XC4389 5S ribosomal RNA
1663	CTCCCTGGTGAAATTAGCGCTGTGGAACCACCCGATCCCATCCCGAACTCGGAAGTGAAACGCAGCTGCGCCGATGGTAG TGTGGCTCAAGCCATGCGAGAGTAGGTCATCGCCAGGGGC	4632457	4632338	120	minus	XC4382,XC4389 5S ribosomal RNA
1664	TGCCCCGTCGCCAAGCGGTAAGGCACCTGACTCTGACTCAGGCATTCGGTGGTTCGAATCCATCCGGGGCAGCCA	580682	580608	75	minus	XC4334 Gln tRNA
1665	GGAGCGATGCCCGAGCGGCTGAAGGGGCTCCCCTGCTAAGGGAGTATAGGGTCAAAAGCTCTATCGAGGGTTCGAATCCC TCTCGCTCCGCCA	3035204	3035112	93	minus	XC4359 Ser tRNA
1666	CTCCCTGGTGAAATTAGCGCTGTGGAACCACCCGATCCCATCCCGAACTCGGAAGGGAAACGCAGCTGCGCCGATGGTAG TGTGGCTCAAACCGTGCGAGAGTAGGTCATCGCCAGGGGC	4632457	4632338	120	minus	XC4382,XC4389 5S ribosomal RNA
1667	GCGTTCTCTGCTGTGAACGACGGTGTGCAAAACATTCGCCTTGTCCCTTAATTACGACCACGGGGGCGCGACGAAGCCGG GAGTGCAAGTCCGCCTTGTAGCGGGAAGCCCGACGGCCTAACAACGTCCCCACTTGAACCCCGGGTTCAAGGTCGTTTCG CACACATCGTCATGGCGGAGAATGCAA	1085474	1085288	187	minus	IGRXC0901-XC0902 XC_0901 conserved hypothetical protein XC_0902 conserved hypothetical protein	sRNA-C2
1668	TCTCCCTGGTGAAATTAGCGCTGTGGCAATAAAACGATCCCATCCCGAACTCGGAAGTGAAACGTACGTTGCAACCGATG GTAGTGTGGCTCAAGCCATGCGAGAGTAGGTCATCGCCAGGGGC	4632458	4632338	124	minus	XC4382,XC4389 5S ribosomal RNA
1669	CGCCCGAAGTTGGACTCGAACCAACGACCCCCTGATTAACAGTCAAGTGCTCTAAC	1952424	1952479	56	plus	XC4340 Asn tRNA
1670	TGGTCAAGCCGCACGGATCATTAGTATCAGTTAGCTCAATACATT	4632627	4632583	45	minus	IGRXC4382-4383 XC_4382 5S ribosomal RNA XC_4383 23Sribosomal RNA	sRNA-C6
1671	CTCCCTGGTGAAATTAGCGCTGTGGAACCACCCGATCCCATCCCGAACTCGGAAGTGAAACGCAGCTGCGCCGATGGTAG TGTGGCTCAAGCCATGCGAGAGTAGGTCATCGCCAGGG	4632457	4632340	118	minus	XC4382,XC4389 5S ribosomal RNA
1672	GCGTTCTCTGCTGTGAACGACGGTGTGCAAAACATTCGCCTTGTCCCTTAATTACGACCACGGGGGCGCGACGAAGCCGG GAGTGCAAGTCCGCCTTGTAGCGGGAAGCCCGACGGCCTAACAACGTCCCCACTTGAACCCCGGGTTCAAGGTCGTTTCG CACACATCGTCATGGCGGAGAATGCAA	1085474	1085288	187	minus	IGRXC0901-XC0902 XC_0901 conserved hypothetical protein XC_0902 conserved hypothetical protein	sRNA-C2
1673	TGCCCCGTCGCCAAGCGGTAAGGCACCTGACTCTGACTCAGGCATTCGGTGGTTCGAATCCATCCGGGGCAGCCA	580682	580608	75	minus	XC4334 Gln tRNA
1674	AGGTCAGGTGTGTAAGTACAGCAATGTCTTGAGCTAACTGATACTAATGATCCGTGCGGCTTGACCA	4632649	4632583	67	minus	IGRXC4382-4383 XC_4382 5S ribosomal RNA XC_4383 23Sribosomal RNA	sRNA-C6
1675	CTCCCTGGTGAAATTAGCGCTGTGGACCCTTCACCAGATCCCATCCCGAACTCGGAAGTGAAACGCACCTGCGCCGATGG TAGTGTGGCTCAAGCCATGCGAGAGTAGGTCATCGCCAGGGGC	4632457	4632338	123	minus	XC4382,XC4389 5S ribosomal RNA
1676	CCCCTAAAGGAACCATATAGACTATGTCGGTTGATAGGTCAGGTGTGTAAGTACAGCAATGTATTGAGCTAACTGATACT AATGATCCGTGCGGCTTGACCATAT	4632683	4632580	104	minus	XC4383,XC4390 23S ribosomal RNA
1678	GGGGCGGTAGCTCAGCTGGGAGAGCGTCGCGTTCGCATCGCGAAGGTCGAGGGTTCGATCCCCTTCCGCTCCACCA	2195026	2194951	76	minus	XC4344 Ala tRNA
1679	GCCCAGGTGGCGGAATTGGTAGGCGCACTAGCTTCAGGTGCTAGCGGGGGCAACTTACAGTGGAGGTTCGAGTCCTCTTC TGGGCACCA	3267563	3267649	87	plus	XC4361 Leu tRNA
1680	GGAGCGATGCCCGAGCGGCTGAAGGGGCTCTCCCTGCTAAGGGAGTATAGGGTCAAAAGCTCTATCGAGGGTTCGAATCC CTCTCGCTCCG	3035204	3035115	90	minus	XC4359 Ser tRNA
1681	GGAGAGGTGGCAGAGCGGTTGAATGTACCTGACTCGAAATCAGGCAGGCGTTTATAGCGCCTCGGGGGTTCGAATCCCCC CCTCTCCGCCA	3896532	3896443	90	minus	XC4367 Ser tRNA
1682	CTCCCTGGTGAAATTAGCGCTGTGGAACCACCCGATCCCATCCCGAACTCGGAAGTGAAACGCAGCTGCGCCGATGGTAG TGTGGCTCAAGCCATGCGAGAGTAGGTCATCGCCAGGGGC	4632457	4632338	120	minus	XC4382,XC4389 5S ribosomal RNA
1684	GGAGCGGTAGTTCAGCTGGTTAGAATGCTGGCCTGTCACGCCGGAGGTCGCGGGTTCGAGTCCCGTCCGCTCCGCCA	3904973	3904897	77	minus	XC4368 Asp tRNA
1685	GTAGCGCCTCGGACGAATACTACTGGGGGTAGAGCACTGTTATGGCTAGGGGGTCATC	4634652	4634595	58	minus	XC4383,XC4390 23S ribosomal RNA
1686	CTAAGCGGGAAGCGCGCCTCAAGATGAGACTTCCCGGGGCACAAGCCCCCTAAAGGAACCATATAGACTATGTGGTTGAT AGGTCAGGTGTGTAAGTACAGCAATGTATTGAGCTAACTGATACTAATGATCCGTGCGGCTTGACC	4632729	4632584	146	minus	XC4383,XC4390 23S ribosomal RNA
1687	CTGACGGTACCCAAAGAATAAGCACCGGCTAACTTCGTGCCAGCAGCCGCGGTAATAC					not found
1688	GGAGCGGTAGTTCAGCTGGTTAGAATGCTGGCCTGTCACGCCGGAGTTCGCGGGTTCGAGTCCCGTCCGCTCCGCCA	3904973	3904897	77	minus	XC4368 Asp tRNA
1689	CTCCCTGGTGAAATTAGCGCTGTGGAACCACCCGATCCCATCCCGAACTCGGAAGTGAAACGCAGCTGCGCCGATGGTAG TGTGGCTCAAGCCATGCGAGAGTAGGTCATCGCCAGGGGC	4632457	4632338	120	minus	XC4382,XC4389 5S ribosomal RNA
1690	GCCCAGGTGGCGGAATTGGTAGACGCACTAGCTTCAGGTGCTAGCGGGGGCAACTTCGTGGAGGTTCGAGTCCTCTCCTG GGCACCA	3267563	3267649	87	plus	XC4361 Leu tRNA
1691	GCCCAGGTGGCGGAATTGGTAGACGCACTATTCTTCAGGTGCTAGCGGGGGCAACTTCGTGGAGGTTCGAGTCCTCTCCT GGGCACCA	3267563	3267649	87	plus	XC4361 Leu tRNA
1692	CTCCCTGGTGAAATTAGCGCTGTGGAACCACCCGATCCCATCCCGAACTCGGAAGTGAAACGCAGCTGCGCCGATGGTAG TGTGGCTCAAGCCATGCGAGAGTAGGTCATCGCCAGGGGC	4632457	4632338	120	minus	XC4382,XC4389 5S ribosomal RNA
1693	GGGGCCACAGCTCAGCTGGGATAGCGCCTGCATGGCATGCAGGAGGTCGGCGGTTCGATCCCGCCTGGCTCCACCAA	2374081	2374006	78	minus	XC4348 Ala tRNA
1694	GCCCGAATAGCTCAGCCGGTTAGAGCACTTGACTGTTAATCAGGGGGTCGTTGGTTCGAGTCCAACTTCGGGCGCCA	1952406	1952482	77	plus	XC4340 Asn tRNA
1695	CTCCCTGGTGAAATTAGCGCTGTGGAACCACCCGATCCCATCCCGAACACGGAAGGGAAACGCAGCTGCGCCGATGGTAG TGTGGCTCTAAAACCGATGCGAGAGTAGGTCATCGCCAGGGGC	4632457	4632338	123	minus	XC4382,XC4389 5S ribosomal RNA
1697	GGGGCCTTAGCTCAGCTGGGAGAGCACCTGCTTTGCAAGCAGGGGGTCGTCGGTTCGATCCCGACAGGCTCCACCA	4635863	4635788	76	minus	XC4385 Ala tRNA
1698	GGAGCGATGCCCGAGCGGCTGAAGGGGCTCCCCTGCTAAGGGAGTATAGGGTCAAAAGCTCTATCGAGGGTTCGAATCCC TCTCGCTCCGCCA	3035204	3035112	93	minus	XC4359 Ser tRNA
1699	GCCCGAATAGCTCAGCCGGTTAGAGCACTTGACTGTTAATCAGGGGGTCGTTGGTTCGAGTCCAACTACGGGCGCCA	1952406	1952482	77	plus	XC4340 Asn tRNA
1700	CTCCCTGGTGAAATTAGCGCTGTGGAACCACCCGATCCCATCCCGAACTCGGAAGTGAAACGCAGCTGCGCCGATGGTAG TGTGGCTCAAGCCATGCGAGAGTAGGTCATCGCCAGGGGC	4632457	4632338	120	minus	XC4382,XC4389 5S ribosomal RNA
1701	GGAGCGGTAGTTCAGCTGGTTAGAATGCTGGCCTGTCACGCCGGAGTTCGCGGGTTCGAGTCCCGTCCGCTCCGCCA	3904973	3904897	77	minus	XC4368 Asp tRNA
1702	GCGTTCTCTGCTGTGAACGACGGTGTGCAAAACATTCGCCTTGTCCCTTAATTACGACCACGGGGGCGCGACGAAGCCGG GAGTGCAAGTCCGCCTTGTAGCGGGAAGCCCGACGGCCTAACAACGTCCCCACTTGAACCCCGGGTTCAAGAAAAGTTTC GCACACATCGTCATGGCGGAGAAT	1085474	1085292	183	minus	IGRXC0901-XC0902 XC_0901 conserved hypothetical protein XC_0902 conserved hypothetical protein	sRNA-C2
1705	CTCCCTGGTGAAATTAGCGCTGTGGAACCACCCGATCCCATCCCGAACTCGGAAGTGAAACGCAGCTGCGCCGATGGTAG TGTGGCTCAAGCCATGCGAGAGTAGGTCATCGCCAGGGGC	4632457	4632338	120	minus	XC4382,XC4389 5S ribosomal RNA
1707	CCCGGGTTCAAGGTCGTTTCGCACACATCGTCATGGCGGAGAATGCAA	1085335	1085288	48	minus	IGRXC0901-XC0902 XC_0901 conserved hypothetical protein XC_0902 conserved hypothetical protein	sRNA-C2
1708	CTCCCTGGTGAAATTAGCGCTGTGGAACCACCCGATCCCATCCCGAACTCGGAAGTGAAACGCAGCTGCGCCGATGGTAG TGTGGCTCTAAGGCATGCGAGAGTAGGTCATCGCCAGGGG	4632457	4632339	120	minus	XC4382,XC4389 5S ribosomal RNA
1709	CTCCCTGGTGAAATTAGCGCTGTGGAACCACCCGATCCCATCCCGAACTCGGAAGTGAAACGCAGCTGCGCCGATGGTAG TGTGGCTCAAGCCATGCGAGAGTAGGTCATCGCCAGGGGC	4632457	4632338	120	minus	XC4382,XC4389 5S ribosomal RNA
1710	CTCCCTGGTGAAATTAGCGCTGTGGAACCACCCGATCCCATCCCGAACTCGGAAGTGAAACGCAGCTGCGCCGATGGTAG TGTGGCTCAAGCCATGCGAGAGTAGGTCATCGCCAGGGGC	4632457	4632338	120	minus	XC4382,XC4389 5S ribosomal RNA
1712	CTCCCTGGTGAAATTAGCGCTGGAACCACCCGATCCCATCCCGAACTCGGAAGTGAAACGCAGCTGCGCCGATGGTAGTG TGGCTCAAGCCATGCGAGAGTAGGTCATCGCCAGGGGC	4632457	4632338	118	minus	XC4382,XC4389 5S ribosomal RNA
1713	TGCGGGGTGGAGTCTGGCAGCTCGTCGGGCTCATAACCCGAAGGTCGCAGGTTCAAATCCTGCCCCCGCTACC	1923546	1923622	76	plus	XC4339 Met tRNA
1714	GCCCGAATAGCTCAGCCGGTTAGAGCACTTGACTGTTAATCAGGGGGTCGTTGGTTCGAGTCCAACTACGGGCGCCA	1952406	1952482	77	plus	XC4340 Asn tRNA
1717	GGGCCGTTAGCTCAGTTGGTAGAGCAGTTGACTCTTAATCAATAGGTCCAAGGTTCGAATCCTTGACGGCCCACCA	3912229	3912154	76	minus	XC4372 Lys tRNA
1718	GGAGCGGTAGTTCAGCTGGTTAGAATGCTGGCCTGTCACGCCGGAGGTCGCGGGTTCGAGTCCCGTCCGCTCC	3904973	3904901	73	minus	XC4368 Asp tRNA
1719	GGAGCGGTAGTTCAGCTGGTTAGAATGCTGGCCTGTCACGCCGGAGTTCGCGGGTTCGAGTCCCGTCCGCTCCGCCA	3904973	3904897	77	minus	XC4368 Asp tRNA
1720	GGGGCCATAGCTCAGCTGGGAGAGCGCCTGCATGGCATGCAGGAGGTCGGCGGTTCGATCCCGCCTGGCTCCACCA	2374081	2374006	76	minus	XC4348 Ala tRNA
1722	CTCCCTGGTGAAATTAGCGCTGTGGAACCACCCGATCCCATCCCGAACTCGGAAGTGAAACGCAGCTGCGCCGATGGTAG TGTGGCTCAAGCCATGCGAGAGTAGGTCATCGCCAGGGGC	4632457	4632338	120	minus	XC4382,XC4389 5S ribosomal RNA
1726	GCCCAGGTGGCGGAATTGGTAGACGCACTAGCTTCAGGTGCTAGCGGGGGCAACTTCGTGGAGGTTCGAGTCCTCTCCTG GGCACCA	3267563	3267649	87	plus	XC4361 Leu tRNA
1727	GGAGCGGTAGTTCAGCTGGTTAGAATGCTGGCCTGTCACGCCGGAGTTCGCGGGTTCGAGTCCCGTCCGCTCCGCCA	3904973	3904897	77	minus	XC4368 Asp tRNA
1728	TGCGGGGTGGAGCAGTCTGGCAGCTCGTCGGGCTCATAACCCGAAGGTCGCAGGTTCAAATCCTGCCCCCGCTACCA	1923546	1923622	77	plus	XC4339 Met tRNA
1729	TGCGGGGTGGAGCAGTCTGGCAGCTCGTCGGGCTCATAACCCGAAGGTCGCAGGTTCAAATCCTGCCCCCGCTACCA	1923546	1923622	77	plus	XC4339 Met tRNA
1731	GCGTTCTCTGCTGTGAACGACGGTGTGCAAAACATTCGCCTTGTCCCTTAATTACGACCACGGGGGCGACGAAGCCGGGA GTGCAAGTCCGCCTTGTAGCGGGAAGCCCGACGGCCTAACAACGTCCCCACTTGAACCCCGGGTTCAAGGTCGTTTCGCA CACATCGTCATGGCGGAGAATGCAA	1085474	1085288	187	minus	IGRXC0901-XC0902 XC_0901 conserved hypothetical protein XC_0902 conserved hypothetical protein	sRNA-C2
1733	GCGTTCTCTGCTGTGAACGACGGTGTGCAAAACATTCGCCTTGTCCCTTAATTACGACCACGGGGGCGCGACGAAGCCGG GAGTGCAAGTCCGCCTTGTAGCGGGAAGCCCGACGGCAATAACAACGTCCCCACTTGAACCCCGGGTTCAAGGTCAATTG CGCACACATCGTCATGGCGGAGAATG	1085474	1085291	184	minus	IGRXC0901-XC0902 XC_0901 conserved hypothetical protein XC_0902 conserved hypothetical protein	sRNA-C2
1734	GCGTTCTCTGCTGTGAACGACGGTGTGCAAAACATTCGCCTTGTCCCTTAATTACGACCACGGGGGCGCGACGAAGCCGG GAGTGCAAGTCCGCCTTGTAGCGGGAAGCCCGACGGCCTAACAACGTCCCCACTTGAACCCCGGGTTCAAGGTCGTTTCG CACACATCGTCATGGCGGAGAATGCAA	1085474	1085288	187	minus	IGRXC0901-XC0902 XC_0901 conserved hypothetical protein XC_0902 conserved hypothetical protein	sRNA-C2
1735	TGCCCCGTCGCCAAGCGGTAAGGCACCTGACTCTGACTCAGGCATTCGGTGGTTCGAATCCATCCGGGGCAGCCA	580682	580608	75	minus	XC4334 Gln tRNA
1736	AGGTCAGGTGTGTAAGTACAGCAATGTCTTGAGCTAACTGATACTAATGATCCGTGCGGCTTGACCA	4632648	4632583	66	minus	IGRXC4382-4383 XC_4382 5S ribosomal RNA XC_4383 23Sribosomal RNA	sRNA-C6
1738	CTCCCTGGTGAAATTAGCGCTGTGGAACCACCCGATCCCATCCCGAACTCGGAAGTGAAACGCAGCTGCGCCGATGGTAG TGTGGCTCAAGCCATGCGAGAGTAGGTCATCGCCAGGGGC	4632457	4632338	120	minus	XC4382,XC4389 5S ribosomal RNA
1739	GGGTCTGTAGCTCAGGTGGTTAGAGCGCACCCCTGATAAGGGTGAGGTCGGTAGTTCGAGTCTACCCAGACCCACCAC	4635768	4635691	78	minus	XC4384 Ile tRNA
1741	TGCCCCGTCGCCAAGCGGTAAGGCACCTGACTCTGACTCAGGCATTCGGTGGTTCGAATCCATCCGGGGCAGCCA	580682	580608	75	minus	XC4334 Gln tRNA
1742	CTCCCTGGTGAAATTAGCGCTGTGGAACCACCCGATCCCATCCCGAACTCGGAAGTGAAACGCAGCTGTGCCGATGGTAG TGTGGCTCAAGCCATGCGAGAGTAGGTCATCGCCAGGGGC	4632457	4632338	120	minus	XC4382,XC4389 5S ribosomal RNA
1744	GGAGAGGTGTCCGAGTGGTTGAAGGAGCACGCCTGGAAAGTGTGTAAGCGTCTAAACCGCGCTTCGGGGGTTCGAATCCC CCTCTCTCCGCCA	3890303	3890211	93	minus	XC4366 Ser tRNA
1745	CTCCCTGGTGAAATTAGCGCTGTGGAACCACCCGATCCCATCCCGAACTCGGAAGTGAAACGCAGCTGCGCCGATGGTAG TGTGGCTCAAGCCATGCGAGAGTAGGTCATCGCCAGGGGC	4632457	4632338	120	minus	XC4382,XC4389 5S ribosomal RNA
1747	GGGGCCTTAGCTCAGCTGGGAGTGCACCTGCTTTGCAAGCAGGGGGTCGTCGGTTCGATCCCGACAGGCTCCACC	4635863	4635789	75	minus	XC4385 Ala tRNA
1748	GTACCTGACTCGAAATCAGGCAGGCGTTTATAGCGCCTCGGGGGTTCGAATCCCCCCCTCTCCGC	3896508	3896444	65	minus	XC4367 Ser tRNA
1749	CTCCCTGGTGAAATTAGCGCTGTGGAACCACCCGATCCCATCCCGAACTCGGAAGTGAAACGCAGCTGCGCCGATGGTA GTGTGGCTCAAGCCATGCGAGAGTAGGTCATCGCCAGGGGC	4632457	4632339	120	minus	XC4382,XC4389 5S ribosomal RNA
1750	TGCCCCGTCGCCAAGCGGTAAGGCACCTGACTCTGACTCAGGCATTCGGTGGTTCGAATCCATCCGGGGCAGCCA	580682	580608	75	minus	XC4334 Gln tRNA
1751	GCCCAGGTGGCGGAATTGGTAGACGCACTAGCTTCAGGTGCTAGCGGGGGCAACTTCGTGGAGGTTCGAGTCCTCTCCTG GGCACCA	3267563	3267649	87	plus	XC4361 Leu tRNA
1752	CATCTAAGCGGGAAGCGCGCCTCAAGATGAGACTTCCCGGGGCACAAGCCCCCTAAAGGAACCATATAGACTATGTGGTT GATAGGTCAGGTGTGTAAGTACAGCAATGTATTGAGCTAACTGATACTAATGATCCGTGCGGCTTGACCA	4632732	4632583	150	minus	XC4383,XC4390 23S ribosomal RNA
1753	CTCCCTGGTGAAATTAGCGCTGTGGAACCACCCGATCCCATCCCGAACTCGGAAGTGAAACGCAGCTGCGCCGATGGTAG TGTGGCTCAAGCCATGCGAGAGTAGGTCATCGCCAGGGGC	4632457	4632338	120	minus	XC4382,XC4389 5S ribosomal RNA
1754	CTCCCTGGTGAAATTAGCGCTGTGGAACCGCCCGATCCCATCCCGAACTCGGAAGTGAAACGCAGCTGCGCCGATGGTAG TGTGGCTCAAGCCATGCGAGAGTAGGTCATCGCCAGGGGC	4632457	4632338	120	minus	XC4382,XC4389 5S ribosomal RNA
1755	GCGTTCTCTGCTGTGAACGACGGTGTGCAAAACATTCGCCTTGTCCCTTAATTACGACCACGGGGGCGCGACGAAGCCGG GAGTGCAAGTCCGCCTTGTAGCGGGAAGCCCGACGGCCTAACAACGTCCCCACTTGAACCCCGGGTTCAAGGTCGTTTCG CACACATCGTCATGGCGGAGAATGCAA	1085474	1085288	187	minus	IGRXC0901-XC0902 XC_0901 conserved hypothetical protein XC_0902 conserved hypothetical protein	sRNA-C2
1756	GGAGAGGTGTCCGAGTGGTTGAAGGAGCACGCCTGGAAAGTGTGTAAGCGTCTAAACCGCGCTTCGGGGGTTCGAATCCC CCTCTCTCCGCCA	3890303	3890211	93	minus	XC4366 Ser tRNA
1757	TGCCCCGTCGCCAAGCGGTAAGGCACCTGACTCTGACTCAGGCATTCGGTGGTTCGAATCCATCCGGGGCAGC	580673	580610	73	minus	XC4334 Gln tRNA
1758	CTCCCTGGTGAAATTAGCGCTGTGGAACCACCCGATCCCATCCCGAACTCGGAAGTGAAACGCAGCTGCGCCGATGGTAG TGTGGCTCAAGCCATGCGAGAGTAGGTCATCGCCAGGGGC	4632457	4632338	120	minus	XC4382,XC4389 5S ribosomal RNA
1759	GCGTTCTCTGCTGTGAACGACGGTGTGCAAAACATTCGCCTTGTCCCTTAATTACGACCACGGGGGCGCGACGAAGCCGG GAGTGCAAGTCCGCCTTGTAGCGGGAAGCCCGACGGCCTAACAACGTCCCCACTTGAACCCCGGGTTCAAGGTCGTTTCG CACACATCGTCATGGCGGAGAATGCAA	1085474	1085288	187	minus	IGRXC0901-XC0902 XC_0901 conserved hypothetical protein XC_0902 conserved hypothetical protein	sRNA-C2
1760	GGGGCCATAGCTCAGCTGGGAGAGCGCCTGCATGGCATGCAGGAGGTCGGCGGTTCGATCCCGCCTGGCTCCACCA	2374081	2374006	76	minus	XC4348 Ala tRNA
1761	CTCCCTGGTGAAATTAGCGCTGTGCAATTACAGGATCCCATCCCGAACTCGGAAGTGAAACGCCGTTGCGCCGATGGTAG TGTGGCTCAAGCCATGCGAGAGTAGGTCATCGCCAGGGGC	4632457	4632338	120	minus	XC4382,XC4389 5S ribosomal RNA
1763	GCCCGTAGCTCAGTTGGATAGAGTACCTGGCTGCGAACCAGGCGGTCGGGAGTTCGAATCTCTCCGGGCGCACCA	3028287	3028361	75	plus	XC4357 Arg tRNA
1764	CTCCCTGGTGAAATTAGCGCTGTGGAACCACCCGATCCCATCCCGAACTCGGAAGTGAAACGCAGCTGCGCCGATGGTAG TGTGGCTCAAGCCATGCGAGAGTAGGTCATCGCCAGGGGC	4632457	4632338	120	minus	XC4382,XC4389 5S ribosomal RNA
1766	CTCCCTGGTGAAATTAGCGCTGTGGAACCACCCGATCCCATCCCGAACTCGGAAGTGAAACGCAGCTGTGCCGATGGTAG TGTGGCTCAAGCCATGCGAGAGTAGGTCATCGCCAGGGGC	4632457	4632338	120	minus	XC4382,XC4389 5S ribosomal RNA
1767	CTCCCTGGTGAAATTAGCGCTGTGGCCCCACCCGATCCCATCCCGAACTCGGAAGTGAAACGCAGCTGCGCCGATGGTAG TGTGGCTCAAGCCATGCGAGAGTAGGTCATCGCCAGGGGC	4632457	4632338	120	minus	XC4382,XC4389 5S ribosomal RNA
1768	GCTTCGATACTGCGTGCCAAATTGCACCCAACATCCAGTTCGCATCGTTTAGGGCGCGGACTACCAGGGTATCTAATCCT GTTTGCTCCCCACGCTTTCGTGCCT					not found
1772	CTCCCTGGTGAAATTAGCGCTGTGGAACCACCCGATCCCATCCCGAACTCGGAAGTGAAACGCAGCTGCGCCGATGGTAG TGTGGCTCAAGCCAGGCGAGAGTAGGTCATCGCCAGGGGC	4632457	4632339	120	minus	XC4382,XC4389 5S ribosomal RNA
1773	CTCCCTGGTGAAATTAGCGCTGTGGCACCTTCCCGATCCCATCCCGAACTCGGAAGTGAAACGCAGCTGCGCCGATGGTA GTGTGGCTCAAGCCATGCGAGAGTAGGTCATCGCCAGGGGC	4632457	4632338	121	minus	XC4382,XC4389 5S ribosomal RNA
1774	TATTTCGTCTGACGGGCGGTGTGTACCCGTTTTCCGGGAACGTATTCACCGCAGCAATGCTGATCTGCGATTACTAGCGA TTCCGACTTCATGGAGTCGAGTTG					not found
1775	GCGTTCTCTGCTGTGAACGACGGTGTGCAAAACATTCGCCTTGTCCCTTAATTACGACCACGGGGGCGCGACGAAGCCGG GAGTGCAAGTCCGCCTTGTAGCGGGAAGCCCGACGGCCTAACAACGTCCCCACTTGAACCCCGGGTTCAAGGTCGTTTCG CACACATCGTCATGGCGGAGAATGCAA	1085474	1085288	187	minus	IGRXC0901-XC0902 XC_0901 conserved hypothetical protein XC_0902 conserved hypothetical protein	sRNA-C2
1776	GGAGCGATGCCCGAGCGGCTGAAGGGGCTCCCCTGCTAAGGGAGTATAGGGTCAAAAGCTCTATCGAGGGTTCGAATCCC TCTCGCTCCGCCAC	3035204	3035112	93	minus	XC4359 Ser tRNA
1777	GGGCCGTTAGCTCAGTTGGTAGAGCAGTTGACTCTTAATCAATAGGTCCAAGGTTCGAATCCTTGACGGCCCACC	3912229	3912154	76	minus	XC4372 Lys tRNA
1779	GCCCGAATAGCTCAGCCGGTTAGAGCACTTGACTGTTAATCAGGGGGTCGTTGGTTCGAGTCCAACTTCAGGCGCCA	1952406	1952482	77	plus	XC4340 Asn tRNA
1780	CTCCCTGGTGAAATTAGCGCTGTGGGACCACCCGATCCCATCCCGAACTCGGAAGTGAAACGCAGCTGCGCCGATGGTAG TGTGGCTCAAGCCATGCGAGAGTAGGTCATCGCCAGGGGC	4632457	4632338	120	minus	XC4382,XC4389 5S ribosomal RNA
1781	GCGTTCTCTGCTGTGAACGACGGTGTGCAAAACATTCGCCTTGTCCCTTAATTACGACCACGGGGGCGCGACGAAGCCGG GAGTGCAAGTCCGCCTTGTAGCGGGAAGCCCGACGGCCTAACAACGTCCCCACTTGAACCCCGGGTTCAAGGTCGTTTCG CACACATCGTCATGGCGGAGAATGCAA	1085474	1085288	187	minus	IGRXC0901-XC0902 XC_0901 conserved hypothetical protein XC_0902 conserved hypothetical protein	sRNA-C2
1782	GCCCAGGTGGCGGAATTGGTAGACGCACTAGCTTCAGGTGCTAGCGGGGGCAACTTCGTGGAGGTTCGAGTCCTCTCCTG GGCACCA	3267563	3267649	87	plus	XC4361 Leu tRNA
1783	CTCCCTGGTGAAATTAGCGCTGTGGAACCACCCGATCCCATCCCGAACTCGGAAGTGAAACGCAGCTGCGCCGATGGTAG TGTGGCTCAAGACGCATGCGAGAGTAGGTCATCGCCAGGGGC	4632457	4632338	122	minus	XC4382,XC4389 5S ribosomal RNA
1784	CTCCCTGGTGAAATTAGCGCTGTGGAACCTCCCGATCCCATCCCGAACTCGGAAGTGAAACGCAGCTGCGCCGATGGTAG TGTGGCTCAAGCCATGCGAGAGTAGGTCATCGCCAGGGGC	4632457	4632338	120	minus	XC4382,XC4389 5S ribosomal RNA
1785	GTGTGCAAAACATTCGCCTTGTCCCTTAATTACGACCACGGGGGCGCGACGAAGCCGGGAGTGCAAGTCCGCCTTGTAGC GGGAAGCCCGACGCCTTAAAAGCACCCCACTTGAACCCCGGGTTCAAGGCCCTGTTTACCGACACATCGTCATGGCGGAG AATGCAA	1085452	1085288	165	minus	IGRXC0901-XC0902 XC_0901 conserved hypothetical protein XC_0902 conserved hypothetical protein	sRNA-C2
1786	GCCCAGGTGGCGGAATTGGTAGACGCACTAGCTTCAGTGCTAGCGGGGGCAACTTCGTGGAGGTTCGAGTCCTCTTCTGG GCACCA	3267563	3267649	87	plus	XC4361 Leu tRNA
1787	GCGGGAATAGCTCAGTTGGTAGAGCGCAACCTTGCCAAGGTTGAGGTCGCGAGTTCGAGTCTCGTTTCCCACTCC	2414205	2414130	76	minus	XC4351 Gly tRNA
1788	CTCCCTGGTGAAATTAGCGCTGTGGAACCACCCGATCCCATCCCGAACTCGGAAGTGAAACGCAGCTGCGCCGATGGTAG TGTGGCTCAAGCCATGGGAGAGTAGGTCATCGCCAGGGGC	4632457	4632338	120	minus	XC4382,XC4389 5S ribosomal RNA
1789	CGGGGTATAGCGCAGCCTGGTAGCGCACTAGTCTGGGGACTAGTGGTCGTCGGTTCGAATCCGGCTACCCCGACCA	1993172	1993248	77	plus	XC4342 Pro tRNA
1790	GGAGAGGTGTCCGAGTGGTTGAAGGAGCACGCCTGGAAAGTGTGTAAGCGTCTAAACCGCGCTTCGGGGGTTCGAATCCC CCTCTCTCCGCCA	3890303	3890211	93	minus	XC4366 Ser tRNA
1791	GCCCAGGTGGCGGAATTGGTAGACGCACTAGCTTCAGGTGCTAGCGGGGGCAACTTCGTGGAGGTTCGAGTCCTCTCCTG GGCACCA	3267563	3267649	87	plus	XC4361 Leu tRNA
1792	GGGCGGTTAGCTCAGCGGTAGAGCACTACCTTGACATTAAAAGGGGTCACAGGTTCGAACCCTGTACCGCCCACCAC	1955335	1955410	76	plus	XC4341 Val tRNA
1793	GGGGCCATAGCTCAGCTGGGCGAGCGCCTCTGCATGGCATGCAGGAGCTCGGCGGTTCGATCCCGCCTGGCTCCACCA	2374081	2374006	76	minus	XC4348 Ala tRNA
1794	GCGTTCTCTGCTGTGAACGACGGTGTCCTATATTATTACGCCTTGTCCCTTAATTACGACCACGGGGGCTTCGACGAAGC CGGGAGTGCAAGTCCGCCTTGTAGCGGGAAGCCCGACGGCCTAACAACGTCCCCACTTGAACCCCGGGTTCAAGGTCGTT TCGCACACATCGTCATGGCGGAGAATG	1085474	1085291	184	minus	IGRXC0901-XC0902 XC_0901 conserved hypothetical protein XC_0902 conserved hypothetical protein	sRNA-C2
1794	GCCCGAATAGCTCAGCCGGTTAGAGCACTTGACTGTTAATCAGGGGGTCGTTGGTTCGAGTCCAACTACGGGCGCC	1952406	1952481	76	plus	XC4340 Asn tRNA
1795	GGAGCGATGCCCGAGCGGCTGAAGGCGGCTCCCCTGCTAAGGGAGTATAGGGTCAAAAGCTCTATCGAGGGTTCGAACCC CTCTCGCTCTGCCA	3035204	3035112	93	minus	XC4359 Ser tRNA
1796	GGAGCGGTAGTTCAGCTGGTTAGAATGCTGGCCTGTCACGCCGGAGTTCGCGGGTTCGAGTCCCGTCCGCTCCGCCA	3904973	3904897	77	minus	XC4368 Asp tRNA
1797	CTCCCTGGTGAAATTAGCGCTGTGGAACCACCCGATCCCATCCCGAACTCGGAAGTGAAACGCAGCTGCGCCGATGGTAG TGTGGCTCAAGCCATGCGAGAGTAGGTCATCGCCAGGGGC	4632457	4632338	120	minus	XC4382,XC4389 5S ribosomal RNA
1798	GGAGCGGTAGTTCAGCTGGTTAGAATGCTGGCCTGTCACGCCGGAGTTCGCGGGTTCGAGTCCCGTCCGCTCCGCCA	3904973	3904897	77	minus	XC4368 Asp tRNA
1799	GGGCGGTTAGCTCAGCGGTAGAGCACTACCTTGACATTAAAAGGGGTCACAGGTTCGAACCCTGTACCGCCCACCAC	1955335	1955410	76	plus	XC4341 Val tRNA
1800	CTCCCTGGTGAAATTAGCGCTGTGGAACCACCCGATCCCATCCCGAACTCGGAAGTGAAACGCAGCTGCGCCGATGGTAG TGTGGCTCAAGCCATGCGAGAGTAGGTCATCGCCAGGGGC	4632457	4632338	120	minus	XC4382,XC4389 5S ribosomal RNA
1801	GGGCCGTTAGCTCAGTCGGTAGAGCAGAAGACTTTTAATCTTTTGGTCGATGGTTCGAATCCATCACGGCCCACC	1387670	1387744	75	plus	XC4337 Lys tRNA
1802	AAGCCCCCTAAAGGAACCATATAGACCCATTTAGAGTTGATAGGTCAGGTGTGTAAGTACAGCAATGTATTGAGCTAACT GATACTAATGATCCGTGCGGCTTGACCA	4632687	4632583	105	minus	XC4383,XC4390 23S ribosomal RNA
1803	CTCCCTGGTGAAATTAGCGCTGTGGAACCACCCGATCCCATCCCGAACTCGGAAGTGAAACGCAGCTGCGCCGATGGTAG TGTGGCTCAAGCCATGCGAGAGTAGGTCATCGCCAGGGGC	4632457	4632339	120	minus	XC4382,XC4389 5S ribosomal RNA
1804	CTCCCTGGTGAAATTAGCGCTGTGGAACCACCCGATCCCATCCCGAACTCGGAAGTGAAACGCAGCTGCGCCGATGGTAG TGTGGCTCAAGCCATGCGAGAGTAGGTCATCGCCAGGGGC	4632457	4632338	120	minus	XC4382,XC4389 5S ribosomal RNA
1805	GCGTTCTCTGCTGTGAACGACGGTGTGCAAAACATTCGCCTTGTCCCTTAATTACGACCACGGGGGCGCGACGAAGCCGG GAGTGCAAGTCCGCCTTGTAGCGGGAAGCCCGACGGCCTAACAACGTCCCCACTTGAACCCCGGGTTCAAGGTCGTTTTG CACACATCGTCATGGCGGAGAATGCAA	1085474	1085288	187	minus	IGRXC0901-XC0902 XC_0901 conserved hypothetical protein XC_0902 conserved hypothetical protein	sRNA-C2
1806	TGCGGGGTGGAGCAGTCTGGCAGCTCGTCGGGCTCATAACCCGAAGGTCGCAGGTTCAAATCCTGCCCCCGCTACCA	1923546	1923622	77	plus	XC4339 Met tRNA
1807	AAGCTTAACCTTCGGGAGGGCGCTTGCCACGGTGTGGCCGATGACTGGGGTGAAGTCGTAACAAGGTAGCCGTATCGGAA GGTGCGGCTGCATCACCTCC	4636059	14635961	99	minus	XC4386,XC4393 16S ribosomal RNA
1808	GCGTTCTCTGCTGTGAACGACGGTGTGCAAAACATTCGCCTTGTCCCTTAATTACGACCACGGGGGCGCGACGAAGCCGG GAGTGCAAGTCCGCCTTGTAGCGGGAAGCCCGACGGCCTAACAACGTCCCCACTTGAACCCCGGGTTCAAGGTCGTTTCG CACACATCGTCATGGCGGAGAATGCAA	1085474	1085288	187	minus	IGRXC0901-XC0902 XC_0901 conserved hypothetical protein XC_0902 conserved hypothetical protein	sRNA-C2
1809	GCGTTCTCTGCTGTGAACGACGGTGTGCAAAACATTCGCCTTGTCCCTTAATTACGACCACGGGGGCGCGACGAAGCCGG GAGTGCAAGTCCGCCTTGTAGCGGGAAGCCCGACGGCCTAACAACGTCCCCACTTGAACCCCGGGTTCAAGGTCGTTTCG CACACATCGTCATGGCGGAGAATGCAA	1085474	1085288	187	minus	IGRXC0901-XC0902 XC_0901 conserved hypothetical protein XC_0902 conserved hypothetical protein	sRNA-C2
1810	GCCCAGGTGGCGGAATTGGTAGACGCACTAGCTTCAGGTGCTAGCGGGGGCAACTTCGTGGAGGTTCGAGTCCTCTCCTG GGCACCA	3267563	3267649	87	plus	XC4361 Leu tRNA
1811	TGCCCCGTCGCCAAGCGGTAAGGCACCTGACTCTGACTCAGGCATTCGGTGGTTCGAATCCATCCGGGGCAGCCA	580682	580608	75	minus	XC4334 Gln tRNA
1812	CGGAGCGGACGGGACTCGAACCCGCGACCTCCGGCGTGACAGGCCAGCATTCTAACCAGCTGAACTACCGCTCC	3904973	3904900	74	minus	XC4368 Asp tRNA
1813	TGCCCCGTCGCCAAGCGGTAAGGCACCTGACTCTGACTCAGGCATTCGGTGGTTCGAATCCATCCGGGGCAGCCA	580682	580608	75	minus	XC4334 Gln tRNA
1815	CTCCCTGGTGAAATTAGCGCTGTGGAACCACCCGATCCCATCCCGAACTCGGAAGTGAAACGCAGCTGCGCCGATGGTAG TGTGGCTCAAGCCATGCGAGAGTAGGTCATCGCCAGGGGC	4632457	4632338	120	minus	XC4382,XC4389 5S ribosomal RNA
1816	GCGTTCTCTGCTGTGAACGACGGTGCTCGCAATAAATGGCGCCTTGTCCCTTAATTACGACCACGGGCTCCTGGAAGGGG CCGGGAGTGCAAGTCCGCCTTGTAGCGGGAAGCCCGACGGCCTAACAACGTCCTACCTTTAGAACCCCGGGTTCAAGGTC GTTTCGCACACATCGTCATGGCGGAGAATGCAA	1085474	1085288	187	minus	IGRXC0901-XC0902 XC_0901 conserved hypothetical protein XC_0902 conserved hypothetical protein	sRNA-C2
1817	GGAGCGGTAGTTCAGCTGGTTAGAATGCTGGCCTGTCACGCCGGAGTTCGCGGGTTCGAGTCCCGTCCGCTCCGCCA	3904973	3904897	77	minus	XC4368 Asp tRNA
1818	GCGGGAATAGCTCAGTTGGTAGAGCGCAACCTTGCCAAGGTTGAGGTCGCGAGTTCGAGTCTCGTTTCCCGCTCCA	2414205	2414130	76	minus	XC4351 Gly tRNA
1819	GGAGCGATGCCCGAGCGGCTGAAGGGGCTCCCCTGCTAAGGGAGTATAGGGTCAAAAGCTCTATCGAGGGTTCGAATCCC TCTCGCTCCGCCA	3035204	3035112	93	minus	XC4359 Ser tRNA
1821	TGCCCCGTCGCCAAGCGGTAAGGCACCTGACTCTGACTCAGGCATTCGGTGGTTCGAATCCATCCGGGGCAGCCA	580682	580608	75	minus	XC4334 Gln tRNA
1822	GCGTTCTCTGCTGTGAACGACGGTGTGCAAAACATTCGCCTTGTCCCTTAATTACGACCACGGGGGCGCGACGAAGCCGG GAGTGCAAGTCCGCCTTGTAGCGGGAAGCCCGACGGCCTAACAACGTCCCCACTTGAACCCCGGGTTCAAGGTCGTTTGG CACACATCGTCATGGCGGAGAA	1085474	1085293	182	minus	IGRXC0901-XC0902 XC_0901 conserved hypothetical protein XC_0902 conserved hypothetical protein	sRNA-C2
1823	GGAGCGGTAGTTCAGCTGGTTAGAATGCTGGCCTGTCACGCCGGAGTTCGCGGGTTCGAGTCCCGTCCGCTCCGCCA	3904973	3904897	77	minus	XC4368 Asp tRNA
1824	ACAAGCCCCCTAAAGGAACCATATAGACTATGTGGTTGATAGGTCAGGTGTGTAAGTACAGCAATGTATTGAGCTAACTG ATACTAATGATCCGTGCGGCTTGACCA	4632689	4632583	107	minus	XC4383,XC4390 23S ribosomal RNA
1825	GCCCAGGTGGCGGAATTGGTAGACGCACTAGCTTCAGTGCTAGCGGGGGCAACTTCGTGGAGGTTCGAGTCCTCTCCTGG GCACCA	3267563	3267649	87	plus	XC4361 Leu tRNA
1826	CTCCCCGGTGAAATTAGCGCTGTGGAACCACCCGATCCCATCCCGAACTCGGAAGTGAAACGCAGCTGCGCCGATGGTAG TGTGGCTCAAGCCATGCGAGAGTAGGTCATCGCCAGGGGC	4632457	4632338	120	minus	XC4382,XC4389 5S ribosomal RNA
1827	GCGTTCTCTGCTGTGAACGACGGTGTGCAAAACATTCGCCTTGTCCCTTAATTACGACCACGGGGGCGCGACGAAGCCGG GAGTGCAAGTCCGCCTTGTAGCGGGAAGCCCGACGGCCTAACAACGTCCCCACTTGAACCCCGGGTTCAAGGTCGTGTTC GCACACATCGTCATGGCGGAGAAT	1085474	1085292	183	minus	IGRXC0901-XC0902 XC_0901 conserved hypothetical protein XC_0902 conserved hypothetical protein	sRNA-C2
1828	GGAGCGGTAGTTCAGCTGGTTAGAATGCTGGCCTGTCACGCCGGAGTTCGCGGGTTCGAGTCCCGTCCGCTCCGCCA	3904973	3904897	77	minus	XC4368 Asp tRNA
1829	CTCCCTGGTGAAATTAGCGCTGTGGAACCACCCGATCCCATCCCGAACTCGGAAGTGAAACGCAGCTGCGCCGATGGTAG TGTGGCTCAAGCCATGCGAGAGTAGGTCATCGCCAGGGGC	4632457	4632338	120	minus	XC4382,XC4389 5S ribosomal RNA
1830	GCCCGAATAGCTCAGCCGGTTAGAGCACTTGACTGTTAATCAGGGGGTCGTTGGTTCGAGTCCAACTTCGGGCGCCA	1952406	1952482	77	plus	XC4340 Asn tRNA
1831	GGAGAGGTGGCAGAGCGGTTGAATGTACCTGACTCGAAATCAGGCAGGCGTTTATAGCGCCTCGGGGGTTCGAATCCCCC CCTCTCCGCCA	3896532	3896442	91	minus	XC4367 Ser tRNA
1832	GGCCGTTAGCTCAGTTGGTAGAGCAGTTGACTCTTAATCAATAGGTCCAAGGTTCGAATCCTTGACGGCCCACCA	3912229	3912154	75	minus	XC4372 Lys tRNA
1833	GTCCCCATCGTCTAGAGGCCTAGGACACCACCCTTTCACGGTGGACACCGGGGTTCGAATCCCCGTGGGGACGCCA	2373952	2373877	76	minus	XC4347 Glu tRNA
1834	TGGTGTGAGCCTGTCGGGATCGAACAGACCCATTAAACGGCTTGCAAAGCAGGTGCTCTCCCAGCTGAGCTAAGAAGAGC GGCGCG					not found
1835	GGGGCCTTAGCTCAGCTGGGAGAGCACCTGCTTTGCAAGCAGGGGGTCGTCGGTTCGATCCCGACAGGCTCCACCA					not found
1837	GCCCAGGTGGCGGAATTGGTAGACGCACTAGCTTCAGGTGCTAGCGGGGGCAACTTCGTGGAGGTTCGAGTCCTCTCCTG GGCACCA	3267563	3267649	87	plus	XC4361 Leu tRNA
1839	GGGGCCATAGCTCAGCTGGGAGAGCGCCTGCATGGCATGCAGGAGGTCGGCGGTTCGATCCCGCCTGGCTCCACCA	2374081	2374006	76	minus	XC4348 Ala tRNA
1840	TGCCCCGTCGCCAAGCGGTAAGGCACCTGACTCTGACTCAGGCATTCGGTGGTTCGAATCCATCCGGGGCAGCCA	580682	580608	75	minus	XC4334 Gln tRNA
1841	GGAGCGATGCCCGAGCGGCTGAAGGGGCTCCCCTGCTAAGGGAGTATAGGGTCAAAAGCTCTATCGAGGGTTCGAATCCC TCTCGCTCCGC	3035204	3035114	91	minus	XC4359 Ser tRNA
1844	CGGGGTATAGCGCAGCCTGGTAGCGCACCAGTCTGGGGGACTAGTGGTCGTCGGTTCGAATCCGGCTACCCCGACCA	1993172	1993248	77	plus	XC4342 Pro tRNA
1846	GGAGCGGTAGTTCAGCTGGTTAGAATGCTGGCCTGTCACGCCGGAGGTCGCGGGTTCGAGTCCCGTCCGCTCCGCCA	3904973	3904897	77	minus	XC4368 Asp tRNA
1848	GCTGGCATAGCTCAGTTGGTAGAGCAACCGCCTTGTAAGCGGTAGGTCCCCAGTTCGAATCCGGGTGCCGGCACCA	4738529	4738454	76	minus	XC4388 Thr tRNA
1849	GGAGCGGTAGTTCAGCTGGTTAGAATGCTGGCCTGTCACGCCGGAGGTCGCGGGTTCGAGTCCCGTCCGCTCCGCCA	3904973	3904897	77	minus	XC4368 Asp tRNA
1850	GTGGAGCCTGTCGGGATCGAACCGACGACCCCCTGCTTGCAAGCAGGTGCTCTCCCAGCTGAGCTAAGGCCCC					not found
1851	CTCCCTGGTGAAACTAGCGCTGTGGAACCACCCGATCCCATCCCGAACTCGGAAGTGAAACGCAGCTGCGCCGATGGTAG TGTGGCTCAAGCCATGCGAGAGTAGGTCATCGCCAGGGGC	4632457	4632338	120	minus	XC4382,XC4389 5S ribosomal RNA
1852	CCAGGTGGCGGAATTGGTAGACGCACTAGCTTCAGGTGCTAGCGGGGGCAACTTCGTGGAGGTTCGAGTCCTCTCCTGGG CACCA	3267563	3267649	85	plus	XC4361 Leu tRNA
1853	TGCCCCGTCGCCAAGCGGTAAGGCACCTGACTCTGACTCAGGCATTCGGTGGTTCGAATCCATCCGGGGCAGCCA	580682	580608	75	minus	XC4334 Gln tRNA
1854	CTCCCTGGTGAAATTAGCGCTGTGGAACCACCCGATCCCATCCCGAACTCGGAAGTGAAACGCAGCTGCGCCGATGGTAG TGTGGCTCAAGCCATGCGAGAGTAGGTCATCGCCAGGGGC	4632457	4632338	120	minus	XC4382,XC4389 5S ribosomal RNA
1855	CCAGGTGGCGGAATTGGTAGACGCACTAGCTTCAGGTGCTAGCGGGGGCAACTTCGTGGAGGTTCGAGTCCTCTCCTGGG CACCA	3267563	3267649	85	plus	XC4361 Leu tRNA
1856	GGAGCGGTAGTTCAGCTGGTTAGAATGCTGGCCTGTCACGCCGGAGGTCGCGGGTTCGAGTCCCGTCCGCTCCGCCA	3904973	3904897	77	minus	XC4368 Asp tRNA
1857	GGGTCTGTAGCTCAGGTGGTTAGAGCGCACCCCTGATAAGGGTGAGGTCGGTAGTTCGAGTCTACCCAGACCCACCAC	4635768	4635691	78	minus	XC4384 Ile tRNA
1859	TGCCCCGTCGCCAAGCGGTAAGGCACCTGACTCTGACTCAGGCATTCGGTGGTTCGAATCCATCCGGGGCAGCCA	580677	580608	70	minus	XC4334 Gln tRNA
1860	GGAGCGATGCCCGAGCGGCTGAAGGGGCTCCCCTGCTAAGGGAGTATAGGGTCAAAAGCTCTATCGAGGGTTCGAATCCC TCTCGCTCCGCCCATCGATCCTGCAGGTGCGTCACTCCCTGGTGAAATTAGT	3035204	3035113	92	minus	XC4359 Ser tRNA
1861	CTCCCTGGTGAAATTAGCGCTGTGGAACCACCCGATCCCATCCCGAACTCGGAAGTGAAACGCGGCTGCGCCGATGATAG TGTGGCTCAAGCCATGCGAGAGTATGTCATCGCCAGGGACT	4632457	4632337	121	minus	XC4382,XC4389 5S ribosomal RNA
1862	GGGCGGTTAGCTCAGCGGTAGAGCACTACCTTGACATGGTAGGGGTCACAGGTTCGAACCCTGTACCGCCCACCAC	1955335	1955410	76	plus	XC4341 Val tRNA
1863	GGAGAGGTGGCAGAGCGGCTGAATGTACCTGACTCGAAATCAGGCAGGCGTTTATAGCGCCTCGGGGGTTCGAATCCCCC CCTCTCCGCCA	3896532	3896442	91	minus	XC4367 Ser tRNA
1865	TGCCCCGTCGCCAAGCGGTAAGGCACCTGACTCTGACTCAGGCATTCGGTGGTTCGAATCCATCCGGGGCAGCCA	580682	580608	75	minus	XC4334 Gln tRNA
1866	GGAGCGGTAGTTCAGCTGGTTAGAATGCTGGCCTGTCACGCCGGAGGTGGCGGGTTCGAGTCCCGTCCGCTCCGCC	3904973	3904898	76	minus	XC4368 Asp tRNA
1867	CTCCCTGGTGAAATTAGCGCTGTGGAACCACCCGATCCCATCCCGAACTCGGAAGTGAAACGCGGCTGCGCCGATGATAG TGTGGCTCAAGCCATGCGAGAGTATGTCATCGCCAGGGACT	4632457	4632337	121	minus	XC4382,XC4389 5S ribosomal RNA
1868	CTCCCTGGTGAAATTAGCGCTGTGGAACCACCCGATCCCATCCCGAACTCGGAAGTGAAACGCAGCTGCGCCGATGGTAG TGTGGCTCAAGCGCATGCGAGAGTAGGTCATCGCCAGGGG	4632457	4632339	120	minus	XC4382,XC4389 5S ribosomal RNA
1869	GCGTTCTCTGCTGTGAACGACGGTGTGCAAAACATTCGCCTTGTCCCTTAATTACGACCACGGGGGCGCGACGAAGCCGG GAGTGCAAGTCCGCCTTGTAGCGGGAAGCCCGACGGCCTAACAACGTCCCCACTTGAACCCCGGGTTCAAGGTCGTTTCG CACACATCGTCATGGCGGAGAATGCAAT	1085474	1085287	188	minus	IGRXC0901-XC0902 XC_0901 conserved hypothetical protein XC_0902 conserved hypothetical protein	sRNA-C2
1870	TGCGGGGTGGAGCAGTCTGGCAGCTCGTCGGGCTCATAACCCGAAGGTCGCAGGTTCAAATCCTGCCCCCGCTACCA	1923546	1923622	77	plus	XC4339 Met tRNA
1871	TGCGGGGTGGAGCAGTCTGGCAGCTCGTCGGGCTCATAACCCGAAGGTCGCAGGTTCAAATCCTGCCCCCGCTACCA	1923554	1923622	77	plus	XC4339 Met tRNA
1872	GAGAGGTGGCAGAGCGGTTGAATGTACCTGACTCGAAATCAGGCAGGCGTTTATAGCGCCTCGGGGGTTCGAATCCCCCC CTCTCCG	3896531	3896445	87	minus	XC4367 Ser tRNA
1873	GGAGCGGTAGTTCAGCTGGTTAGAATGCTGGCCTGTCACGCCGGAGGTGGCGGGTTCGAGTCCCGTCCGCTCCGCCA	3904973	3904897	77	minus	XC4368 Asp tRNA
1874	CTCCCTGGTGAAATTAGCGCTGTGGAACCACTCGATCCCATCCCGAACTCGGAAGTGAAACGCAGCTGCGCCGATGGTAG TGTGGCTCAAGCCATGCGAGAGTAGGTCATCGCCAGGGGC	4632457	4632338	120	minus	XC4382,XC4389 5S ribosomal RNA
1875	TGCGGGGTGGAGCAGTCTGGCAGCTCGTCGGGCTCATAACCCGAAGGTCGCAGGTTCAAATCCTGCCCCCGCTACCA	1923557	1923622	77	plus	XC4339 Met tRNA
1876	GGAGCGGTAGTTCAGCTGGTTAGAATGCTGGCCTGTCACGCCGGAGGTCGCGGGTTCGAGTCCCGTCCGCTCCGCCA	3904973	3904897	77	minus	XC4368 Asp tRNA
1877	GCTGGCATAGCTCAGTTGGTAGAGCAACCGCCTTGTAAGCGGTAGGTCCCCAGTTCGAATCCGGGTGCCGGCACCA	4738529	4738454	76	minus	XC4388 Thr tRNA
1878	CTCCCTGGTGAAATTAGCGCTGTGGAACCACCCGATCCCATCCCGAACTCGGAAGTGAAACGCAGCTGCGCCGATGGTAG TGTGGCTCAAGCCATGCGAGAGTAGGTCATCGCCAGGGG	4632457	4632339	119	minus	XC4382,XC4389 5S ribosomal RNA
1879	GGGGCCATAGCTCAGCTGGGAGAGCGCCTGCATGGCATGCAGGAGGTCGGCGGTTCGATCCCGCCTGGCTCCACCA	2374081	2374006	76	minus	XC4348 Ala tRNA
1881	GGAGCGATGCCCGAGCGGCTGAAGGGGCTCCCCTGCTAAGGGAGTATAGGGTCAAAAGCTCTATCGAGGGTTCGAATCCC TCTCGCTCCGCC	3035204	3035112	93	minus	XC4359 Ser tRNA
1882	CTCCCTGGTGAAATTAGCGCTGTGGAACCACCCGATCCCATCCCGAACTCGGAAGTGAAACGCAGCTGCGCCGATGGTAG TGTGGCTCAAGCCATGCGAGAGTAGGTCATCGCCAGGGGC	4632457	4632338	120	minus	XC4382,XC4389 5S ribosomal RNA
1883	GCGTTCTCTGCTGTGAACGACGGTGTGCAAAACATTCGCCTTGTCCCTTAATTACGACCACGGGGGCGCGACGAAGCCGG GAGTGCAAGTCCGCCTTGTAGCGGGAAGCCCGACGGCCTAACAACGTCCCCACTTGAACCCCGGGTTCAAGGTCGTTTCG CACACATCGTCATGGCGGAGAATGCAA	1085474	1085287	188	minus	IGRXC0901-XC0902 XC_0901 conserved hypothetical protein XC_0902 conserved hypothetical protein	sRNA-C2
1884	CTCCCTGGTGAAATTAGCGCTGTGGAACCACCCGATCCCATCCCGAACTCGGAAGTGAAACGCAGCTGCGCCGATGGTAG TGTGGCTCAAGCCATGCGAGAGTAGGTCATCGCCAGGGGC	4632457	4632338	120	minus	XC4382,XC4389 5S ribosomal RNA
1885	GTCCCCATCGTCTAGAGGCCTAGGACACCACCCTTTCACGGTGGACACCGGGGTTCGAATCCCCGTGGGGACGCCA	2373952	2373877	76	minus	XC4347 Glu tRNA
1886	CTCCCTGGTGAAATTAGCGCTGTGGAACCACCCGATCCCATCCCGAACTCGGAAGTGAAACGCAGCTGCGCCGATGGTAG TGTGGCTCAAGCCATGCGAGAGTAGGTCATCGCCAGGGGC	4632457	4632338	120	minus	XC4382,XC4389 5S ribosomal RNA
1887	CTCCCTGGTGAAATTAGCGCTGTGGAACCACCCGATCCCATCCCGAACTCGGAAGGGAAACGCAGCTGCGCCGATGGTAG TGTGGCTCAAACCATGCGAGAGTAGGTCATCGCCAGGGGC	4632457	4632338	120	minus	XC4382,XC4389 5S ribosomal RNA
1888	GGGGCCTTAGCTCAGCTGGGAGAGCACCTGCTTTGCAAGCAGGGGATCGTCGGTTCGATCCCGACAGGCTCCACCA	4635863	4635788	76	minus	XC4385 Ala tRNA
1889	CAAGTCCGCCTTGTAGCGGGAAGCCCGACGGCCTACTCTCTAACGATCCCCACTTGAACCCCGGGTTCAAGGTCGTTTCG CACACATCGTCATGGCGGAGAATGCAA	1085389	1085288	102	minus	IGRXC0901-XC0902 XC_0901 conserved hypothetical protein XC_0902 conserved hypothetical protein	sRNA-C2
1890	GGGGCCTTAGCTCAGCTGGGAGAGCACCTGCTTTGCAAGCAGGGGGTCGTCGGTTCGATCCCGACAGGCTCCACCAT	4635863	4635787	77	minus	XC4385 Ala tRNA
1891	CTCCCTGGTGACATTAGCGCTGTGGAACCACCCGATCCCATCCCGAACTCGGAAGTGAAACGCAGCTGCGCCGATGGTAG CGTGGCTCAAGCCATGCGAGAGTAGGTCATCGCCAGGGGC	4632457	4632339	120	minus	XC4382,XC4389 5S ribosomal RNA
1892	GCCCGAATAGCTCAGCCGGTTAGAGCACTTGACTGTTAATCAGGGGGTCGTTGGTTCGAGTCCAACTACGGGCGCC	1952406	1952481	76	plus	XC4340 Asn tRNA
1894	GCGTCAGCGTTCTCTGCTGTGAACGACGGTGTGCAAAACATTCGCCTTGTCCCTTAATTACGACCACGGGGGCGCGACGA AGCCGGGAGTGCAAGTCCGCCTTGTAGCGGGAAGCCCGACGGCCTAACAACGTCCCCACTTGAACCCCGGGTTCAAGGTC GTTTCGCACACATCG	1085474	1085306	169	minus	IGRXC0901-XC0902 XC_0901 conserved hypothetical protein XC_0902 conserved hypothetical protein	sRNA-C2
1895	GGGGCCTTAGCTCAGCTGGGAGAGCACCTGCTTTGCAAGCAGGGGGTCGTCGGTTCGATCCCGACAGGCTCCACCA	4635863	4635788	76	minus	XC4385 Ala tRNA
1896	GGGTCTGTAGCTCAGGTGGTTAGAGCGCACCTAATGATAAGGGTGAGGTCGGTAGTTCGAGTCTACCCTGACCCACC	4635768	4635693	76	minus	XC4384 Ile tRNA
1898	TGCGGGGTGGAGCAGTCTGGCAGCTCGTCGGGCTCATAACCCGAAGGTCGCAGGTTCAAATCCTGCCCCCGCTACCA	1923546	1923622	77	plus	XC4339 Met tRNA
1899	AAGTACAGCAATGTATTGAGCTAACTGATACTAATGATCCGTGCGGCTTGACCA	4632636	4632583	54	minus	IGRXC4382-4383 XC_4382 5S ribosomal RNA XC_4383 23Sribosomal RNA	sRNA-C6
1900	TGCGGGGTGGAGCAGTCTGGCAGCTCGTCGGGCTCATAACCCGAAGGTCGCAGGTTCAAATCCTGCCCCCGCTACCA	1923546	1923622	77	plus	XC4339 Met tRNA
1901	AAGCCCCCTAAAGGAACCATATAGACTATGTGGTTGATAGGTCAGGTGTGTAAGTACAGCAATGTATTGAGCTAACTGAT ACTAATGATCCGTGCGGCTTGACCA	4632687	4632583	105	minus	XC4383,XC4390 23S ribosomal RNA
1902	GCCCAGGTGGCGGAATTGGTAGACGCACTAGCTTCAGGTGCTAGCGGGGGCAACTTCGTGGAGGTTCGAGTCCTCTCCTG GGCACCA	3267563	3267649	87	plus	XC4361 Leu tRNA
1903	GCCCAGGTGGCGGAATTGGTAGACGCACTAGCTTCAGGTGCTAGCGGGGGCAACTTCGTGGAGGTTCGAGTCCTCTTCTG GGCACCA	3267563	3267649	87	plus	XC4361 Leu tRNA
1904	GCGTTCTCTGCTGTGAACGACGGTGTGCAAAACATTCGCCTTGTCCCTTAATTACGACCACGGGGGCGCGACGAAGCCGG GAGTGCAAGTCCGCCTTGTAGCGGGAAGCCCGACGGCCTAACAACGTCCCCACTTGAACCCCGGGTTCAAGGTCGTTTCG CACACATCGTCATGGCGGAGAATGC	1085474	1085290	185	minus	IGRXC0901-XC0902 XC_0901 conserved hypothetical protein XC_0902 conserved hypothetical protein	sRNA-C2
1905	ACAAGCCCCCTAAAGGAACCATATAGGCTATGTGGTTGATAGGTCAGGTGTGTAAGTACAGCAATGTATTGAGCTAACTG ATACTAATGATCCGTGCGGCTTGACCA	4632689	4632583	107	minus	XC4383,XC4390 23S ribosomal RNA
1906	GGGGCCATAGCTCAGCTGGGAGAGCGCCTGCATGGCATGCAGGAGGTCGGCGGTTCGATCCCGCCTGGCTCCACCA	2374081	2374006	76	minus	XC4348 Ala tRNA
1907	GAGTGTGTCCGAGTGGTTGAAGGAGCACGCCTGGAAAGTGTGTAAGCGTCTAAACCGCTTCGGGGGTTCGAATCCCCCTC TCTCCGCCA	3890300	3890211	90	minus	XC4366 Ser tRNA
1908	CGAGTGCATCCTGTGCGCGTGCTGCTCCACCAGCTGCCCGAGCTACTGGTGGAACGGCGAG	2397271	2397331	61	plus	XC_1985 succinate dehydrogenase iron-sulfur protein
1909	GGAGCGGTAGTTCAGCTGGTTAGAATGCTGGCCTGTCACGCCGGAGGTCGCGGGTTCGAGTCCCGTCCGCTCCGCCA	3904973	3904897	77	minus	XC4368 Asp tRNA
1911	CTCCCTGGTGAAATTAGCGCTGTGGAACCACCCGATCCCATCCCGAACTCGGAAGTGAAACGCAGCTGCGCCGATGGTAG TGTGGCTCAAGCCATGCGAGAGTAGGTCATCGCCAGGGGC	4632457	4632338	120	minus	XC4382,XC4389 5S ribosomal RNA
1912	CATCTAAGCGGGAAGCGCGCCTCAAGATGAGACTTCCCGGGGCACAAGCCCCCTAAAGGAACCATATAGACTATGTGGTT GATAGGTCAGGTGTGTAAGTACAGCAATGTATTGAGCTAACTGATACTAATGATCCGTGCGGCTTGACCA	4632732	4632583	150	minus	XC4383,XC4390 23S ribosomal RNA
1913	TGCCCCGTCGCCAAGCGGTAAGGCACCTGACTCTGACTCAGGCATTCGGTGGTTCGAATCCATCCGGGGCAGCCA	580682	580608	75	minus	XC4334 Gln tRNA
1914	CTCCCTGGTGAAATTAGCACTGTGGAACCACCCGATCCCATCCCGAACTCGGAAGTGAAACGCAGCTGCGCCGATGGTAG TGTGGCTCAAGCCATGCGAGAGTAGGTCATCGCCAGGGGC	4632457	4632338	120	minus	XC4382,XC4389 5S ribosomal RNA
1915	GGGGCCATAGCTCAGCTGGGAGAGCGCCTGCATGGCATGCAGGAGGTCGGCGGTTCGATCCCGCCTGGCTCCACCA	2374081	2374006	76	minus	XC4348 Ala tRNA
1916	GGAGCGATGCCCGAGCGGCTGAAGGGGCTCCCCTGCTAAGGGAGTATAGGGTCAAAAGCTCTATCGAGGGTTCGAATCCC TCTCGCTCCGCCA	3035204	3035112	93	minus	XC4359 Ser tRNA
1917	CTCCCTGGTGAAATTAGCGCTGTGGAACCACCCGATCCCATCCCGAACTCGGAAGTGAAACGCAGCTGCGCCGATGGTAG TGTGGCTCAAGCCATGCGAGAGTAGGTCATCGCCAGGGGC	4632457	4632338	120	minus	XC4382,XC4389 5S ribosomal RNA
1918	GGGGCGGTAGCTCAGCTGGGAGAGCGTCGCGTTCGCATCGCGAAGGTCGAGGGTTCGATCCCCTTCCGCTCCACCA	2195026	2194951	76	minus	XC4344 Ala tRNA
1920	GGAGCGGTAGTTCAGCTGGTTAGAATGCTGGCCTGTCACGCCGGAGGTCGCGGGTTCGAGTCCCGTCCGCTCCGCCA	3904973	3904897	77	minus	XC4368 Asp tRNA
1921	CTCCCTGGTGAAATTAGCGCTGTGGAACCACCCGATCCCATCCCGAACTCGGAAGTGAAACGCAGCTGCGCCGATGGTAG TGTGGCTCAAGCCATGCGAGAGTAGGTCATCGCCAGGGGC	4632457	4632338	120	minus	XC4382,XC4389 5S ribosomal RNA
1922	CTCCCTGGTGAAATTAGCGCTGTGGAACCACCCGATCCCATCCCGAACTCGGAAGTGAAACGCAGCTGCGCCGGTGGTAG TGTGGCTCAAGCCATGCGAGAGTAGGTCATCGCCAGGGGC	4632457	4632338	120	minus	XC4382,XC4389 5S ribosomal RNA
1923	TGCGGGGTGGAGCAGTCTGGCAGCTCGTCGGGCTCATAACCCGAAGGTCGCAGGTTCAAATCCTGCCCCCGCTACCA	1923546	1923622	77	plus	XC4339 Met tRNA
1924	GCGTTCTCTGCTGTGAACGACGGTGTGCAAAACATTCGCCTTGTCCCTT	1085474	1085426	49	minus	IGRXC0901-XC0902 XC_0901 conserved hypothetical protein XC_0902 conserved hypothetical protein	sRNA-C2
1925	GGGTCTGTAGCTCAGGTGGTTAGAGCGCACCCCTGATAAGGGTGAGGTCGGTAGTTCGAGTCTACCCAGACCCACCAC	4635768	4635691	78	minus	XC4384 Ile tRNA
1927	GTCCCCATCGTCTAGAGGCCTAGGACACCACCCTTTCACGGTGGACACCGGGGTTCGAATCCCCGTGGGGACGCCA	2373952	2373877	76	minus	XC4347 Glu tRNA
1928	CTCCCTGGTGAAATTAGCGCTGTGGAACCACCCGATCCCATCCCGAATTCGGAAGTGAAACGCAGCTGCGCCGATGGTAG TGTGGCTCAAGCCATGCGAGAGTAGGTCATCGCCAGGGGC	4632457	4632338	120	minus	XC4382,XC4389 5S ribosomal RNA
1929	TGCGGGGTGGAGCAGTCTGGCAGCTCGTCGGGCTCATAACCCGAAGGTCGCAGGTTCAAATCCTGCCCCCGCTACCA	1923546	1923622	77	plus	XC4339 Met tRNA
1930	GGAGCGGTAGTTCAGCTGGTTAGAATGCTGGCCTGTCACGCCGGAGGTCGCGGGTTCGAGTCCCGTCCGCTCCGCCA	3904973	3904897	77	minus	XC4368 Asp tRNA
1931	TGCCCCGTCGCCAAGCGGTAAGGCACCTGACTCTGACTCAGGCATTCGGTGGTTCGAATCCATCCGGGGCAGCCA	580682	580608	75	minus	XC4334 Gln tRNA
1932	GCCCAGGTGGCGGACATCTGGTAAGCCACTAGCTTCAGGTGCTAGCGGGGGCACCTTCGTGGCTTCGAGTCCTCTTCTGG GCACC	3267563	3267648	87	plus	XC4361 Leu tRNA
1933	GCGTTCTCTGCTGTGAACGACGGTGTGCAAAACATTCGCCTTGTCCCTTAATTACGACCACGGGGGCGCGACGAAGCCGG GAGTGCAAGTCCGCCTTGTAGCGGGAAGCCCGACGGCCTAACAACGTCCCCACTTGAACCCCGGGTTCAAGGTCGTTTCG CACACATCGTCATGGCGGAGAATGCAA	1085474	1085288	187	minus	IGRXC0901-XC0902 XC_0901 conserved hypothetical protein XC_0902 conserved hypothetical protein	sRNA-C2
1934	GCGTTCTCTGCTGTGAACGACGGTGTGCAAAACATTCGCCTTGTCCCTTAATTACGACCACGGGGGCGCGACGAAGCCGG GAGTGCAAGTCCGCCTTGTAGCGGGAAGCCCGACGGCCTAACAACGTCCCCACTTGAACCCCGGGTTCAAGGTCGTTTCG CACACATCGTCATGGCGGAGAATGCAATTT	1085474	1085285	190	minus	IGRXC0901-XC0902 XC_0901 conserved hypothetical protein XC_0902 conserved hypothetical protein	sRNA-C2
1935	GGGTCTGTAGCTCAGGTGGTTAGAGCGCACCCCTGATAAGGGTGAGGTCGGTAGCTCGAGTCTACCCAGACCCACCA	4635768	4635691	78	minus	XC4384 Ile tRNA
1937	GCGTTCTCTGCTGTGAACGACGGTGTGCAAAACATTCGCCTTGTCCCTTAATTACGACCACGGGGGCGCGACGAAGCCGG GAGTGCAAGTCCGCCTTGTAGCGGGAAGCCCGACGGCCTAACAACGTCCCCACTTGAACCCCGGGTTCAAGGTCGTTTGG CACACATCGTCATGGCGGAGAA	1085474	1085293	182	minus	IGRXC0901-XC0902 XC_0901 conserved hypothetical protein XC_0902 conserved hypothetical protein	sRNA-C2
1938	GCCGGGAGTGCAAGTCCGCCTTGTAGCGGGAAGCCCGACGTCCTAACAACGTCCCCACTTGAACCCCGGGTTCAAGGTCG TTTCGCACACATCGTCATGGCGGAGAATGCAA	1085400	1085288	113	minus	IGRXC0901-XC0902 XC_0901 conserved hypothetical protein XC_0902 conserved hypothetical protein	sRNA-C2
1939	GCGCCCGTAGCTCAGTTGGATAGAGTACCTGGCTGCGAACCAGGCGGTCGGGAGTTCGAATCTCTCCGGGCGCACCA	3028285	3028361	77	plus	XC4357 Arg tRNA
1940	TGCGGGGTGGAGCAGTCTGGCAGCTCGTCGGGCTCATAACCCGAAGGTCGCAGGTTCAAATCCTGCCCCCGCTACCA	1923546	1923622	77	plus	XC4339 Met tRNA
1941	GGAGCGATGCCCGAGCGGCTGAACCGTGTGTGCTACGCCCTGCTAAGGGAGTATAGGGTCAAAAGCCCTATCAGGGCTTC GAATCCCTCTCGCTCCGCCA	3035204	3035112	93	minus	XC4359 Ser tRNA
1942	GCCCGAATAGCTCAGCCGGTTAGAGCACTTGACTGTTAATCAGGGGGTCGTTGGTTCGAGTCCAACTACGGGCGCCA	1952406	1952482	77	plus	XC4340 Asn tRNA
1943	GCCCAGGTGGCGGAATTGGTAGACGCACTAGCTTCAGGTGCTAGCGGGGGCAACTTCGTGGAGGTTCGAGTCCTCTCCTG GGCACCA	3267563	3267649	87	plus	XC4361 Leu tRNA
1944	CTCCCTGGTGAAATTAGCGCTGTGGAACCACCCGATCCCATCCCGAACTCGGAAGTGAAACGCAGCTGCGCCGATGGTAG TGTGGCTCAAGCCATGCGAGAGTAGGTCATCGCCAGGGGC	4632457	4632338	120	minus	XC4382,XC4389 5S ribosomal RNA
1945	GGGCCGTTAGCTCAGTTGGTAGAGCAGTTGACTCTTAATCGATAGGTCCAAGGTTCGAATCCTTGACGGCCCACC	3912228	3912154	75	minus	XC4372 Lys tRNA
1946	CTCCCTGGTGAAATTAGCGCTGTGGAACCACCCGATCCCATCCCGAACTCGGAAGTGAAACGCAGCTGCGCCGATGGTAG TGTGGCTCAAGCCGTGCGAGAGTAGGTCATCGCCAGGGG	4632457	4632339	119	minus	XC4382,XC4389 5S ribosomal RNA
1947	CTCCCTGGTGAAATTAGCGCTGTGGAACCACCCGATCCCATCCCGAACTCGGAAGTGAAACGCAGCTGCGCCGATGGTAG TGTGGCTCAAGCCATGCGAGAGTAGGTCATCGCCAGGGG	4632457	4632339	119	minus	XC4382,XC4389 5S ribosomal RNA
1948	TGCGGGGTGGAGCAGTCTGGCAGCTCGTCGGGCTCATAACCCGAAGGTCGCAGGTTCAAATCCTGCCCCCGCTACCA	1923546	1923622	76	plus	XC4339 Met tRNA
1950	GGGCGGTTAGCTCAGCGGTAGAGCACTACCTTGACATGGTAGGGGTCACAGGTTCGAACCCTGTACCGCCCACCAC	1955335	1955410	76	plus	XC4341 Val tRNA
1951	GCGCCCGTAGCTCAGTTGGATAGAGTACCTGGCTGCGAACCAGGCGGTCGGGAGTTCGAATCTCTCCGGGCGCACCA	3028285	3028361	77	plus	XC4357 Arg tRNA
1952	GCGGGAATAGCTCAGTTGGTAGAGCGCAACCTCGCCAAGGTTGAGGTCGCGAGTTCGAGTCTCGTTTCCCGCTCCA	2414205	2414130	76	minus	XC4351 Gly tRNA
1953	TGCGGGGTGGAGCAGTCTGGCAGCTCGTCGGGCTCATAACCCGAAGGTCGCAGGTTCAAATCCTGCCCCCGCTACCA	1923546	1923622	77	plus	XC4339 Met tRNA
1954	GTCCCCATCGTCTAGAGGCCTAGGACACCACCCTTTCACGGTGGACACCGGGGTTCGAATCCCCGTGGGGACGCCA	2373952	2373877	76	minus	XC4347 Glu tRNA
1955	GCCCAGGTGGCGGAATTGGTAGACGCACTAGCTTCAGGTGCTAGCGGGGGCAACTTCGTGGAGGTTCGAGTCCTCTCCTG GGCACCA	3267563	3267649	87	plus	XC4361 Leu tRNA
1956	GGAGCGATGCCCGAGCGGCTGAACCGTGTGTGCTACGCCCTGCTAAGGGAGTATAGGGTCAAAAGCCCTATCAGGGCTTC GAATCCCTCTCGCTCCGCC	3035204	3035113	92	minus	XC4359 Ser tRNA
1957	GGGCCTTAGCTCAGCTGGGAGAGCACCTGCTTGCAAGCAGGGGGTCGTCGGTTCGATCCCGACAGGCTCCACCA	4635862	4635788	75	minus	XC4385 Ala tRNA
1958	GCGTTCTCTGCTGTGAACGACGGTGTGCAAAACATTCGCCTTGTCCCTTAATTACGACCACGGGGGCGCGACGAAGCCGG GAGTGCAAGTCCGCCTTGTAGCGGGAAGCCCGACGGCCTAACAACGTCCCCACTTGAACCCCGGGTTCAAGGTCGTTTCG CACACATCGTCATGGCGGAGAATGCAA	1085474	1085288	187	minus	IGRXC0901-XC0902 XC_0901 conserved hypothetical protein XC_0902 conserved hypothetical protein	sRNA-C2
1959	GGAGCGGTAGTTCAGCTGGTTAGAATGCTGGCCTGTCACGCCGGAGGTCGCGGGTTCGAGTCCCGTCCGCTCCGCCA	3904973	3904897	77	minus	XC4368 Asp tRNA
1960	GGTGAAATTAGCGCTGTGGAACCACCCGATCCCATCCCGAACTCGGAAGTGAAACGCAGCTGCGCCGATGGTAGTGTGGC TCAAGCCATGCGAGAGTAGGTCATCGCCAGGGGC	4632451	4632338	114	minus	XC4382,XC4389 5S ribosomal RNA
1961	GCCCAGGTGGCGGAATTGGTAGACGCACTAGCTTCAGTGCTAGCGGGGGCAACTTCGTGGGGGTTCGAGTCCTCTCCTGG GCACC	3267563	3267648	86	plus	XC4361 Leu tRNA
1962	GCGTTCTCTGCTGTGAACGACGGTGTGCAAAACATTCGCCTTGTCCCTTAATTACGACCACGGGGGCGCGACGAAGCCGG GAGTGCAAGTCCGCCTTGTAGCGGGAAGCCCGACGGCCTAACAACGTCCCCACTTGAACCCCGGGTTCAAGGTCGTTTCG CACACATCGTCATGGCGGAGAATGCAA	1085474	1085288	187	minus	IGRXC0901-XC0902 XC_0901 conserved hypothetical protein XC_0902 conserved hypothetical protein	sRNA-C2
1963	GGAGCGGTAGTTCAGCTGGTTAGAATGCTGGCCTGTCACGCCGGAGGTCGCGGGTTCGAGTCCCGTCCGCTCCGCCA	3904973	3904897	77	minus	XC4368 Asp tRNA
1965	AGCTAACTGATACTAATGATCCGTGCGGCTTGACCA	4632618	4632583	36	minus	IGRXC4382-4383 XC_4382 5S ribosomal RNA XC_4383 23Sribosomal RNA	sRNA-C6
1966	GCCCAGGTGGCGGAATTGGTAGACGCACTAGCTTCAGGTGCTAGCGGGGGCAACTTCGTGGAGGTTCGAGTCCTCTTCTG GGCA	3267563	3267646	84	plus	XC4361 Leu tRNA
1967	GGGGCCATAGCTCAGCTGGGAGAGCGCCTGCATGGCATGCAGGAGGTCGGCGGTTCGATCCCGCCTGGCTCCACCA	2374081	2374006	76	minus	XC4348 Ala tRNA
1968	TGGTAGCGGGGGCAGGATTTGAACCTGCGACCTTCGGGTTATGAGCCCGACGAGCTGCCAGACTGCTCCACCCCGCA	1923546	1923622	77	plus	XC4339 Met tRNA
1969	CCCAGGTGGCGGAATTGGTAGACGCACTAGCTTCAGGTGCTAGCGGGGGCAACTTCGTGGAGGTTCGAGTCCTCTTCTGG GCACCA	3267564	3267649	86	plus	XC4361 Leu tRNA
1970	GCGTTCTCTGCTGTGAACGACGGTGTGCAAAACATTCGCCTTGTCCCTTAATTACGACCACGGGGGCGCGACGAAGCCGG GAGTGCAAGTCCGCCTTGTAGCGGGAAGCCCGACGGCCTAACAACGTCCCCACTTGAACCCCGGGTTCAAGGTCGTTTCG CACACATCGTCATGGCGGAGAATGCAA	1085474	1085288	187	minus	IGRXC0901-XC0902 XC_0901 conserved hypothetical protein XC_0902 conserved hypothetical protein	sRNA-C2
1971	GGAGCGATGCCCGAGCGGCTGAACCGTGTGTGCTACGCCCTGCTAAGGGAGTATAGGGTCAAAAGCCCTATCAGGGCTTC GAATCCCTCTCGCTCCGCCA	3035204	3035112	93	minus	XC4359 Ser tRNA
1972	GGGGCCTTAGCTCAGCTGGGAGAGCACCTGCTTTGCAAGCAGGGGGTCGTCGGTTCGATCCCGACAGGCTCCACCA	4635863	4635788	76	minus	XC4385 Ala tRNA
1973	CTCCCTGGTGAAATTAGCGCTGTGGAACCACCCGATCCCATCCCGAACTCGGAAGTGAAACGCAGCTGCGCCGATGGTAG TGTGGCTCAAGCCATGCGAGAGTAGGTCATCGCCAGGGGC	4632457	4632338	120	minus	XC4382,XC4389 5S ribosomal RNA
1974	TGCCCCGTCGCCAAGCGGTAAGGCACCTGACTCTGACTCAGGCATTCGGTGGTTCGAATCCATCCGGGGCAGCCA	580682	580608	75	minus	XC4334 Gln tRNA
1975	CTCCCTGGTGAAATTAGCGCTGTGGAACCACCCGATCCCATCCCGAACTCGGAAGTGAAACGCAGCTGCGCCGATGGTAG TGTGGCTCAAGCCATGCGAGAGTAGGTCATCGCCAGGGG	4632457	4632339	119	minus	XC4382,XC4389 5S ribosomal RNA
1976	CTCCCTGGTGAAATTAGCGCTGTGGAACTACCCGATCCCATCCCGAACTCGGAAGTGAAACGCAGCTGCGCCGATGGTAG TGTGGCTCAAGCCATGCGAGAGTAGGTCATCGCCAGGGGC	4632457	4632339	120	minus	XC4382,XC4389 5S ribosomal RNA
1977	TGCCCCGTCGCCAAGCGGTAAGGCACCTGACTCTGACTCAGGCATTCGGTGGTTCGAATCCATCCGGGGCAGCCA	580682	580608	75	minus	XC4334 Gln tRNA
1978	GGGGCCTTAGCTCAGCTGGGAGAGCACCTGCTTTGCAAGCAGGGGGTCGTCGGTTCGATCCCGACAGGCTCCACCA	4635863	4635788	76	minus	XC4385 Ala tRNA
1979	GGAGCGGTAGTTCAGCTGGTTAGAATGCTGGCCTGTCACGCCGGAGGTCGCGGGTTCGAGTCCCGTCCGCTCCGCCA	3904973	3904897	77	minus	XC4368 Asp tRNA
1980	CTCCCTGGTGAAATTAGCGCTGTGGAACCACCCGATCCCATCCCGAACTCGGAAAATGAAACGCAGCTGCGCCGATGGTA GTGTGGCCCATTGACGGCCGAGAGTAGGTCATCGCCAGAGG	4632457	4632339	121	minus	XC4382,XC4389 5S ribosomal RNA
1981	GCGTTCTCTGCTGTGAACGACGGTGTGCAAAACATTCGCCTTGTCCCTTAATTCGACCACGGGGGCGCGACGAAGCCGGG AGTGCAAGTCCGCCTTGTAGCGGGAAGCCCGACGGCCTAGCAACGTCCCCACTTGAACCCCGGGTTCAAGGTCGTTTCGC ACACATCGTCATGGCGGAGAATGCAA	1085474	1085288	187	minus	IGRXC0901-XC0902 XC_0901 conserved hypothetical protein XC_0902 conserved hypothetical protein	sRNA-C2
1982	CTCCCTGGTGAAATTAGCGCTGTGGAACCACCCGATCCCATCCCGAACTCGGAAGTAAAACGCAGCTGCGCCGATGGTGT GGCTCAAGCCATGCGAGAGTAGGTCATCGCCAGGGGCC	4632457	4632341	118	minus	XC4382,XC4389 5S ribosomal RNA
1983	CTCCCTGGTGAAATTAGCGCTGTGCCAACCACCCGATCCCATCCCGAACTCGGAAGTGAAACGCATTTGCGCCGATGGTA GTGTGGCTCAAGCCATGCGAGAGTAGGTCATCGCCAGGGGC	4632457	4632338	121	minus	XC4382,XC4389 5S ribosomal RNA
1984	CTCCCTGGTGAAATTAGCGCTGTGGAACCACCCGATCCCATCCCGAACTCGGAAGTGAAACGCAGCTGCGCCGATGGTAG TGTGGCTCAAGCCATGCGAGGGTAGGTCATCGCCAGGGGC	4632457	4632338	120	minus	XC4382,XC4389 5S ribosomal RNA
1986	GGGGCCATAGCTCAGCTGGGAGAGCGCCTGCATGGCATGCAGGAGGTCGGCGGTTCGATCCCGCCTGGCTCCACCA	2374081	2374006	76	minus	XC4348 Ala tRNA
1988	GGAGCGGTAGTTCAGCTGGTTAGAATGCTGGCCTGTCACGCCGGAGGTCGCGGGTTCGAGTCCCGTCCGCTCCGCCA	3904973	3904897	77	minus	XC4368 Asp tRNA
1989	GGAGCGATGCCTGAGCGGCTGAAGGGGCTCCCCTGCTAAGGGAGTATAGGGTCAAAAGCTCTATCGAGGGTTCGAATCCC TCTCGCTCCGCCA	3035204	3035112	93	minus	XC4359 Ser tRNA
1990	CCCAGGTGGCGGAATTGGTAGACGCACTAGCTTCAGTGCTAGCGGGGGCAACTTCGTGGAGGTTCGAGTCCTCTTCTGGG CACCA	3267564	3267649	87	plus	XC4361 Leu tRNA
1991	GCCCAGGTGGCGGAATTGGTAGACGCACTAGCTTCAGTGCTAGCGGGGGCAACTTCGTGGAGGTTCGAGTCCTCTTCTGG GCGCCA	3267563	3267649	87	plus	XC4361 Leu tRNA
1992	GGGGCCTTAGCTCAGCTGGGAGAGCACCTGCTTTGCAAGCAGGGGGTCGTCGGTTCGATCCCGACAGGCTCCACCA	4635863	4635788	76	minus	XC4385 Ala tRNA
1993	TGCGGGGTGGAGCAGTCTGGCAGCTCGTCGGGCTCATAACCCGAAGGTCGCAGGTTCAAATCCTGCCCCCGCTACCA	1923554	1923622	77	plus	XC4339 Met tRNA
1994	CTCCCTGGTGAAATTAGCGCTGTGGAACCACCCGATCCCATCCCGAACTCGGAAGTGAAACGCAGCTGCGCCGATGGTAG TGTGGCTCAAGCCATGCGAGAGTAGGTCATCGCCAGGGGC	4632457	4632338	120	minus	XC4382,XC4389 5S ribosomal RNA
1995	CTCCCTGGTGAAATTAGCGCTGTGGAACCACCCGATCCCATCCCGAACTCGGAAGTGAAACGCAGCTGCGCCGATGGTAG TGTGGCTCAAGCCATGCGAGAGTAGGTCATCGCCAGGGGC	4632457	4632338	120	minus	XC4382,XC4389 5S ribosomal RNA
1996	GGAGAGGTGGCAGAGCGGCTGAATGTACCTGACTCGAAATCAGGCAGGCGTTTATAGCGCCTCGGGGGTTCGAATCCCCC CCTCTCCGCCA	3896532	3896442	91	minus	XC4367 Ser tRNA
1997	GGAGCGATGCCCGAGCGGCTGAACCGTGTGTGCTACGCCCTGCTAAGGGAGTATAGGGTCAAAAGCCCTATCAGGGCTTC GAATCCCTCTCGCTCCGCCA	3035204	3035112	93	minus	XC4359 Ser tRNA
1998	GGAGAGGTGTCCGAGTGGTTGAAGGAGCACGCCTGGAAAGTGTGTAAGCGTCTAAACCGCGCTTCGGGGGTTCGAATCCC CCTCTCTCCGCCA	3890303	3890211	93	minus	XC4366 Ser tRNA
1999	GGGGCCTTAGCTCAGCTGGGAGAGCACCTGCTTTGCAAGCAGGGGGTCGTCGGTTCGATCCCGACAGGCTCCACCA					not found
2000	GCGTTCTCTGCTGTGAACGACGGTGTGCAAAACATTCGCCTTGTCCCTTAATTACGACCACGGGGGCGCGACGAAGCCGG GAGTGCAAGTCCGCCTTGTAGCGGGAAGCCCGACGGCCTAACAACGTCCCCACTTGAACCCCGGGTTCAAGGTCGTTTCG CACACATCGTCATGGCGGAGAATGCAA	1085474	1085288	187	minus	IGRXC0901-XC0902 XC_0901 conserved hypothetical protein XC_0902 conserved hypothetical protein	sRNA-C2
2001	GGAGCGGTAGTTCAGCTGGTTAGAATGCTGGCCTGTCACGCCGGAGGTCGCGGGTTCGAGTCCCGTCCGCTCCGCCA	3904973	3904897	77	minus	XC4368 Asp tRNA
2002	CTCCCTGGTGAAATTAGCGCTGTGGAACCACCCGATCCCATCCCGAACTCGGAAGTGAAACGCAGCTGCGCCGATGGTAG TGTGGCTCAAGCCATGCGAGAGTAGGTCATCGCCAGGGGC	4632457	4632338	120	minus	XC4382,XC4389 5S ribosomal RNA
2003	CTCCCTGGTGAAATTAGCGCTGTGGAACCACCCGATCCCATCCCGAACTCGGAAGTGAAACGCAGCTGCGCCGATGGTAG TGTGGCTCAAGCCATGCGAGAGTAGGTCATCGCCAGGGGC	4632457	4632338	120	minus	XC4382,XC4389 5S ribosomal RNA
2004	GGAGAGGTGTCCGAGTGGTTGAAGGAGCACGCCTGGAAAGTGTGTAAGCGTCTAAACCGCGCTTCGGGGGTTCGAATCCC CCCCTCTCCGCCA	3890303	3890211	93	minus	XC4366 Ser tRNA
2005	GGGGCCTTAGCTCAGCTGGGAGAGCACCTGCTTTGCAAGCAGGGGGTCGTCGGTTCGATCCCGACAGGCTCCACCA	4635863	4635788	76	minus	XC4385 Ala tRNA
2006	GGGGCCATAGCTCAGCTGGGAGAGCGCCTGCATGGCATGCAGGAGGTCGGCGGTTCGATCCCGCCTGGCTCCACCA	2374081	2374006	76	minus	XC4348 Ala tRNA
2007	CTCCCTGGTGAAATTAGCGCTGTGGAACCACCCGATCCCATCCCGAACTCGGAAGTGAAACGCAGCTGCGCCGATGGTAG TGTGGCTCAAGCCATGCGAGAGTAGGTCATCGCCAGGGGC	4632457	4632338	120	minus	XC4382,XC4389 5S ribosomal RNA
2009	GGAGCGGTAGTTCAGCTGGTTAGAATGCTGGCCTGTCACGCCGGAGGTCGCGGGTTCGAGTCCCGTCCGCTCCGCCA	3904973	3904897	77	minus	XC4368 Asp tRNA
2010	GGGGCCTTAGCTCAGCTGGGAGAGCACCTGCTTTGCAAGCAGGGGGTCGTCGGTTCGATCCCGACAGGCTCCACCA	4635863	4635788	76	minus	XC4385 Ala tRNA
2012	GGAGCGATGCCCGAGCGGCTGAACCGTGTGTGCTACGCCCTGCTAAGGGAGTATAGGGTCAAAAGCCCTATCAGGGCTTC GAATCCCTCTCGCTCCGCCA	3035204	3035112	93	minus	XC4359 Ser tRNA
2014	GGAGAGGTGTCCGAGTGGTTGAAGGAGCACGCCTGGAAAGTGTGTAAGCGTCTAAACCGCGCTTCGGGGGTTCGAATCCC CCTCTCTCCGCCA	3890303	3890211	93	minus	XC4366 Ser tRNA
2015	TGCGGGGTGGAGCAGTCTGGCAGCTCGTCGGGCTCATAACCCGAAGGTCGCAGGTTCAAATCCTGCCCCCGCTACCA	1923557	1923622	77	plus	XC4339 Met tRNA
2016	GCCGGCACCCGGATTCGAACTGGGGACCTACCGCTTACAAGGCGGTTGCTCTACCAACTGAGCTATGCCGGC	4738529	4738454	76	minus	XC4388 Thr tRNA
2017	GGGGCCTTAGCTCAGCTGGGAGAGCACCTGCTTGCAAGCAGGGGGTCGTCGGTTCGATCCCGACAGGCTCCACC	4635863	4635789	75	minus	XC4385 Ala tRNA
2018	CTCCCTGGTGAAATTAGCGCTGTGGAACCACCCGATCCCATCCCGAACTCGGAAGTGAAACGCAGCTGCGCGATGGTAGT GTGGCTCAAACCATGCGAGAGTAGGTCATCGCCAGGGG	4632457	4632339	118	minus	XC4382,XC4389 5S ribosomal RNA
2019	CTCCCTGGTGAAATTAGCGCTGTGGAACCACCCGATCCCATCCCGAACTCGGAAGTGAAACGCAGCTGCGCCGATGGTAG TGTGGCTCAAGCCATGCGAGAGTAGGTCATCGCCAGGGGC	4632457	4632338	120	minus	XC4382,XC4389 5S ribosomal RNA
2020	GCGTTCTCTGCTGTGAACGACGGTGTGCAAAACATTCGCCTTGTCCCTTAATTACGACCACGGGGGCGCGACGAAGCCGG GAGTGCAAGTCCGCCTTGTAGCGGGAAGCCCGACGGCCTAACAACGTCCCCACTTGAACCCCGGGTTCAAGGTCGTTTCG CACACATCGTCATGGCGGAGAATGCAA	1085474	1085288	187	minus	IGRXC0901-XC0902 XC_0901 conserved hypothetical protein XC_0902 conserved hypothetical protein	sRNA-C2
2021	GGAGCGATGCCCGAGCGGCTGAAGGGGCTCCCCTGCTAAGGGAGTATAGGGTCAAAAGCTCTATCGAGGGTTCGAATCCC TCTCGCTCCGCCA	3035204	3035112	93	minus	XC4359 Ser tRNA
2022	GTCCCCATCGTCTAGAGGCCTAGGACACCACCCACGGTGGACACCGGGGTTCGAATCCCCGTGGGGACGCCA	2373952	2373877	76	minus	XC4347 Glu tRNA
2023	GGAGCGATGCCCGAGCGGCTGAAGGGGCTCCCCTGCTAAGGGAGTATAGGGTCAAAACCTCTATCGAGGGTTCGAATCCC TCTCGCTCCGC	3035204	3035114	91	minus	XC4359 Ser tRNA
2025	TGGCGGAGCGAGAGGGATTCGAACCCTCGATAGAGCTTTTGACCCTATACTCCCTTAGCAGGGGAGCCCCTTCAGCCGCT CGGGCATCGCTCC	3035204	3035112	93	minus	XC4359 Ser tRNA
2026	GCCCGAATAGCTCAGCCGGTTAGAGCACTTGACTGTTAATCAGGGGGTCGTTGGTTCGAGTCCAACTACGGGCGCCA	1952406	1952482	77	plus	XC4340 Asn tRNA
2028	GTCCCCATCGTCTAGAGGCCTAGGACACCACCCTTTCACGGTGGACACCGGGGTTCGAATCCCCGTGGGGACGCCA	2373952	2373877	76	minus	XC4347 Glu tRNA
2029	GAGCCGATGTCGGATTAGCTAGTTGGCGGGGTAAAGGCCCACCAAGGCGACGATCCGTAGCTGGTCTGAG					not found
2030	CTCCCTGGTGAAATTAGCGCTGTGGAACCACCCGATCCCATCCCGAACTCGGAAGTGAAACGCAGCTGCGCCGATGGTAG TGTGGCTCAAGCCATGCGAGAGTAGGTCATCGCCAGGGGCT	4632457	4632337	121	minus	XC4382,XC4389 5S ribosomal RNA
2031	GGGCCGTTAGCTCAGTTGGTAGAGCAGTTGACTCTTAATCAATAGGTCCAAGGTTCGAATCCTTGACGGCCCACCA	3912229	3912154	76	minus	XC4372 Lys tRNA
2032	GGGGCCTTAGCTCAGCTGGGAGAGCACCTGCTTTGCAAGCAGGGGGTCGTCGGTTCGATCCCGACAGGCTCCACCAT	4635863	4635787	77	minus	XC4385 Ala tRNA
2033	GCCGAAGTGGCGGAATCGGTAGACGCAGCGGACTCAAAATCCGCCGCCCTTAAAAGCGTGTGGGTTCGAGTCCCACCTTC GGCACCA	2373049	2373135	87	plus	XC4346 Leu tRNA
2034	CTCCCTGGTGAAATTAGCGCTGTGGAACCACCCGATCCCATCCCGAACTCGGAAGTGAAACGCAGCTGCGCCGATGGTAG TGTGGCTCAAGCCATGCGAGAGTAGGTCATCGCCAGGGGC	4632457	4632338	120	minus	XC4382,XC4389 5S ribosomal RNA
2035	TGCCCCGTCGCCAAGCGGTAAGGCACCTGACTCTGACTCAGGCATTCGGTGGTTCGAATCCATCCGCGGCAGCCA	580682	580608	75	minus	XC4334 Gln tRNA
2037	CTCCCTGGTGAAATTAGCGCTGTGGAACCACCCGATCCCATCCCGAACTCGGAAGTGAAACGCAGCTGCGCCGATGGTAG TGTGGCTCAAGCCATGCGAGAGTAGGTCATCGCCAGGGGC	4632457	4632338	120	minus	XC4382,XC4389 5S ribosomal RNA
2038	GGAGCGGTAGTTCAGCTGGTTAGAATGCTGGCCTGTCACGCCGGAGGTCGCGGGTTCGAGTCCCGTCCGCTCCGCCA	3904973	3904897	77	minus	XC4368 Asp tRNA
2039	GCGTTCTCTGCTGTGAACGACGGTGTGCAAAACATTCGCCTTGTCCCTTAATTACGACCACGGGGGCAAGACGAAGCCGG GAGTGCAAGTCCGCCTTGTAGCGGGAAGCCCGACGGCCTAACATTGTAAAAACACTTGAACCCCGGGTTCAAGGTCGTTT CCCTTTTAAATAGGTCATGGCGGAGAATGCAA	1085474	1085288	187	minus	IGRXC0901-XC0902 XC_0901 conserved hypothetical protein XC_0902 conserved hypothetical protein	sRNA-C2
2040	TGACGCACCGTCTCTAGCCTGCAGGATCGATGTGA					not found
2041	CTCCCTGGTGAAATTGGCGCTGTGGAACCACCCGATCCCATCCCGAACTCGGAAGTGAAACGCGGCTGCGCCGATGGTAG TGTGGCTCAAGCCATGCGAGAGTAGGTCATCGCCAGGGGC	4632457	4632338	120	minus	XC4382,XC4389 5S ribosomal RNA
2042	CTCCCTGGTGAAATTAGCGCTGTGGCAACCACCCGATCCCATCCCGAACTCGGAAGTGAAACGCAGCTGCGCCGATGGTA GTGTGGCTCAAGCCATGCGAGAGTAGGTCATCGCCAGGGGC	4632457	4632338	121	minus	XC4382,XC4389 5S ribosomal RNA
2043	GGAGCGATGCCCGAGCGGCTGAAGTGTTAACCCCTGCTAAGGGAGTATAGGGTCAAAAGCTCTATTAAGAGGGTTCGAAT CCCTCTCGCTCCGCCA	3035204	3035112	93	minus	XC4359 Ser tRNA
2044	GGGGCCATAGCTCAGCTGGGAGAGCGCCTGCATGGCATGCAGGAGGTCGGCGGTTCGATCCCGCCTGGCTCCACCA	2374081	2374006	76	minus	XC4348 Ala tRNA
2045	GGAGCGATGCCCGAGCGGCTGAAGTGTTAACCCCTGCTAAGGGAGTATAGGGTCAAAAGCTCTATTAAGAGGGTTCGAAT CCCTCTCGCTCCGCCA	3035204	3035112	93	minus	XC4359 Ser tRNA
2046	GGGGCCATAGCTCAGCTGGGAGAGCGCCTGCATGGCATGCAGGAGGTCGGCGGTTCGATCCCGCCTGGCTCCACCA	2374081	2374006	76	minus	XC4348 Ala tRNA
2047	GTCCCCATCGTCTAGAGGCCTAGGACACCACCCTTTCACGGTGGACACCGGGGTTCGAATCCCCGTGGGGACGCCA	2373952	2373877	76	minus	XC4347 Glu tRNA
2048	GGAGCGGTAGTTCAGCTGGTTAGAATGCTGGCCTGTCACGCCGGAGGTCGCGGGTTCGAGTCCCGTCCGCTCCGCCA	3904973	3904897	77	minus	XC4368 Asp tRNA
2049	CTCCCTGGTGAAATTAGCGCTGTGGAACCACCCGATCCCATCCCGAACTCGGAAGTGAAACGCAGCTGCGCCGATGGTAG TGTGGCTCAAGCCATGCGAGAGTAGGTCATCGCCAGGGGC	4632457	4632338	120	minus	XC4382,XC4389 5S ribosomal RNA
2050	GGAGCGGTAGTTCAGCTGGTTAGAATGCTGGCCTGTCACGCCGGAGGTCGCGGGTTCGAGTCCCGTCCGCTCCGCCA	3904973	3904897	77	minus	XC4368 Asp tRNA
2051	GGGGCCTTAGCTCAGCTGGGAGAGCACCTGCTTTGCAAGCAGGGGGTCGTCGGTTCGATCCCGACAGGCTCCACCA					not found
2052	CTCCCTGGTGAAATTAGCGCTGTGGAACCACCCGATCCCATCCCGAACTCGGAAGTGAAACGCAGCTGCGCCGATGGTAG TGTGGCTCAAGCCATGCGAGAGTAGGTCATCGCCAGGGGC	4632457	4632338	120	minus	XC4382,XC4389 5S ribosomal RNA
2053	GCGTTCTCTGCTGTGAACGACGGTGTGCAAAACATTCGCCTTGTCCCTTAATTACGACCACGGGGGCGCGACGAAGCCGG GAGTGCAAGTCCGCCTTGTAGCGGGAAGCCCGACGGCCTAACAACGTCCCCACTTGAACCCCGGGTTCAAGGTCGTTTCG CACACATCGTCATGGCGGAGAATGCAA	1085474	1085288	187	minus	IGRXC0901-XC0902 XC_0901 conserved hypothetical protein XC_0902 conserved hypothetical protein	sRNA-C2
2054	GGGTGCGTAAAACTTCGGTTTTATGCGCGGTAGAGGAGCGTTCCGTAAGCCTGCGAAGGTGGATTGAGAAGTC	4634322	4634250	73	minus	XC4383,XC4390 23S ribosomal RNA
2055	CGGGGTATAGCGCAGCCTGGTAGCGCACTAGTCTGGGGGACTAGTGGTCGTCGGTTCGAATCCGGCTACCCCGACCA	1993172	1993248	77	plus	XC4342 Pro tRNA
2056	CTCCCTGGTGAAATTAGCGCTGTGGAACCACCCGATCCCATCCCGAACTCGGAAGTGAAACGCAGCTGCGCCGATGGTAG TGTGGCTCAAGCCATGCGAGAGTAGGTCATCGCCAGGGGC	4632457	4632338	120	minus	XC4382,XC4389 5S ribosomal RNA
2057	GCCCAGGTGGCGGAATTGGTAGACGCACTAGCTTCAGGTGCTAGCGGGGGCAACTTCGTGGAGGTTCGAGTCCTCTCCTG GGCACCA	3267563	3267649	87	plus	XC4361 Leu tRNA
2058	CTCCCTGGTGAAATTAGCGCTGTGGAACCACCCGATCCCATCCCGAACTCGGAAGTGAAACGCAGCTGCGCCGATGGTAG TGTGGCTCAAGCCATGCGAGAGTAGGTCATCGCCAGGGGC	4632457	4632338	120	minus	XC4382,XC4389 5S ribosomal RNA
2060	GCGGGAATAGCTCAGTTGGTAGAGCGCAACCTTGCCAAGGTTGAGGTCGCGAGTTCGAGTCTCGTTTCCCGCTCCA	2414205	2414130	76	minus	XC4351 Gly tRNA
2061	GGGTCTGTAGCTCAGGTGGTTAGAGCGCACCCCTGATAAGGGTGAGGTCGGTAGTTCGAGTCTACCCAGACCCACCA	4635768	4635692	77	minus	XC4384 Ile tRNA
2063	GGGTCTGTAGCTCAGGTGGTTAGAGCGCACCCCTGATAAGGGTGAGGTCGGTAGTTCGAGTCTACCCAGACCCACCAC	4635768	4635691	78	minus	XC4384 Ile tRNA
2065	GAGCGATGCCCGAGCGGCTGAAGGGGCTCCCCTGCTAAGGGAGTATAGGGTCAAAAGCTCTATCGAGGGTTCGAATCCCT CTCGCTCCGCCA	3035203	3035112	92	minus	XC4359 Ser tRNA
2067	TGCGGGGTGGAGCAGTCTGGCAGCTCGTCGGGCTCATAACCCGAAGGTCGCAGGTTCAAATCCTGCCCCCGCTACCAA	1923546	1923623	78	plus	XC4339 Met tRNA
2068	TGCGGGGTGGAGCAGTCTGGCAGCTCGTCGGGCTCATAACCCGAAGGTCGCAGGTTCAAATCCTGCCCCCGCTACCAA	1923546	1923623	78	plus	XC4339 Met tRNA
2070	CTCCCTGGTGAAATTAGCGCTGTGGAACCACCCGATCCCATCCCGAACTCGGAAGTGAAACGCAGCTGCGCCGATGGTAG TGTGGCTCAAGCCATGCGAGAGTAGGTCATCGCCAGGGGC	4632457	4632338	120	minus	XC4382,XC4389 5S ribosomal RNA
2071	GGGGCCTTAGCTCAGCTGGGAGAGCCCCTGCATGGCATGTAGGAGGTCGGCGGTTCGATCCCGCCTGGCTCCACCA	2374081	2374006	76	minus	XC4348 Ala tRNA
2072	CTCCCTGGTGAAATTAGCGCTGTGGAACCACCCGATCCCATCCCGAACTCGGAAGAAGAGAACGCAGCTGCGCCGATGGT AGTGTGGCCCTTTTACCGGCGAGAGTAGGTCATCGCCAGGGGC	4632457	4632338	123	minus	XC4382,XC4389 5S ribosomal RNA
2073	GGGCGGTTAGCTCAGCGGTAGAGCACTACCTTGACATTAAAAGGGGTCACAGGTTCGAACCCTGTACCGCCCACCAC	1955335	1955410	76	plus	XC4341 Val tRNA
2074	GGGGCCATAGCTCAGCTGGGAGAGCGCCTGCATGGCATGCAGGAGGTCGGCGGTTCGACCCCGCCTGGCTCCACCA	2374081	2374006	76	minus	XC4348 Ala tRNA
2075	GGGTCTGTAGCTCAGGTGGTTAGAGCGCACCCCTGATAAGGGTGAGGTCGGTAGTTCGAGTCTACCCAGACCCACCAC	4635768	4635691	78	minus	XC4384 Ile tRNA
2077	CTAGAGACAGCAGGAATGCTCAAAGATCCTGCCGGTGCGTCACGCCTGCAGCTAGAGAC					not found
2078	GGAGCGGTAGTTCAGCTGGTTAGAATGTTGGCCTGTCACGCCGGAGGTCGCGGGTTCGAGTCCCGTCCGCTCCGCCA	3904973	3904897	77	minus	XC4368 Asp tRNA
2080	GGAGCGGTAGTTCAGCTGGTTAGAATGTAGACTGTCACGCCGGAGGTCGCGGGTTCGAGTCCCTTCCGCTCCGCCA	3904973	3904897	77	minus	XC4368 Asp tRNA
2081	AGGCGGTCGGGAGTTCGAATCTCTCCGGGCGCACCA	3028326	3028361	36	plus	XC4357 Arg tRNA
2082	GCGTTCTCTGCTGTGAACGACGGTGTGCAAAACATTCGCCTTGTCCCTTAATTACGACCACGGGGGCGCGACGAAGCCGG GAGTGCAAGTCCGCCTTGTAGCGGGAAGCCCGACGGCCTAACAACGTCCCCACTTGAACCCCGGGTTCAAGGTCGTTTCG CACACATCGTCATGGCGGAGAATGC	1085474	1085290	185	minus	IGRXC0901-XC0902 XC_0901 conserved hypothetical protein XC_0902 conserved hypothetical protein	sRNA-C2
2083	GGAGAGGTGGCAGAGCGGTTGAATGTACCTGACTCGAAATCAGGCAGGCGTTTATAGCGCCTCGGGGGTTCGAATCCCCC CCTCTCCGCCA	3896532	3896442	91	minus	XC4367 Ser tRNA
2084	AAAAGCGTGTGGGTTCGAGTCCCACCTTCGGCACC	2373100	2373134	35	plus	XC4346 Leu tRNA
2085	TGCCCCGTCGCCAAGCGGTAAGGCACCTGACTCTGACTCAGGCATTCGGTGGTTCGAATCCATCCGGGGCAGCCA	580669	580608	75	minus	XC4334 Gln tRNA
2086	GCGTTCTCTGCTGTGAACGACGGTGTGCAAAACATTCGCCTTGTCCCTTAATTACGACCACGGGGGCGCGACGAAGCCGG GAGTGCAAGTCCGCCTTGTAGCGGGAAGCCCGACGGCCTAACAACGTCCCCACTTGAACCCCGGGTTCAAGGTCGTTTCG CACACATCGTTATGGCGGAGAATGCAA	1085474	1085288	187	minus	IGRXC0901-XC0902 XC_0901 conserved hypothetical protein XC_0902 conserved hypothetical protein	sRNA-C2
2087	TGCGGGGTGGAGCAGTCTGGCAGCTCGTCGGGCTCATAACCCGAAGGTCGCAGGTTCAAATCCTGCCCCCGCTACCA	1923546	1923622	77	plus	XC4339 Met tRNA
2088	GGAGCGGTAGTTCAGCTGGTTAGAATGCTGGCCTGTCACGCCGGAGGTCGCGGGTTCGAGTCCCGTCCGCTCCGCCA	3904973	3904897	77	minus	XC4368 Asp tRNA
2089	TGCGGGGTGGAGCAGTCTGGCAGCTCGTCGGGCTCATAACCCGAAGGTCGCAGGTTCAAATCCTGCCCCCGCTACCA	1923546	1923622	77	plus	XC4339 Met tRNA
2090	CACGCCGGAGGTCACGGGTTCGAGTCCCGTCCGCTCCGCCA	3904937	3904897	41	minus	XC4368 Asp tRNA
2091	CACGCCGGAGGTCGCGGGTTCGAGTCCCGTCCGCTCCGCCA	3904937	3904897	41	minus	XC4368 Asp tRNA
2092	GGAGCGATGCCCGAGCGGCTGAAGTGTTAACCCCTGCTAAGGGAGTATAGGGTCAAAAGCTCTATTAAGAGGGTTCGAAT CCCTCTCGCTCCGCCAC	3035204	3035112	93	minus	XC4359 Ser tRNA
2093	GGAGAGGTGTCCGAGTGGTTGAAGGAGCACGCCTGGAAAGTGTGTAAGCGTCTAAACCGCGCTTCGGGGGTTCGAATCCC CCTCTCTCCGCCA	3890303	3890211	93	minus	XC4366 Ser tRNA
2094	CGGAGGTCGCGGGTTCGAGCCCCGTCCGCTCCGC	3904932	3904899	34	minus	XC4368 Asp tRNA
2095	GCCCAGGTGGCGGAATTGGTAGACGCACTAGCTTCAGGTGCTAGCGGGGGCAACTTCGTGGAGGTTCGAGTCCTCTCCTG GGCACCA	3267563	3267649	87	plus	XC4361 Leu tRNA
2096	TGCGGGGTGGAGCAGTCTGGCAGCTCGTCGGGCTCATAACCCGAAGGTCGCAGGTTCAAATCCTGCCCCCGCTACCA	1923546	1923622	77	plus	XC4339 Met tRNA
2097	GTCAACGCCGGAGGTCGCGGGTTCGAGTCCCGTCCGCTCCGCCA	3904939	3904897	44	minus	XC4368 Asp tRNA
2098	GGAGAGGTGTCCGAGTGGTTGAAGGAGCACGCCTGGAAAGTGTGTAAGCGTCTAAACCGCGCTTCGGGGGTTCGAATCCC CCTCTCTCCGCCA	3890303	3890211	93	minus	XC4366 Ser tRNA
2099	ACTATGTGGTTGATAGGTCAGGTGTGTAAGTACAGCAATGTATTGAGCTAACTGATACTAATGATCCGTGCGGCTTGACC A	4632668	4632583	81	minus	XC4383,XC4390 23S ribosomal RNA
2100	AGGCTATGTAGCTCAGCCGGTTAGAGCACAGCACTCATAATGCTGGGGTCGGTGGCTCGAGTCCACCCATAGCCACCA	570814	580737	78	minus	XC4335 Met tRNA
2101	TGCGGGGTGGAGCAGTCTGGCAGCTCGTCGGGCTCATAACCCGAAGGTCGCAGGTTCAAATCCTGCCCCCGCTACCA	1923546	1923622	77	plus	XC4339 Met tRNA
2102	GGAGCGATGCCCGAGCGGCTGAAGGGGCTCCCCTGCTAAGGGAGTATAGGGTCAAAAGCTCTATCGAGGGTTCGAATCCC TCTCGCTCCGCCA	3035204	3035112	93	minus	XC4359 Ser tRNA
2103	CTCCCTGGTGAAATTAGCGCTGTGGAACCACCCGATCCCATCCCGAACTCGGAAGTGAAACGCAGCTGCGCCGATGGTAG TGTGGCTCAAGCCATGCGAGAGTAGGTCATCGCCAGGGGC	4632457	4632338	120	minus	XC4382,XC4389 5S ribosomal RNA
2104	GGAGAGGTGTCCGAGTGGTTGAAGGTTTCAACCTGGAAAGTGTGTAAGCGTCTAAACCGCCCTTTGACGGTTCGAATCCC CCTCTCTCCGCCA	3890303	3890211	93	minus	XC4366 Ser tRNA
2105	GCGTTCTCTGCTGTGAACGACGGTGTGCAAAACATTCGCCTTGTCCCTTAATTACGACCACGGGGGCGCGACGAAGCCGG GAGTGCAAGTCCGCCTTGTAGCGGGAAGCCCGACGGCCTAACAACGTCCCCACTTGAACCCCGGGTTCAAGGTCGTTTCG CACACATCGTCATGGCGGAGAATGCAA	1085474	1085288	187	minus	IGRXC0901-XC0902 XC_0901 conserved hypothetical protein XC_0902 conserved hypothetical protein	sRNA-C2
2106	GGAGCGGTAGTTCAGCTGGTTAGAGTGCTGGCCTGTCACGCCGGAGTTCGCGGGTTCGAGTCCCGTCCGCTCCGCCA	3904973	3904897	77	minus	XC4368 Asp tRNA
2107	GCGTTCTCTGCTGTGAACGACGGTGTGCAAAACATTCGCCTTGTCCCTTAATTACGACCACGGGGGCGCGACGAAGCCGG GAGTGCAAGTCCGCCTTGTAGCGGGAAGCCCGACGGCCTAACAACGTCCCCACTTGAACCCCGGGTTCAAGGTCGCTTCG CACACATCGTCATGGCGGAGAATG	1085474	1085291	184	minus	IGRXC0901-XC0902 XC_0901 conserved hypothetical protein XC_0902 conserved hypothetical protein	sRNA-C2
2108	AGGGGCGTCGCCAAGAGGCCCAAGGCACCAAGTTTTGATCCTGGCATTCGTAGGTTCGAATCCTACCGCCCCTGCCA	4008201	4008125	77	minus	XC4380 Gln tRNA
2109	CTCCCTGGTGAAATTAGCGCTGTGGAACCACCCGATCCCATCCCGAACTCGGAAGTGAAACGCAGCTGCGCCGATGGTAG TGTGGCTCAAGCCAGGCGAGAGTAGGTCATCGCCAGGGGC	4632457	4632338	120	minus	XC4382,XC4389 5S ribosomal RNA
2110	CTCCCTGGTGAAATTAGCGCTGTGCGAACCACCCGATCCCATCCCGAACTCGGAAGTAAAACGCATCTGCGCCGATGGTA GTGTGGCTCAAGCCATGCGAGAGTAGGTCATCGCCAGGGGC	4632457	4632338	121	minus	XC4382,XC4389 5S ribosomal RNA
2111	GCGTTCTCTGCTGTGAACGACGGTGTGCAAAACATTCGCCTTGTCCCTTAATTACGACCACGGGGGCGCGACGAAGCCGG GAGTGCAAGTCCGCCTTGTAGCGGGAAGCCCGACGGCCTAACAACGTCCCCACTTGAACCCCGGGTTCAAGGTCGTTTCG CACAGCATCGTCATGGCGGAGAATGCAA	1085474	1085288	187	minus	IGRXC0901-XC0902 XC_0901 conserved hypothetical protein XC_0902 conserved hypothetical protein	sRNA-C2
2112	CTCCCTGGTGAAATTAGCGCTGTGCAATTCAAACGATCCCATCCCGAACTCGGAAGTGAAACCCTGCTGCGCCGATGGTA GTGTGGCTCAAGCCATGCGAGAGTAGGTCATCGCCAGGGGC	4632457	4632338	121	minus	XC4382,XC4389 5S ribosomal RNA
2113	GCCCGAATAGCTCAGCCGGTTAGAGCACTTGACTGTTAATCAGGGGGTCGTTGGTTCGAGTCCAACTACGGGCGCCA	1952406	1952482	77	plus	XC4340 Asn tRNA
2114	GGAGCGATGCCCGAGCGGCTGAAGGGGCTCCCCTGCTAAGGGAGTATAGGGTCAAAAGCTCTATCGAGGGTTCGAATCCC TCTCGCTCCGCCA	3035204	3035112	93	minus	XC4359 Ser tRNA
2115	AAGTACAGCAATGTATTGAGCTAACTGATACTAATGATCCGTGCGGCTTGACCA	4632636	4632583	54	minus	IGRXC4382-4383 XC_4382 5S ribosomal RNA XC_4383 23Sribosomal RNA	sRNA-C6
2116	GTCCCCATCGTCTAGAGGCCTAGGACACCACCCTTTCACGGTGGACACCGGGGTTCGAATCCCCGTGGGGACGCCA	2373952	2373877	76	minus	XC4347 Glu tRNA
2117	AGGCGGTCGGGAGTTCGAATCTCTCCGGGCGCACCA	3028326	3028361	36	plus	XC4357 Arg tRNA
2118	TGCCCCGTCGCCAAGCGGTAAGGCACCTGACTCTGACTCAGGCATTCAGGTGGTTCGAATCCATCCGGGGCAGCCA	580682	580608	75	minus	XC4334 Gln tRNA
2119	TGCCCCGTCGCCAAGCGGTAAGGCACCTGACTCTGACTCAGGCATTCGGTGGTTCGAATCCATCCGGGGCAGCCA	580682	580608	75	minus	XC4334 Gln tRNA
2121	CAGGATCTTTGAGCATTCCTGCTGTGACGCACCTGCAGGATCTTTGAGCATTCCTGTCTCTAGCCTGCA					not found
2122	ATAGGTCAGGTGTGTAAGTACAGCAATGTATTGAGCTAACTGATACTAATGATCCGTGCGGCTTGACCATA	4632651	4632581	71	minus	XC4383,XC4390 23S ribosomal RNA
2123	GGAGCGATGCCCGAGCGGCTGAAGGGGCTCCCCTGCTAAGGGAGTATAGGGTCAAAAGCTCTATCGAGGGTTCGAATCCC TCTCGCTCCGCCA	3035204	3035112	93	minus	XC4359 Ser tRNA
2125	GCCCGAATAGCTCAGCCGGTTAGAGCACTTGACTGTTAATCAGGGGGTCGTTGGTTCGAGTCCAACTTCGGGCGCCA	1952406	1952482	77	plus	XC4340 Asn tRNA
2127	GCGTTCTCTGCTGTGAACGACGGTGTGCAAAACATTCGCCTTGTCCCTTAATTACGACCACGGGGGCGCGACGAAGCCGG GAGTGCAAGTCCGCCTTGTAGCGGGAAGCCCGACGGCCTAACAACGTCCCCACTTGAACCCCGGGTTCAAGGTCGTTTCG CACACATCGTCATGGCGGAGAATGCAA	1085474	1085288	187	minus	IGRXC0901-XC0902 XC_0901 conserved hypothetical protein XC_0902 conserved hypothetical protein	sRNA-C2
2128	AATACCGCATACGACCTACGGGTGAAAGCGGAGGACCTTCGGGCTTCGCGCGATTGAATGAGCCGATGTCGGATTAGCTA GTTGGCGGCATCGATCCT	4637322	4637245	88	minus	XC4386,XC4393 16S ribosomal RNA
2129	GCGTTCTCTGCTGTGAACGACGGTGTGCAAAACATTCGCCTTGTCCCTTAATTACGACCACGGGGGCGCGACGAAGCCGG GAGTGCAAGTCCGCCTTGTAGCGGGAAGCCCGACGGCCTAACAACGTCCCCACTTGAACCCCGGGTTCAAGGTCGTTTCG CACACATCGTCAAGGCGGAGAATGCAA	1085474	1085288	187	minus	IGRXC0901-XC0902 XC_0901 conserved hypothetical protein XC_0902 conserved hypothetical protein	sRNA-C2
2130	GGAGCGATGCCCGAGCGGCTGAAGGGGCTCCCCTGCTAAGGGAGTATAGGGTCAAAAGCTCTATCGAGGGTTCGAATCCC TCTCGCTCCGCCA	3035204	3035112	93	minus	XC4359 Ser tRNA
2131	GCCCAGGTGGCGGAATTGGTAGACGCACTAGCTTCAGTTGCTAGCGGGGGCAACTTCGTGGAGGTTCGAGTCCTCTTCTG GGCACCA	3267563	3267649	87	plus	XC4361 Leu tRNA
2132	GCCCAGGTGGCGGAATTGGTAGACGCACTAGCTTCAGGTGCTAGCGGGGGCAACTTCGTGGAGGTTCGAGTCCTCTTCTG GGCACCA	3267563	3267649	87	plus	XC4361 Leu tRNA
2133	TTGTTGCACCAGAAGCAGGTAGCTTAACCTTCGGGAGGGCGCTTGCCACGGTGTGGCCGATGACTGGAGTGAAGTCGTAA CAAGGTAGCCGTATCGGAAGGTGCGGCTGGATCACCTCCTT					not found
2134	CTCCCTGGTGAAATTAGCGCTGTGGAACCACCCGATCCCATCCCGAACTCGGAAGTGAAACGCAGCTGCGCCGATGGTAG TGTGGCTCAAGCCATGCGAGAGTAGGTCATCGCCAGGGGC	4632457	4632338	120	minus	XC4382,XC4389 5S ribosomal RNA
2136	GCTCCCTTCGTCTAGCGGTTAGGACGTGGCCCTCTCAAGGCTAAAACAGGGGTTCGAGCCCCCTAGGGAGCGCCA	2987981	2988055	75	plus	XC4356 Glu tRNA
2137	GGAGCGGTAGTTCAGCTGGTTAGAGTGCTGGCCTGTCACGCCGGAGTTCGCGGGTTCGAGTCCCGTCCGCTCCGCCA	3904973	3904897	77	minus	XC4368 Asp tRNA
2139	GCGGGAATAGCTCAGTTGGTAGAGCGCAACCTTGCCAAGGTTGAGGTCGCGAGTTCGAGTCTCGTTTCCCG	2414205	2414135	71	minus	XC4351 Gly tRNA
2140	TGCCCCGTCGCCAAGCGGTAAGGCACCTGACTCTGACTCAGGCATTCGGTGGTTCGAATCCATCCGGGGCAGCCA	580682	580608	75	minus	XC4334 Gln tRNA
2141	CTCCCTGGTGAAATTAGCGCTGTGGAACCACCCGATCCCATCCCGAACTCGGAAGTGAAACGCAGCTGCGCCGATGGTAG TGTGGCTCAAGCCATGCGAGAGTAGGTCATCGCCAGGGGC	4632457	4632338	120	minus	XC4382,XC4389 5S ribosomal RNA
2142	GCCCGAATAGCTCAGCCGGTTAGAGCACTTGACTGTTAATCAGGGGGTCGTTGGTTCGAGTCCAACTTCGGGCGCCA	1952406	1952482	77	plus	XC4340 Asn tRNA
2143	GGGGCCATAGCTCAGCTGGGAGAGCGCCTGCATGGCATGCAGGAGGTCGGCGGTTCGATCCCGCCTGGCTCCACCA	2374081	2374006	76	minus	XC4348 Ala tRNA
2144	CTCCCTGGTGAAATTAGCGCTGTGGAACCACCCGATCCCATCCCGAACTCGGAAGTGAAACGCAGCTGCGCCGATGGTAG TGTGGCTCAAGCCATGCGAGAGTAGGTCATCGCCAGGGGCT	4632457	4632337	121	minus	XC4382,XC4389 5S ribosomal RNA
2145	GGGGCCATAGCTCAGCTGGGAGAGCGCCTGCATGGCATGCAGGAGGTCGGCGGTTCGATCCCGCCTGGCTCCACCA	2374081	2374006	76	minus	XC4348 Ala tRNA
2146	TGCCCCGTCGCCAAGCGGTAAGGCACCTGTACTCTGACTCAGGCATTCGGTGGTTCGAATCCATCCGGGGCAGCCA	580682	580608	75	minus	XC4334 Gln tRNA
2147	GGGGCCTTAGCTCAGCTGGGAGAGCACCTGCTTTGCAAGCAGGGGGTCGTCGGTTCGATCCCGACAGGCTCCACCA	4635863	4635788	76	minus	XC4385 Ala tRNA
2148	CTCCCTGGTGAAATTAGCGCTGTGGAACCACCCGATCCCATCCCGAACTCGGAAGTGAAACGCAGCTGCGCCGATGGTAG TGTGGCTCAAGCCATGCGAGAGTAGGTCATCGCCAGGGGC	4632457	4632338	120	minus	XC4382,XC4389 5S ribosomal RNA
2149	GTCCCCATCGTCTAGAGGCCTAGGACACCACCCACGGTGGACACCGGGGTTCGAATCCCCGTGGGGACGCCA	2373952	2373877	76	minus	XC4347 Glu tRNA
2150	GCCCAGGTGGCGGAATTGGTAGACGCACTAGCTTCAGGTGCTAGCGGGGGCAACTTCGTGGAGGTTCGAGTCCTCTTCTG GGCACCA	3267563	3267649	87	plus	XC4361 Leu tRNA
2151	GGAGCGATGCCCGAGCGGCTGAAGGGGCTCCCCTGCTAAGGGAGTATAGGGTCAAAAGCTCTATCGAGGGTTCGAATCCC TCTCGCTCCGCCA	3035204	3035112	93	minus	XC4359 Ser tRNA
2152	TGCCCCGTCGCCAAGCGGTAAGGCACCTGACTCTGACTCAGGCATTCGGTGGTTCGAATCCATCCGGGGCAGCCATCGAT CCTGCAGGTCGACTCTAGAGGATCCCCGGGTACCG	580682	580608	75	minus	XC4334 Gln tRNA
2153	TGCGGGGTGGAGCAGTCTGGCAGCTCGTCGGGCTCATAACCCGAAGGTCGCAGGTTCAAATCCTGCCCCCGCTACCA	1923546	1923622	77	plus	XC4339 Met tRNA
2154	GGAGCGGTAGTTCAGCTGGTTAGAATGCTGGCCTGTCACGCCGGAGGTCGCGGGTTCGAGTCCCGTCCGCTCCGC	3904973	3904897	77	minus	XC4368 Asp tRNA
2157	GGAGAGGTGGCAGAGCGGTTGAATGTACCCGACTCGAAATCAGGCAGGCGTTTATAGCGCCTCGGGGGTTCGAATCCCCC CCTCTCCGCCA	3896532	3896442	91	minus	XC4367 Ser tRNA
2158	GGAGCGATGCCCGAGCGGCTGAAGGGGCTCCCCTGCTAAGGGAGTATAGGGTCAAAAGCTCTATCGAGGGTTCGAATCCC TCTCGCTCCGCCA	3035204	3035112	93	minus	XC4359 Ser tRNA
2159	GGAGAGGTGTCCGAGTGGTTGAAGGAGCACGCCTGGAAAGTGTGTAAGCGTCTAAACCGCGCTTCGGGGGTTCGAATCCC CCTCTCTCCGCCA	3890303	3890211	93	minus	XC4366 Ser tRNA
2162	TGCCCCGTCGCCAAGCGGTAAGGCACCTGACTCTGACTCAGGCATTCGGTGGTTCGAATCCGTCCGGGGCAGCCA	580682	580608	75	minus	XC4334 Gln tRNA
2163	GCCGGAATAGCTCAGTTGGTAGAGCGGCGCATTCGTAATGCGTAGGTCGTAGGTTCGATTCCTATTTCCGGCACCA	3695299	3695224	76	minus	XC4364 Thr tRNA
2164	GTGGAGCCTGTCGGGATCGAACCGACGACCCCCTGCTTGCAAAGCAGGTGCTCTCCCAGCTGAGCTATGGCCCC					not found
2165	GTCCCCATCGTCTAGAGGCCTAGGACACCACCCTTTCACGGTGGACACCGGGGTTCGAATCCCCGTGGGGACGCCA	2373952	2373877	76	minus	XC4347 Glu tRNA
2166	CGGGGTGTAGCTCAGTCTGGTAGAGCGCTACGTTCGGGACGTAGAGGTCGCAGGTTCGAATCCTGTCTCCCCGACC	2278494	2278418	77	minus	XC4345 Pro rRNA
2167	GTGGAGCCTGTCGGGATCGAACCGACGTACCCCCTGCTTGCAAAGCAGGTGCTCTCCCAGCTGAGCTATGGCCCC					not found
2168	TGCGGGGTGGAGCAGTCTGGCAGCTCGTCGGGCTCATAACCCGAAGGTCGCAGGTTCAAATCCTGCCCCCGCTACCA	1923546	1923622	77	plus	XC4339 Met tRNA
2169	TGCCCCGTCGCCAAGCGGTAAGGCACCTGACTCTGACTCAGGCATTCGGTGGTTCGAATCCATCCGGGGCAGCCA	580682	580608	75	minus	XC4334 Gln tRNA
2170	TGCCCCGTCGCCAAGCGGTAAGGCACCTGACTCTGACTCAGGCATTCGGTGGTTCGAATCCGTCCGGGGCAGCCA	580682	580608	75	minus	XC4334 Gln tRNA
2171	CTCCCTGGTGAAATTAGCGCTGTGGAACCACCCGATCCCATCCCGAACTCGGAAGTGAAACGCAGCTGCGCCGACGGTAG TGTGGCTCAAGCCATGCGAGAGTAGGTCATCGCCAGGGGC	4632457	4632338	120	minus	XC4382,XC4389 5S ribosomal RNA
2172	CTCCCTGGTGAAATTAGCGCTGTGGAACCACCCGATCCCATCCCGAACTCGGAAGTGAAACGCAGCTGCGCCGATGGTAG TGTGGCTCAAGCCATGCGAGAGTAGGTCATCGCCAGGGGC	4632457	4632338	120	minus	XC4382,XC4389 5S ribosomal RNA
2174	GAGAGGTGGCAGAGCGGTTGAATGTACCTGACTCGAAATCAGGCAGGCGTTTATAGCGCCTCGGGGGTTCGAATCCCCCC CTCTCCG	3896531	3896445	87	minus	XC4367 Ser tRNA
2175	CTCCCTGGTGAAATTAGCGCTGTGGAACCACCCGATCCCATCCCGAACTCGGAAGTGAAACGCAGCTGCGCCGATGGTAG TGTGGCTCAAGCCATGCGAGAGTAGGTCATCGCCAGGGGC	4632457	4632338	120	minus	XC4382,XC4389 5S ribosomal RNA
2176	TGCCCCGTCGCCAAGCGGTAAGGCACCTGACTCTGACTCAGGCATTCGGTGGTTCGAATCCATCCGGGGCAG	580682	580611	72	minus	XC4334 Gln tRNA
2177	CTCCCTGGTGAAATTAGCGCTGTGGAACCACCCGATCCCATCCCGAACTCGGAAGTGAAACGCAGCTGCGCCGATGGTAG TGTGGCTCAAGCCATGCGAGAGTAGGTCATCGCCAGGGGC	4632457	4632338	120	minus	XC4382,XC4389 5S ribosomal RNA
2178	GGAGAGGTGGCAGAGCGGCTGAATGTACCTGACTCGAAATCAGGCAGGCGTTTATAGCGCCTCGGGGGTTCGAATCCCCC CCTCTCCGCCA	3896532	3896442	91	minus	XC4367 Ser tRNA
2179	GGGGCCATAGCTCAGCTGGGAGAGCGCCTGCATGGCATGCAGGAGGTCGGCGGTTCGATCCCGCCTGGCTCCACCA	2374081	2374006	76	minus	XC4348 Ala tRNA
2181	GCCCAGGTGGCGGAATTGGTAGACGCACTAGCTTCAGGTGCTAGCGGGGGCAACTTCGTGGAGGTTCGAGTCCTCTTCTG GGCACCA	3267563	3267649	87	plus	XC4361 Leu tRNA
2182	GCCCAGGTGGCGGAATTGGTAGACGCACTAGCTTCAGGTGCTAGCGGGGGCAACTTCGTGGAGGTTCGAGTCCTCTTCTG GGCACCA	3267563	3267649	87	plus	XC4361 Leu tRNA
2183	CTCCCTGGTGAAATTAGCGCTGTGCAACCACCCGATCCCATCCCGAACTCGGAAGTGAAACGCACCTGCGCCGATGGTAG TGTGGCTCAAGCCATGCTAGAGTAGGTCATCGCCAGGGGCT	4632457	4632337	121	minus	XC4382,XC4389 5S ribosomal RNA
2185	GGGCCGTTAGCTCAGTTGGTAGAGCAGTTGACTCTTAATCAATAGGTCCAAGGTTCGAATCCTTGACGGCCCACCA	3912229	3912154	76	minus	XC4372 Lys tRNA
2186	CTCCCTGGTGAAATTAGCGCTGTGGAACCACCCGATCCCATCCCGAACTCGGAAGTGAAACGCAGCTGCGCCGATGGTAG TGTGGCTCAAGCCATGCGAGAGTAGGTCATCGCCAGGGGC	4632457	4632338	120	minus	XC4382,XC4389 5S ribosomal RNA
2187	CTCCCTGGTGAAATTAGCGCTGTGGAACCACCCGATCCCATCCCGAACTCGGAAGTGAAACGCAGCTGCGCCGATGGTAG TGTGGCTCAAGCCATGCGAGAGTAGGTCATCGCCAGGGGC	4632457	4632338	120	minus	XC4382,XC4389 5S ribosomal RNA
2188	CTCCCTGGTGAAATTAGCGCTGTGGAACCACCCGATCCCATCCCGAACTCGGAAGTGAAACGCAGCTGCGCCGATGGTAG TGTGGCTCAAGCCATGCGAGAGTAGGTCATCGCCAGGGGCT	4632457	4632337	121	minus	XC4382,XC4389 5S ribosomal RNA
2189	CTCCCTGGTGAAATTAGCGCTGTGGAACCACCCGATCCCATCCCGAACTCGGAAGTGAAACGCAGCTGCGCCGATGGTAG TGTGGCTCAAGCCATGCGAGAGTAGGTCATCGCCAGGGGC	4632457	4632338	120	minus	XC4382,XC4389 5S ribosomal RNA
2190	GCGGGAATAGCTCAGTTGGTAGAGCGCAACCTTGCCAAGGTTGAGGTCGCGAGTTCGAGTCTCGTTTCCCGCTCCA	2414205	2414130	76	minus	XC4351 Gly tRNA
2191	TGCCCCGTCGCCAAGCGGTAAGGCACCTGACTCTGACTCAGGCATTCGGTGGTTCGGATCCATCCGGGGCAGCCA	580682	580608	75	minus	XC4334 Gln tRNA
2192	TGCCCCGTCGCCAAGCGGTAAGGCACCTGACTCTGACTCAGGCATTCGGTGGTTCGGATCCATCCGGGGCAGCCA	580682	580608	75	minus	XC4334 Gln tRNA
2194	CTCCCTGGTGAAATTAGCGCTGTGGAACCACCCGATCCCATCCCGAACTCGGAAGTGAAACGCAGCTGCGCCGATGGTAG TGTGGCTCAAGCCATGCGAGAGTAGGTCATCGCCAGGGGC	4632457	4632338	120	minus	XC4382,XC4389 5S ribosomal RNA
2196	TGCGGGGTGGAGCAGTCTGGCAGCTCGTCGGGCTCATAACCCGAAGGTCGCAGGTTCAAATCCTGCCCCCGCTACCA	1923546	1923622	77	plus	XC4339 Met tRNA
2197	GGAGCGATGCCCGAGCGGCTGAAGGGGCTCCCCTGCTAAGGGAGTATAGGGTCAAAAGCTCTATCGAGGGTTCGAATCCC TCTCGCTCCGCCA	3035204	3035112	93	minus	XC4359 Ser tRNA
2198	TGTGGCATCCCCTGGCCCAGAAGACTTGCATCCGGTTGTCGGTTACGGCTTCTATCTGCAGGGATCTGCCGTCTCGCTGT ACTTCGACACCACGCGAAGCAACTGCCTGACTGCGGCCAGGATTGA	4724774	4724899	126	plus	XC_4008 conserved hypothetical protein
2201	ATCCACGGAACTTTCCAGAGATGGATTGGTGCTTTCGGGAACC					not found
2202	ATCCACGGAACTTTCCAGAGATGGATTGGTGCCTTCGGGAACC					not found
2203	GGAGCGGTAGTTCAGCTGGTTAGAATGCTGGCCTGTCACGCCGGAGGTCGCGGGTTCGAGTCCCGTCCGCTCCGCCA	3904973	3904897	77	minus	XC4368 Asp tRNA
2204	GGAGCGGTAGTTCAGCTGGTTAGAGTGCTGGCCTGTCACGCCGGAGTTCGCGGGTTCGAGTCCCGTCCGCTCCGCCA	3904973	3904897	77	minus	XC4368 Asp tRNA
2205	AAGGAGGTGATCCAGCCGCACCTTCCGATACGGCTACCTTGTTACGACTTCACCCCAGTCATCGGCC					not found
2206	GGAGCGGTAGTTCAGCTGGTTAGAATGCTGGCCTGTCACGCCGGAGGTCGCGGGTTCGAGTCCCGTCCGCTCCGCC	3904973	3904898	76	minus	XC4368 Asp tRNA
2207	GGGGCCTTAGCTCAGCTGGGAGAGCACCTGCTTTGCAAGCAGGGGGTCGTCGGTTCGATCCCGACAGGCTCCACCA	4635863	4635788	76	minus	XC4385 Ala tRNA
2208	GGAGCGGTAGTTCAGCTGGTTAGAATGCTGGACGTCAAACCGGAGGTCGCGGGTTCGAGTCCCGTCCGCTCCGCC	3904973	3904898	76	minus	XC4368 Asp tRNA
2209	GGAGCGGTAGTTCAGCTGGTTAGAGTGCTGGCCTGTCACGCCGGAGTTCGCGGGTTCGAGTCCCGTCCGCTCCGCCA	3904973	3904897	77	minus	XC4368 Asp tRNA
2210	CTCCCTGGTGAAATTAGCGCTGTGGAACCACCCGATCCCATCCCCTTTATCTAGGAAGTGAAACGCAGCTGCGCCGATGG TGTGCCTTAACGATCGAGAGTAGGTCATCGCCAGGGGC	4632457	4632338	118	minus	XC4382,XC4389 5S ribosomal RNA
2211	CTCCCTGGTGAAATTAGCGCTGTGGAACCACCTGATCCCATCCCGGACTCGGAAGTGAAACGCAGCTGCGCCGATGGTAG TGTGGCTCAAGCCATGCGAGAGTAGGTCATCGCCAGGGGC	4632457	4632338	120	minus	XC4382,XC4389 5S ribosomal RNA
2212	TGCCCCGTCGCCAAGCGGTAAGGCACCTGACTCTGACTCGGGCATTCGGTGGTTCGAATCCATCCCGGGCAGCCA	580682	580608	75	minus	XC4334 Gln tRNA
2213	CTCCCTGGTGAAATTAGCGCTGTGGAACCACCCGATCCCATCCCGAACTCGGAAGTGAAACGCAGCTGCGCCGATGGTAG TGTGGCTCAAGCCAGGCGAGAGTAGGTCATCGCCAGGGGCT	4632457	4632337	121	minus	XC4382,XC4389 5S ribosomal RNA
2214	CTCCCTGGTGAAATTAGCGCTGTGGAACCACTTCGATCCCATCCCGAACTCGGAAGTGAAACGCAGCCTGCGCCGATGGT AGTGTGGCTCAAGCCATGCGAGAGTAGGTCATCGCCAGGGGC	4632457	4632338	122	minus	XC4382,XC4389 5S ribosomal RNA
2215	GAGCGGTAGTTCAGCTGGTTAGAATGCTGGCCTGTCACGCCGGAGGTCGCGGGTTCGAGTCCCGTCCGCTCCGCCA	3904973	3904897	77	minus	XC4368 Asp tRNA
2216	GGAGCGGTAGTTCAGCTGGTTAGAGTGCTGGCCTGTCACGCCGGAGTTCGCGGGTTCGAGTCCCGTCCGCTCCGCCA	3904973	3904897	77	minus	XC4368 Asp tRNA
2217	GGAGCGGTAGTTCAGCTGGTTAGAGTGCTGGCCTGTCACGCCGGAGTTCGCGGGTTCGAGTCCCGTCCGCTCCGCCA	3904973	3904897	77	minus	XC4368 Asp tRNA
2218	GCGTTCTCTGCTGTGAACGACGGTGTGCAAAACATTCGCCTTGTCCCTTAATTACGACCACGGGGGCGCGACGAAGCCGG GAGTGCAAGTCCGCCTTGTAGCGGGAAGCCCGACGGCCTAACAACGTCCCCACTTGAACCCCGGGTTCAAGGTCGTTTCG CACACATCGTCATGGCGGAGAATGCAA	1085474	1085288	187	minus	IGRXC0901-XC0902 XC_0901 conserved hypothetical protein XC_0902 conserved hypothetical protein	sRNA-C2
2220	ACAAGCCCCCTAAAGGAACCATATAGACCATTTAAGTTGATAGGTCAGGTGTGTAAGTACAGCAATGCATTAAGGGGAAC TGATACTAATGATCCGTGCGGCTTGACCA	4632689	4632583	109	minus	XC4383,XC4390 23S ribosomal RNA
2221	GGAGCGATGCCCGAGCGGCTGAAGGGGCTCCCCTGCTAAGGGAGTATAGGGTCAAAAGCTCTATCGAGGGTTCGAATCCC TCTCGCTCCGCCA	3035204	3035112	93	minus	XC4359 Ser tRNA
2222	CGGGGTATAGCGCAGTCTGGTAGCGCCCCTGCTTTGGTAGCAGGATGTCGGGGGTTCGAATCCCCCTTCCCCGACCAC	3912617	3912540	78	minus	XC4375 Pro tRNA
2223	CTCCCTGGTGAAATTAGCGCTGTGGAACCACCCGATCCCATCCCGAACTCGGAGGTGAAACGCAGCTGCGCCGATGGTAG TGTGGCTCAAGCCATGCGAGAGTAGGTCATCGCCAGGGGC	4632457	4632338	120	minus	XC4382,XC4389 5S ribosomal RNA
2224	GGGGCCTTAGCTCAGCTGGGAGAGCACCTGCTTTGCAAGCAGGGGGTCGTCGGTTCGATCCCGACAGGCTCCACCA	4635863	4635788	76	minus	XC4385 Ala tRNA
2225	TGCGGGGTGGAGCAGTCTGGCAGCTCGTCGGGCTCATAACCCGAAGGTCGCAGGTTCAAATCCTGCCCCCGCTACC	1923546	1923621	76	plus	XC4339 Met tRNA
2226	TAAGTACAGCAATGTATTGAGCTAACTGATACTAATGATCCGTGCGGCTTGACCA	4632637	4632583	55	minus	IGRXC4382-4383 XC_4382 5S ribosomal RNA XC_4383 23Sribosomal RNA	sRNA-C6
2227	TTGCATTCTCCGCCATGACGATGTGTGCGTTAACGACCTTGAACCCGGGGTTCAAGTGGGGACGTTGTTAGGCCGTCGGG CTTCCCGCTACAAGGCGGACTTGCACTCCCGGCTTCGTCGCGCCCCCGTGGTCGTAATTAAGGGACAAGGCGAATGTTTT GCACACCGTCGTTCACAGCAGAGAACGC	1085474	1085288	187	minus	IGRXC0901-XC0902 XC_0901 conserved hypothetical protein XC_0902 conserved hypothetical protein	sRNA-C2
2228	TGCGGGGTGGAGCAGTCTGGCAGCTCGTCGGGCTCATAACCCGAAGGTCGCAGGTTCAAATCCTGCCCCCGCTACCA	1923546	1923622	77	plus	XC4339 Met tRNA
2229	GGCGGAGCGGACGGGACTCGAACCCGCGACCTCCGGCGTGACAGGCCAGCATTCTAACCAGCTGAACTACCGCTCC	3904973	3904897	77	minus	XC4368 Asp tRNA
2230	GCGTTCTCTGCTGTGAACGACGGTGTGCAAAACATTCGCCTTGTCCCTTAATTACGACCACGGGGGCGCGACGAAGCCGG GAGTGCAAGTCCGCCTTGTAGCGGGAAGCCCGACGGCCTAACAACGTCCCCACTTGAACCCCGGGTTCAAGGTCGTTTCG CACACATCGTCATGGCGGAGAATGCAA	1085474	1085288	187	minus	IGRXC0901-XC0902 XC_0901 conserved hypothetical protein XC_0902 conserved hypothetical protein	sRNA-C2
2231	TGCGGGGTGGAGCAGTCTGGCTCGTCGGGCTCATAACCCGAAGGTCGCAGGTTCAAATCCTGCCCCCGCTACCA	1923546	1923622	77	plus	XC4339 Met tRNA
2232	GGAGCGGTAGTTCAGCTGGTTAGAGTGCTGGCCTGTCACGCCGGAGTTCGCGGGTTCGAGTCCCGTCCGCTCCGCCA	3904973	3904898	76	minus	XC4368 Asp tRNA
2234	GGAGCGATGCCCGAGCGGCTGAAGGGGCTCCCCTGCTAAGGGAGTATAGGGTCAAAAGCTCTATCGAGGGTTCGAATCCC TCTCGCTCCGCCA	3035204	3035113	92	minus	XC4359 Ser tRNA
2235	GAGAGGTGTCCGAGTGGTTGAAGGAGCACGCCTGGAAAGTGTGTAAGCGTCTAAACCGCGCTTCGGGGGTTCGAATCCCC CTCTCTCCGCCA	3890303	3890211	93	minus	XC4366 Ser tRNA
2236	GCGTTCTCTGCTGTGAACGACGGTGTGCAAAACATTCGCCTTGTCCCTTAATTACGACCACGGGGGCGCGACGAAGCCGG GAGTGCAAGTCCGCCTTGTAGCGGGAAGCCCGACGGCCTAACAACGTCCCCACTTGAACCCCGGGTTCAAGGTCGTTAAC GCACACATCGTCATGGCGGAGAATGCAA	1085474	1085288	187	minus	IGRXC0901-XC0902 XC_0901 conserved hypothetical protein XC_0902 conserved hypothetical protein	sRNA-C2
2237	CTCCCTGGTGAAGTTAGCGCTGTGGAACCACCCGATCCCATCCCGAACTCGAAAGGTGAAACGCAGCTGCGCCGATGGTA GTGTGGCTCTAACGCATGCGAGAGTAGGTCATCGCCAGGGGC	4632457	4632338	122	minus	XC4382,XC4389 5S ribosomal RNA
2238	CTCCCTGGTGAAATTAGCGCTGTGGAACCACCCGATCCCATCCCGAACTCGGAAGGGAAACGCAGCTGCGCCGATGGTAG TGTGGCTCAAACCGATGCGAGAGAAGGTCATCGCCAGGGGC	4632457	4632338	121	minus	XC4382,XC4389 5S ribosomal RNA
2239	GGAGCGGTAGTTCAGCTGGTTAGAGTGCTGGCCTGTCACGCCGGAGTTCGCGGGTTCGAGTCCCGTCCGCTCCGCCA	3904973	3904897	77	minus	XC4368 Asp tRNA
2240	CTCCCTGGTGAAATTAGCGCTGTGGAACCACCCGATCCCATCCCGAACTCGGAAGTGAAACGCAGCTGCGCCGATGGTAG TGTGGCTCAAGCCATGCGAGAGTAGGTCATCGCCAGGGGC	4632457	4632338	120	minus	XC4382,XC4389 5S ribosomal RNA
2241	GCCCGAATAGCTCAGCCGGTTAGAGCACTTGACTGTTAATCAGGGGGTCGTTGGTTCGAGTCCAACTTCGGGCGCCA	1952406	1952482	77	plus	XC4340 Asn tRNA
2242	GGGCCGTTAGCTCAGTTGGTAGAGCAGTTGACTCTTAATCAATAGGTCCAAGGTTCGAATCCTTGACGGCCCA	3912229	3912157	73	minus	XC4372 Lys tRNA
2243	GGGGCGGTAGCTCAGCTGGGAGAGCGTCGCGTTCGCATCGCGAAGGTCGAGGGTTCGATCCCCTTCCGCTCCACCA	2195026	2194951	76	minus	XC4344 Ala tRNA
2244	GGAGCGGTAGTTCAGCTGGTTAGAATGCTGGCCTGTCACGCCGGAGGTCGCGGGTTCGAGTCCCGTCCGCTCCGCCA	3904973	3904897	77	minus	XC4368 Asp tRNA
2245	CTCCCTGGTGAAATTAGCGCTGTGGAACCACCCGATCCCATCCCGAACTCGGAAGTGAAACGCAGCTGCGCCGATGGTAG TGAGGCTCAAGCCATGCGAGAGTAGGTCATCGCCAGGGGC	4632457	4632338	120	minus	XC4382,XC4389 5S ribosomal RNA
2246	CTCCCTGGTGAAATTAGCGCTGTGGAACCACTAGATCCCATCCCGAACTCGGAAGTGAAACGCAGCTTCAAAAAATGGTA GTGTGGCTCAAGCCATGCGAGAGTAGGTCATCGCCAAGGGC	4632457	4632338	121	minus	XC4382,XC4389 5S ribosomal RNA
2247	GGGCGGTTAGCTCAGCGGTAGAGCACTACCTTGACATTAAAAGGGGTCACAGGTTCGAACCCTGTACCGCCCACCAC	1955335	1955410	76	plus	XC4341 Val tRNA
2248	TGCCCCTGTCGCCAAGCGGTAAGGCAATCGATTAAGAGTCAGGCATTCGGTGGTTCGAATCCAT	580682	580620	63	minus	XC4334 Gln tRNA
2249	GGAGCGATGCCCGAGCGGCTGAAGGGGCTCCCCTGCTAAGGGAGTATAGGGTCAAAAGCTCTATCGAGGGTTCGAATCCC TCTCGCTCCGCCA	3035204	3035113	92	minus	XC4359 Ser tRNA
2250	GGAGCGGTAGTTCAGCTGGTTAGAGTGCTGGCCTGTCACGCCGGAGTTCGCGGGTTCGAGTCCCGTCCGCTCCGCCA	3904973	3904897	77	minus	XC4368 Asp tRNA
2251	GGAGCGGTAGTTCAGCTGGTTAGAATGCTGGCCTGTCACGCCGGAGGTCGCGGGTTCGAGTCCCGTCCGCTCCGCCA	3904973	3904897	77	minus	XC4368 Asp tRNA
2253	CTCCCTGGTGAAATTAGCGCTGTGGAACCTCCCGATCCCATCCCGAACTCGGAAGTGAAACGCACCTGCGCCGATGGTAG TGTGGCTCAAGCCATGCGAGAGTAGGTCATCGCCAGGGGCT	4632457	4632337	121	minus	XC4382,XC4389 5S ribosomal RNA
2254	GGAGCGGTAGTTCAGCTGGTTAGAATGCTGGCCTGTCACGCCTTGAAGTGCCGGGTTCGAGTCCCTGTCCGCTCCGCCA	3904973	3904897	77	minus	XC4368 Asp tRNA
2255	GGAGCGATGCCCGAGCGGCTGAAGGGGCTTTCAATGGTAAGGGAGTATAGGGTCAAAAGCTCTATCCGATGGGAATCGAA TCCCTCTCGCTCCGCCA	3035204	3035112	93	minus	XC4359 Ser tRNA
2256	TTGCATTCTCCGCCATGACGATGTGTCGAAACGAGCTTGAACCCGGGGTTCAAGTGGGGACGTCTGTTTAAAGGCGTCGG GCTTCCCGCTACAAGGCGGACTTGCACTCCCGGCTTCGTCGCGCCCCCGTGTCTCTCGTAATTAAGGGACAAGGCGAATG TTTTGCACACCGTCGTTCACAGCAGAGAA	1085474	1085288	187	minus	IGRXC0901-XC0902 XC_0901 conserved hypothetical protein XC_0902 conserved hypothetical protein	sRNA-C2
2257	GCGTTCTCTGCTGTGAACGACGGTGTGCAAAACATTCGCCTTGTCCCTTAATTACGACCACGGGGGCGCGACGAAGCCGG GAGTGCAAGTCCGCCTTGTAGCGGGAAGCCCGACGGCCTAACAACGTCCCCACTTGAACCCCGGGTTCAAGGTCGTTAAC GCACACATCGTCATGGCGGAGAATGCAA	1085474	1085288	187	minus	IGRXC0901-XC0902 XC_0901 conserved hypothetical protein XC_0902 conserved hypothetical protein	sRNA-C2
2259	CTCCCTGGTGAAATTAGCGCTGTGGAACATTACGATGCCACCCCGAACTCGGAAGTGAAACGTAGCTTCAGAAGATGGTA GTGTGGCTCAAGCCATGCGAGAGTAGGTCATCGCCAGGGGC	4632457	4632338	121	minus	XC4382,XC4389 5S ribosomal RNA
2260	GGGCGGTTAGCTCAGCGGTAGAGCACTACCTTGACATGGTAGGGGTCACAGGTTCGAACCCTGTACCGCCCACCA	1955335	1955409	75	plus	XC4341 Val tRNA
2261	GGAGCGGTAGTTCAGCTGGTTAGAATGCTGGCCTGTCACGCCGGAGGTCGCGGGTTCGAGTCCCGTCCGCTCCGCCA	3904973	3904897	77	minus	XC4368 Asp tRNA
2262	CGGGGTATAGCGCAGTCTGGTAGCGGCCTGCTTTGGGAGCAGGATGTCGGGGGTTCGAATCCCCTCTACAACCGACCA	3912617	3912541	77	minus	XC4375 Pro tRNA
2263	GCGTTCTCTGCTGTGAACGACGGTGTGCAAAACATTCGCCTTGTCCCTTAATTACGACCACGGGGGCGCGACGAAGCCGG GAGTGCAAGTCCGCCTTGTAGCGGGAAGCCCGACGGCCTAACAACGTCCCCACTTGAACCCCGGGTTCAAGGTCGTTTCG CACACATCGTCATGGCGGAGAATGCAA	1085474	1085288	187	minus	IGRXC0901-XC0902 XC_0901 conserved hypothetical protein XC_0902 conserved hypothetical protein	sRNA-C2
2264	GCGTTCTCTGCTGTGAACGACGGTGTGCAAAACATTCGCCTTGTCCCTTAATTACGACCACGGGGGCGCGACGAAGCCGG GAGTGCAAGTCCGCCTTGTAGCGGGAAGCCCGACGGCCTAACAACGTCCCCACTTGAACCCCGGGTTCAAGGTCGTTTCG CACACATCGTCATGGCGGAGAATGC	1085474	1085290	185	minus	IGRXC0901-XC0902 XC_0901 conserved hypothetical protein XC_0902 conserved hypothetical protein	sRNA-C2
2265	GGAGCGATGCCCGAGCGGCTGAAGGGGCTCCCCTGCTAAGGGAGTATAGGGTCAAAAGCTCTATCGAGGGTTCGAATCCC TCTCGCTCCGCCA	3035204	3035112	93	minus	XC4359 Ser tRNA
2266	GCGTTCTCTGCTGTGAACGACGGTGTGCAAAACATTCGCCTTGTCCCTTAATTACGACCACGGGGGCGCGACGAAGCCGG GAGTGCAAGTCCGCCTTGTAGCGGGAAGCCCGACGGCCTAAAAACGTCCCCACTTGAACCCCGGGTTCAAGGTCGTTTCG GACACATCGTCATGGCGGAGAATGCAA	1085474	1085288	187	minus	IGRXC0901-XC0902 XC_0901 conserved hypothetical protein XC_0902 conserved hypothetical protein	sRNA-C2
2267	GGGCGGTTAGCTCAGCGGTAGAGCACTACCTTGACATTAAAAGGGGTCACAGGTTCGAACCCTGTACCGCCCACCAC	1955335	1955410	76	plus	XC4341 Val tRNA
2268	GGAGAGGTGTCCGAGTGGTTGAAGGTTTCAACCTGGAAAGTGTGTAAGCGTCTAAACCGCCCTTTGACGGTTCGAATCCC CCTCTCTCCGCCA	3890303	3890211	93	minus	XC4366 Ser tRNA
2269	GGGTCTGTAGCTCAGGTGGTTAGAGCGCACCCCTGATAAGGGTGAGGTCGGTAGTTCGAGTCTACCCAGACCCACCAC	4635768	4635692	67	minus	XC4384 Ile tRNA
2271	CTCCCTGGTGAAATTAGCGCTGTGGAACCACCCGATCCCATCCCGAATTCGGAAGGGAAACGCAGCTGCGCCGATGGTAG TGTGGCTCAAACGATGCGAGAGTAGGTCATCGCCAGGGGC	4632457	4632338	120	minus	XC4382,XC4389 5S ribosomal RNA
2272	AGCTGGTTAGAATGCTGGCCTGTCACGCCGGAGGTCGCGGGTTCGAGTCCCGTCCGCTCCGCCA	3904960	3904897	64	minus	XC4368 Asp tRNA
2273	AATAGCTCAGCCGGTTAGAGACTTTGAATGGGTAATCAGGGGGTCGTTGGTTCGAGT	1952411	1952466	55	plus	XC4340 Asn tRNA
2274	GCCCGAATAGCTCAGCCGGTTAGAGCACTTGACTGTTAATCAGGGGGTCGTTGGTTCGAGTCCAACTACGGGCGCCA	1952406	1952482	77	plus	XC4340 Asn tRNA
2275	GCGTTCTCTGCTGTGAACGACGGTGTGCAAAACATTCGCCTTGTCCCTTAATTACGACCACGGGGGCGCGACGAAGCCGG GAGTGCAAGTCCGCCTTGTAGCGGGAAGCCCGACGGCCTAACAACGTCCCCACTTGAACCCCGGGTTCAAGGTCGTTTCG CACACATCGTCATGGCGGAGAATGCAA	1085474	1085288	187	minus	IGRXC0901-XC0902 XC_0901 conserved hypothetical protein XC_0902 conserved hypothetical protein	sRNA-C2
2277	CTCCCTGGTGAAATTAGCGCTGTGGAACCACCCGATCCCATCCCGAACTCGGAAGTGAAACGCAGCTGCGCCGATGGTAG TGTGGCTCAAACCGTGCGAGAGTAGGTCATCGCCAGGGGC	4632457	4632338	120	minus	XC4382,XC4389 5S ribosomal RNA
2278	GCCCGAATAGCTCAGCCGGTTAGAGCACTTGACTGTTAATCAGGGGGTCGTTGGTTCGAGTCCAACTACGGGCGCCA	1952406	1952482	77	plus	XC4340 Asn tRNA
2279	GGGCGGTTAGCTCAGCGGTAGAGCATTGCCTTCACACGGCAAGGGTCACAGGTTCGATCCCTGTACCGCCCACCA	3866357	3866283	75	minus	XC4365 Val tRNA
2280	GGAGCGATGCCCGAGCGGCTGAAGGGGCTCCCCTGCTAAGGGAGTATAGGGTCAAAAGCTCTATCGAGGGTTCGAATCCC TCTCGCTCCGCCA	3035204	3035112	93	minus	XC4359 Ser tRNA
2281	CTCCCTGGTGAAATTAGCGCTGTGGAACCACCCGATCCCATCCCGAACTCGGAAGTGAAACGCAGCTGCGCCGATGGTAG TGTGGCTCAAGCCATGCGAGTAGGTCATCGCCAGGGGC	4632457	4632338	118	minus	XC4382,XC4389 5S ribosomal RNA
2282	GGGCGGTTAGCTCAGCGGTAGAGCACTACCTTGACATTAAAAGGGGTCACAGGTTCGAACCCTGTACCGCCCACCAC	1955335	1955410	76	plus	XC4341 Val tRNA
2283	GGAGCGGTAGTTCAGCTGGTTAGAATGCTGGCCTGTCACGCCGGAGGTCGCGGGTTCGAGTCCCGTCCGCTCCGCCA	3904973	3904897	77	minus	XC4368 Asp tRNA
2284	GGGCCGTTAGCTCAGTTGGTAGAGCAGTTGACTCTTAATCAATAGGTCCAAGGTTCGAATCCTTGACGGCCCACCA	3912229	3912154	76	minus	XC4372 Lys tRNA
2286	TGCCCCGTCGCCAAGCGGTAAGGCACCTGACTCTGACTCAGGCATTCGGTGGTTCGGATCCATCCGGGGCAGCCA	580682	580608	75	minus	XC4334 Gln tRNA
2287	GGAGCGATGCCCGAGCGGCTGAAGGGGCTCCCCTGCTAAGGGAGTATAGGGTCAAAAGCTCTATCGAGGGTTCGAATCCC TCTCGCTCCGCCA	3035204	3035112	93	minus	XC4359 Ser tRNA
2288	GCCCGAATAGCTCAGCCGGTTAGAGCACTTGACTGTTAATCAGGGGGTCGTTGGTTCGAGTCCAACTACGGGCGCCA	1952406	1952482	77	plus	XC4340 Asn tRNA
2289	TGCGGGGTGGAGCAGTCTGGCAGCTCGTCGGGCTCATAACCCGAAGGTCGCAGGTTCAAATCCTACCCCCGCTACCA	1923546	1923622	77	plus	XC4339 Met tRNA
2290	TGGTGGAGCCTGTCGGGATCGAACCGCCGACCCCCTGCTTGCAAAGCAGGTGCTCTCCCAGCTGAGCTAAGGCCC					not found
2291	CTCCCTGGTGAAATTAGCGCTGTGGAACCACCCGATCCCATCCCGAACTCGGAAGTGAAACGCAGCTGCGCCGATGGTAG TGTGGCTCAAGCCATGCGAGAGTAGGTCATCGCCAGGGGC	4632457	4632338	120	minus	XC4382,XC4389 5S ribosomal RNA
2292	GGAGCGATGCCCGAGCGGCTGAAGGGGCTCCCCTGCTAAGGGAGTATAGGGTCAAAAGCTCTATCGAGGGTTCGAATCCC TCTCGCTCCGCCA	3035204	3035112	93	minus	XC4359 Ser tRNA
2293	ATGGTCAAGCGAATAAGCGCACACGGTGGATGCCTAGGCGGTCAGAGGCGATGAAGGACGTGGTAGCCTGCGAAAAGTGT					not found
2294	GCCCAGGTGGCGGAATTGGTAGACGCACTAGCTTCAGGTGCTAGCGGGGGCAACTTCGTGGAGGTTCGAGTCCTCTTCTG GGCACCA	3267563	3267649	87	plus	XC4361 Leu tRNA
2295	GGAGCGATGCCCGAGCGGCTGAAGGGGCTCCCCTGCTAAGGGAGTATAGGGTCAAAAGCTCTATCGAGGGTTCGAATCCC TCTCGCTCCGCC	3035204	3035113	92	minus	XC4359 Ser tRNA
2296	GCCCAGGTGGCGGAATTGGTAGACGCCCTAGCTTCAGGTGCTAGCGGGGGCAACTTCGTGGAGGTTCGAGTCCTCTTCTG GGCACCA	3267563	3267649	87	plus	XC4361 Leu tRNA
2297	GCCCAGGTGGCGGAATTGGTAGACGCACTAGCTTCAGGTGCTAGCGGGCGCAACTTCGTGGAGGTTCGAGTCCTCTCCTG GGCACC	3267563	3267648	86	plus	XC4361 Leu tRNA
2298	GCCCGAATAGCTCAGCCGGTTAGAGCACTTGACTGTTAATCAGGGGGTCGTTGGTTCGAGTCCAACTTCGGGCGCCA	1952406	1952482	77	plus	XC4340 Asn tRNA
2299	CAAAACATTCGCCTTGTCCCTTAATTACGACCACGGGGGCGCGACGAAGCCGGGAGTGCAAGTCCGCCTTGTAGCGGGAA GCCCGACGGCCTAACAACGTCCCCACTTGAACCCCGGGTTCAAGGTCGTTTCGCACACATCGTCATGGCGGAGAATGCAA	1085447	1085288	160	minus	IGRXC0901-XC0902 XC_0901 conserved hypothetical protein XC_0902 conserved hypothetical protein	sRNA-C2
2300	GGGGCCTTAGCTCAGCTGGGAGAGCACCTGCTTTGCAAGCAGGGGGTCGTCGGTTCGATCCCGACAGGCTCCACCA	4635862	4635788	75	minus	XC4385 Ala tRNA
2301	CTCCCTGGTGAAATTAGCGCTGTGGAACCACCCGATCCCATCCCGAACTCGGAAGTGAAACGCAGCTGCGCCGATGGTAG TGTGGCTCAAGCCATGCGAGAGTAGGTCATCGCCAGGGGC	4632457	4632338	120	minus	XC4382,XC4389 5S ribosomal RNA
2302	CTCCCTGGTGAAATTAGCGCTGTGGAACCACCCGATCCCATCCCGAACTCGGAAGTGAAACGCAGCTGCGCCGATGGTAG TGTGGCTCAAGCCATGCGAGAGTAGGTCATCGCCAGGGG	4632457	4632339	119	minus	XC4382,XC4389 5S ribosomal RNA
2303	CTCCCTGGTGAAATTAGCGCTGTGGAACCACCCGATCCCATCCCGAACTCGGAAGTGAAACGCAGCTGCGCCGATGGTAG TGTGGCTCAAGCCATGCGAGAGTAGGTCATCGCCAGGGG	4632457	4632339	119	minus	XC4382,XC4389 5S ribosomal RNA
2304	GCGGGAATAGCTCAGTTGGTAGAGCGCAACCTTGCCAAGGTTGAGGTCGCGAGTTCGAGTCTCGTTTCCCGCTCCA	2414205	2414130	76	minus	XC4351 Gly tRNA
2305	CTCCCTGGTGAAATTAGCGCTGTGGAACCACCCGATCCCATCCCGAACTCGGAAGTGAAACGCAGCTGCGCCGATGGTAG TGTGGCTCAAGCCATGCGAGAGTAGGTCATCGCCAGGGGC	4632457	4632338	120	minus	XC4382,XC4389 5S ribosomal RNA
2306	GGCGGAGCGAGAGGGATTCGAACCCTCGATAGAGCTTTTGACCCTATACTCCCTTAGCAGGGGAGCCCCTTCAGCCGCTC GGGCATCGCTCC	3035204	3035113	92	minus	XC4359 Ser tRNA
2307	CTCCCTGGTGAAATTAGCGCTGTGGAACCACCCGATCCCATCCCGAACTCGGAAGTGAAACGCAGCTGCGCCGATGGTAG TGTGGCTCAAGCCATGCGAGAGTAGGTCATCGCCAGGGGC	4632457	4632338	120	minus	XC4382,XC4389 5S ribosomal RNA
2310	GGGAACTCTAAGGAGACCGCCGGTGACAAACCGGAGGAAGGTGGGGATGACGTCAAGTCATCATGGCCCTTACGACC					not found
2311	TGCCCCGTCGCCAAGCGGTAAGGCACCTGACTCTGACTCAGGCATTCGGTGGTTCGAATCCATCCGGGGCAGCCA	580682	580608	75	minus	XC4334 Gln tRNA
2312	GGAGCGATGCCCGAGCGGCTGAAGGGGCTCCCCTGCTAAGGGAGTATAGGGTCAAAAGCTCTATCGAGGGTTCGAATCCC TCTCGCTCCGCCA	3035204	3035112	93	minus	XC4359 Ser tRNA
2313	TGCGGGGTGGAGCAGTCTGGCAGCTCGTCGGGCTCATAACCCGAAGGTCGCAGGTTCAAATCCTGCCCCCGCTACCA	1923546	1923622	77	plus	XC4339 Met tRNA
2314	GCCCAGGTGGCGGAATTGGTAGACGCACTAGCTTCAGGTGCTAGCGGGGGCAACTTCGTGGAGGTTCGAGTCCTCTTCTG GGCACCA	3267563	3267649	87	plus	XC4361 Leu tRNA
2315	ACCGCCCGTCACACCATGGGAGTTTGTTGCACCAGAAGCAGGCAGCTTAACCTTCGGGAGGGCGCTTGCCACGGTGTGGC CGATGACTGGGGTGAAGTCGGAAC	4636102	4635999	104	minus	XC4386,XC4393 16S ribosomal RNA
2316	ACAAGCCCCCTAAAGGAACCATATAGACTATGTGGTTGATAGGTCAGGTGTGTAAGTACAGCAATGTATTGAGCTAACTG ATACTAATGATCCGTGCGGCTTGACCA	4632689	4632583	107	minus	XC4383,XC4390 23S ribosomal RNA
2317	GCGGTAGTTCAGCTGGTTAGAATGCTGGCCTGTCACGCCGGAGGTCGCGGGTTCGAGTCCCGTCCGCTCCGCCA	3904970	3904897	74	minus	XC4368 Asp tRNA
2318	CGGAACAAGGTAGCCGTATCGGAAGGTGCGGCTGGATCACCTCCTT	4636004	4635959	46	minus	IGRXC4385-4386 XC_4385 tRNA-Ala XC_4386 16S rRNA	sRNA-C7
2319	CTCCCTGGTGAAATTAGCGCTGTGGACCCACCCGATCCCATCCCGAACTCGGAAGTGAAACGCCCCTGCGCCGATGGTAG TGTGGCTCAAGCCATGCGAGAGTAGGTCATCGCCAGGGG	4632457	4632338	120	minus	XC4382,XC4389 5S ribosomal RNA
2320	CTCCCTGGTGAAATTAGCGCTGTGGAACCACCCGATCCCATCCCGAACTCGGAAGTGAAACGCAGCTGCGCCGATGGTAG TGTGGCTCAAGCCATGCGAGAGTAGGTCATCGCCAGGGGC	4632457	4632338	120	minus	XC4382,XC4389 5S ribosomal RNA
2321	GGGCCGTTAGCTCAGTTGGTAGAGCAGTTGACTCTTAATCAATAGGTCCAAGGTTCGAATCCTTGACGGCCCACCA	3912229	3912154	76	minus	XC4372 Lys tRNA
2322	AAAAGCGTGTGGGTTCGAGTCCCACCTTCGGCACCA	2373100	2373135	36	plus	XC4346 Leu tRNA
2323	GGAGAGGTGTCCGAGTGGTTGAAGGAGCACGCCTGGAAAGTGTGTAAGCGTCTAAACCGCGCTTCGGGGGTTCGAATCCC CCTCTCTCCGCCA	3890303	3890211	93	minus	XC4366 Ser tRNA
2324	TGCGGGGTGGAGCAGTCTGGCAGCTCGTCGGGCTCATAACCCGAAGGTCGCAGGTTCAAATCCTGCCCCCGCTACCA	1923546	1923622	77	plus	XC4339 Met tRNA
2325	ACCGCCCGTCACACCATGGGAGTTTGTTGCACCAGAAGCAGGCAGCTTAACCTTCGGGAGGGCGCTTGCCACGGTGTGGC CGATGACTGGGGTGAAGTCGGAAC	4636102	4635999	104	minus	XC4386,XC4393 16S ribosomal RNA
2326	TTGCATTCTCCGCCATGACGATGTGTGCGAAACGACCTTGAACCCGGGGTTCAAGTGGGGACCTTGTTAGGCCGTCGGGC TTCCCGCTACAAGGCGGACTTGCACTCCCGGCTTCGTCGCGCCCCCGTGGTCGTAATTAAGGGACAAGGCGAATGTTTTG CACACCGTCGTTCACAGCAGAGAACGC	1085474	1085288	187	minus	IGRXC0901-XC0902 XC_0901 conserved hypothetical protein XC_0902 conserved hypothetical protein	sRNA-C2
2327	TGCGGGGTGGAGCAGTCTGGCAGCTCGTCGGGCTCATAACCCGAAGGTCGCAGGTTCAAATCCTGCCCCCGCTACCA	1923546	1923622	77	plus	XC4339 Met tRNA
2328	GGAGAGGTGTCCGAGTGGTTGAAGGAGCACGCCTGGAAAGTGTGTAAGCGTCTAAACCGCGCTTCGGGGGTTCGAATCCC CCTCTCTCCGCC	3890303	3890212	92	minus	XC4366 Ser tRNA
2330	GGAGAGGTGGCAGAGCGGTTGAATGTACCTGACTCGAAATCAGGCAGGCGTTTATAGCGCCTCGGGGGTTCGAATCCCCC CCTCTCCG	3896532	3896445	88	minus	XC4367 Ser tRNA
2332	GCGCCCGTGGCTCAGTTGGATAGAGTACCTGGCTGCGAACCAGGCGGTCGGGAGTTCGAATCTCTCCGGGCGCACCA	3028285	3028361	77	plus	XC4357 Arg tRNA
2333	GCCCGAATAGCTCAGCCGGTTAGAGCACTTGACTGTTAATCAGGGGGTCGTTGGTTCGAGTCCAACTACGGGCGCCA	1952406	1952482	77	plus	XC4340 Asn tRNA
2334	GCCCAGGTGGCGGAATTGGTAGACGCACTAGCTTCAGTTGCTAGCGGGGGCAACTTCGTGGAGGTTCGAGTCCTCTCCTG GGCACCA	3267563	3267649	87	plus	XC4361 Leu tRNA
2335	GGAGCGGTAGTTCAGCTGGTTAGAATGCTGGCCTGTCACGCCGGAGGTCGCGGGTTCGAGTCCCGTCCGCTCCGCCA	3904973	3904897	77	minus	XC4368 Asp tRNA
2336	TGCCCTCTGTCGCCAAGCGGTAAGGCGCGTCAATGACTCAGGCATTCGGTGGTTCGAATCCATCCG	580682	580617	66	minus	XC4334 Gln tRNA
2337	CTCCCTGGTGAAATTAGCGCTGTGGAACCACCCGATCCCATCCCGAACTCGGAAGTGAAACGCCGCTGCGCCGATGGTAG TGTGGCTCAAGCCATGCGAGAGTAGGTCATCGCCAGGGGC	4632457	4632338	120	minus	XC4382,XC4389 5S ribosomal RNA
2338	GGCGGAGCGGACGGGACTCGAACCCGCGACCTCCGGCGTGACAGGCCAGCATTCTAACCAGCTGAACTACCGCTCC	3904973	3904898	76	minus	XC4368 Asp tRNA
2339	AGTTGGATAGAGTACTTGGCTGCGAACCAGGCGGTCGGGAGTTCGAATCTCTCCGGGCGCACCA	3028285	3028361	64	plus	XC4357 Arg tRNA
2340	AGACTTCCCGGGGCACAAGCCCCCTAAAGGAACCATATAGACTATGTGGTTGATAGGTCAGGTGTGTAAGTACAGCAATG TATTGAGCTAACTGATACTAATGATCCGTGCGGCTTGAC	4632703	4632585	119	minus	XC4383,XC4390 23S ribosomal RNA
2341	TGGTGGAGCCTGTCGGGATCGAACCGACGACCCCCTGCTTGCGAAGCAGGTGCTCTCCCAGCTGAGCTAAGGCCCC	4635863	4635788	76	minus	XC4385 Ala tRNA
2342	GGGCGGTTAGCTCAGCGGTAGAGCACTACCTTGACATTAAAAGGGGTCACAGGTTCGAACCCTGTACCGCCCACCAC	1955335	1955410	76	plus	XC4341 Val tRNA
2343	TGCGGGGTGGAGCAGTCTGGCAGCTCGTCGGGCTCATAACCCGAAGGTCGCAGGTTCAAATCCTGCCCCCGCTACCA	1923546	1923622	77	plus	XC4339 Met tRNA
2344	TCACAAGTTAACTATGCGAGACTGGGCGCCTTAATCCGTTTCTTGGATGGCGACGCTCCAACGGTCTCCCTGGTGAAATT AGCGCTGTG	4632522	4632434	89	minus	XC4382,XC4389 5S ribosomal RNA
2345	GCCCAGGTGGCGGAATTGGTAGACGCACTAGCTTCAGGTGCTAGCGGGGGCAACTTCGTGGAGGTTCGAGTCCTCTCCTG GGCACCA	3267563	3267649	87	plus	XC4361 Leu tRNA
2347	TGCGGGGTGGAGCAGTCTGGCAGCTCGTCGGGCTCATAACCCGAAGGTCGCAGGTTCAAATCCTGCCCCCGCTACCA	1923546	1923622	77	plus	XC4339 Met tRNA
2348	GCCCAGGTGGCGGAATTGGTAGACGCACTAGCTTCAGGTGCTAGCGGGGGCAACTTCGTGGAGGTTCGAGTCCTCTCCTG GGCACCA	3267563	3267649	87	plus	XC4361 Leu tRNA
2349	GGAGCGATGCCCGAGCGGCTGAAGGGGCTCCCCTGCTAAGGGAGTATAGGGTCAAAAGCTCTATCGAGGGTTCGAATCCC TCTCGCTCCGCCA	3035204	3035112	93	minus	XC4359 Ser tRNA
2350	GGGGCCTTAGCTCAGCTGGGAGAGCACCTGCTTTGCAAGCAGGGGGTCGTCGGTTCGATCCCGACAGGCTCCACCA					not found
2351	GGAGAGGTGGCAGAGCGGCTGAATGTACCTGACTCGAAATCAGGCAGGCGTTTATAGCGCCTCGGGGGTTCGAATCCCCC CCTCTCCGCCA	3896532	3896442	91	minus	XC4367 Ser tRNA
2352	TGCGGGGTGGAGCAGTCTGGCAGCTCGTCGGGCTCATAACCCGAAGGTCGCAGGTTCAAATCCTGCCCCCGCTACCA	1923546	1923622	77	plus	XC4339 Met tRNA
2353	CGGTTAGGACGTGGCCCTCTCAAGGCTAAAACAGGGGTTCGAGCCCCCTAGGGAGCGCCA	2987996	2988055	60	plus	XC4356 Glu tRNA
2354	TGCTCGAAGTCATCCAGGGTCTGATCCGCATCCTGGAGAACCCCGAC	3820879	3203833	47	minus	XC_2660 DNA gyrase subunit A
2355	GCGTTCTCTGCTGTGAACGACGGTGTGCAAAACATTCGCCTTGTCCCTTAATTACGACCACGGGGGCGCGACGAAGCCGG GAGTGCAAGTCCGCCTTGTAGCGGGAAGCCCGACGGCCTAACAACGTCCCCACTTGAACCCCGGGTTCAAGGTCGTTTCG CACACATCGTCATGGCGGAGAATGCAA	1085474	1085288	187	minus	IGRXC0901-XC0902 XC_0901 conserved hypothetical protein XC_0902 conserved hypothetical protein	sRNA-C2
2356	CGGGGTATAGCGCAGTCTGGTAGCGCGCCTGCTTTGGGAGCAGGATGTCGGGGGTTCGAATCCCTCTACCCCGACCAC	3912617	3912540	77	minus	XC4375 Pro tRNA
2357	GCCCAGGTGGCGGAATTGGTAGACGCACTAGCTTCAGGTGCTAGCGGGGGCAACTTCGTGGAGGTTCGAGTCCTCTCCTG GGCACCA	3267563	3267649	87	plus	XC4361 Leu tRNA
2358	GCGTTCTCTGCTGTGAACGACGGTGTGCAAAACATTCGCCTTGTCCCTTAATTGCGAGCACGGGGGCGCGACGAAGCCGG GAGTGCAAGTCCGCCTTGTAGCGGGAAGCCCGACGGCCTAACAACGTCCCCACTTGAACGCCGGGTTCAAGGTCGTTTCG CACACATCGTCATGGCGGAGAATGCAA	1085474	1085288	187	minus	IGRXC0901-XC0902 XC_0901 conserved hypothetical protein XC_0902 conserved hypothetical protein	sRNA-C2
2359	GGAGAGGTGTCCGAGTGGTTGCAGGAGCACGTCTGGAAAGTGTGTAAGCGTCTAAACCGCGCTGCGGGGGTTCGAATCCC CCTCTCTCCGCCA	3890303	3890211	93	minus	XC4366 Ser tRNA
2360	GCCCGAATAGCTCAGCCGGTTAGAGCACTTGACTGTTAATCAGGGGGTCGTTGGTTCGAGTCCAACTACGGGCGCCA	1952406	1952482	77	plus	XC4340 Asn tRNA
2361	GCCCGAATAGCTCAGCCGGTTAGAGCACTTGACTGTTAATCAGGGGGTCGTTGGTTCGAGTCCAACTACGGGCGCCA	1952406	1952482	77	plus	XC4340 Asn tRNA
2362	GGAGCGGTAGTTCAGCTGGTTAGAATGCTGGCCTGTCACGCCGGAGGTCGCGGGTTCGAGTCCCGTCCGCTCCGCCA	3904973	3904897	77	minus	XC4368 Asp tRNA
2363	CCCAGGTGGCGGAATTGGTAGACGCACTAGCTTCAGGTGCTAGCGGGGGCAACTTCGTGGAGGTTCGAGTCCTCTTCTGG GCACCA	3267564	3267649	86	plus	XC4361 Leu tRNA
2364	CTCCCTGGTGAAATTAGCGCTGTGGAACCACCCGATCCCATCCCGAACTCTTGTAAAGTGAAACGCAGCTGCGCCGATGG TAGTGTGGCTCATGACCGTCGAGAGTAGGTCATCGCCAGGGGC	4632457	4632338	123	minus	XC4382,XC4389 5S ribosomal RNA
2365	CTCCCTGGTGAAATTAGCGCTGTGGAACCACCCGATCCCATCCCGAACTCGGAAGTGAAACGCAGCTGCGCCGATGGTAG TGTGGCTCAAGCGCATGCGAGAGTAGGTCATCGCCAGGGG	4632457	4632339	120	minus	XC4382,XC4389 5S ribosomal RNA
2366	GCCCAGGTGGCGGAATTGGTAGACGCACTAGCTTCAGGTGCTAGCGGGGGCAACTTCGTGGAGGTTCGAGTCCTCTTCTG GGCACCA	3267563	3267649	87	plus	XC4361 Leu tRNA
2367	AGGGGCGTCGCCAAGAGGCCCAAGGCACCAGGTTGACCCTGGCATTCGTAGGTTCGAATCCTACCGCCCCTGCCA	4008201	4008125	77	minus	XC4380 Gln tRNA
2368	GCGTTCTCTGCTGTGAACGACGGTGTGCAAAACATTCGCCTTGTCCCTTAATTACGACCACGGGGGCGCGACGAAGCCGG GAGTGCAAGTCCGCCTTGTAGCGGGAAGCCCGACGGCCTAACAACGTCCCCACTTGAACCCCGGGTTCAAGGTCGTTTCG CACACATCGTCATGGCGGAGAATGCAA	1085474	1085288	187	minus	IGRXC0901-XC0902 XC_0901 conserved hypothetical protein XC_0902 conserved hypothetical protein	sRNA-C2
2369	GCGAAAGTGGCGGAATTGGTAGACGCACCAGATTTAGGTTCTGACGCCGCAAGGCGTGGGGGTTCGAGTCCCCCCTTTCG CACCA	3912076	3911992	85	minus	XC4371 Leu tRNA
2370	GCGAAAGTGGCGGAATTGGTAGACGCACCAGATTTAGGTTCTGACGCCGCAAGGCGTGGGGGTTCGAGTCCCCCCTTTCG CACCA	3912076	3911992	85	minus	XC4371 Leu tRNA
2372	GGAGCGATGCCCGAGCGGCTGAAGGGGCTCCCCTGCTAAGGGAGTATAGGGTCAAAAGCTCTATCGAGGGTTCGAATCCC TCTCGCTCCGCCA	3035204	3035112	93	minus	XC4359 Ser tRNA
2373	GGAGCGATGCCCGAGCGGCTGAAGGGGCTCCCCTGCTAAGGGAGTATAGGGTCAAAAGCTCTATCGAGGGTTCGAATCCC TCTCGCTCCGCCA	3035204	3035112	93	minus	XC4359 Ser tRNA
2374	CTCCCTGGTGAAATTAGCGCTGTGGAACCACCCGATCCCATCCCGAACTCGGAAGTGAAACGCAGCTGCGCCGATGGTAG TGTGGCTCAAGCCATGCGAGAGTAGGTCATCGCCAGGGGC	4632457	4632338	120	minus	XC4382,XC4389 5S ribosomal RNA
2375	GCCCGAATAGCTCAGCCGGTTAGAGCACTTGACTGTTAATCAGGGGGTCGTTGGTTCGAGTCCAACTACGGGCGCCA	1952406	1952482	77	plus	XC4340 Asn tRNA
2376	GCCCAGGTGGCGGAATTGGTAGACGCACTAGCTTCAGGTGCTAGCGGGGGCAACTTCGTGGAGGTTCGAGTCCTCTTCTG GGCACCA	3267563	3267649	87	plus	XC4361 Leu tRNA
2377	GCGTTCTCTGCTGTGAACGACGGTGTGCAAAACATTCGCCTTGTCCCTTAATTACGACCACGGGGGCGCGACGAAGCCGG GAGTGCAAGTCCGCCTTGTAGCGGGAAGCCCGACGGCCTAACAACGTCCCCACTTGAACCCCGGGTTCAAGGTCGTTTCG CACACATCGTCATGGCGGAGAATGCAA	1085474	1085288	187	minus	IGRXC0901-XC0902 XC_0901 conserved hypothetical protein XC_0902 conserved hypothetical protein	sRNA-C2
2378	GCCCGAATAGCTCAGCCGGTTAGAGCACTTGACTGTTAATCAGGGGGTCGTTGGTTCGAGTCCAACTACGGGCGCCA	1952406	1952482	77	plus	XC4340 Asn tRNA
2379	CTCCCTGGTGAAATTAGCGCTGTGGAACCACCCGATCCCATCCCGAACTCGGAAGTGAAACGCAGCTGCGCCGATGGTAG TGTGGCTCAAGCCATGCGAGAGTAGGTCATCGCCAGGGGC	4632457	4632338	120	minus	XC4382,XC4389 5S ribosomal RNA
2380	AGGCTATGTAGCTCAGCCGGTTAGAGCACAGCACTCATAATGCTGGGGTCGGTGGCTCGAGTCCACCCATAGCCACCA	570814	580737	78	minus	XC4335 Met tRNA
2381	CGTCAACACCATGGGAGTTTGTTGCACCAGAAGCAGGTAGCTTAACCTTCGGGAGGGCGCTTGCCACGGTGTGGCCGATG ACTGGGGTGAAGTCGTAACAAGGTAGCCGTATCGGAAGGTGCGGCTGGATCACCTCCTTT	4636096	4635958	140	minus	XC4386,XC4393 16S ribosomal RNA
2383	CTCCCTGGTGAAATTAGCGCTGTGGAACCTCCCGATCCCATCCCGAACTCGGAAGTGAAACGCAGCTGCGCCGATGGTAG TGTGGCTCAAGCCATGCGAGAGTAGGTCATCGCCAGGGG	4632457	4632339	119	minus	XC4382,XC4389 5S ribosomal RNA
2384	GGAGCGGTAGTTCAGCTGGTTAGAATGCTGGCCTGTCACGCCGGAGGTCGCGGGTTCGAGTCCCGTCCGCTCCGCCA	3904973	3904897	77	minus	XC4368 Asp tRNA
2385	TGCCCCGTCGCCAAGCGGTAAGGCACCTGACTCTGACTCAGGCATTCGGTGGTTCGAATCCATCCGGGGCAGCCA	580682	580608	75	minus	XC4334 Gln tRNA
2386	GGAGCGATGCCCGAGCGGCTGAAGGGGTTCCCCTGCTAAGGGAGTATAGGGTCAAAAGCTCTCTCGAGGGTTCGAATCCC TCTCGCTCCGCCA	3035204	3035112	93	minus	XC4359 Ser tRNA
2387	GGGTCTGTAGCTCAGGTGGTTAGAGCGCACCCCTGATAAGGGTGAGGTCGGTAGTTCGAGTCTACCCAGACCCACCA	4635768	4635691	78	minus	XC4384 Ile tRNA
2389	GCGCCCGTAGCTCAGTTGGATAGAGTACCTGGCTGCGAACCAGGCGGTCGGGAGTTCGAATCTCTCCGGGCGCACCA	3028285	3028361	77	plus	XC4357 Arg tRNA
2390	GCCCGAATAGCTCAGCCGGTTAGAGCACTTGACTGTTAATCAGGGGGTCGTTGGTTCGAGTCCAACTTCGGGCGCCA	1952406	1952482	77	plus	XC4340 Asn tRNA
2391	GCGTTCTCTGCTGTGAACGACGGTGTGCAAAACATTCGCCTTGTCCCTTAATTACGACCACGGGGGCGCGACGAAGCCGG GAGTGCAAGTCCGCCTTGTAGCGGGAAGCCCGACGGCCTAACAACGTCCCCACTTGAACCCCGGGTTCAAGGTCGTTTCG CACACATCGTCATGGCGGAGAATGCAA	1085474	1085288	187	minus	IGRXC0901-XC0902 XC_0901 conserved hypothetical protein XC_0902 conserved hypothetical protein	sRNA-C2
2392	CTCCCTGGTGAAATTAGCGCTGTGGAACCACCCGATCCCATCCCGAACTCGGAAGTGAAACGCAGCTGCGCCGATGGTAG TGTGGCTCAAGCCATGCGAGAGTAGGTCATCGCCAGGGGC	4632457	4632338	120	minus	XC4382,XC4389 5S ribosomal RNA
2393	CTCCCTGGTGAAATTAGCGCTGTGGAACCACCCGATCCCATCCCGAACTCGGAAGTGAAACGCAGCTGCGCCGATGGTAG TGTGGCTCAAGCCATGCGAGAGTAGGTCATCGCCAGGGGC	4632457	4632338	120	minus	XC4382,XC4389 5S ribosomal RNA
2394	GGGCCGTTAGCTCAGTTGGTAGAGCAGTTGACTCTTAATCAATAGGTCCAAGGTTCGAATCCTTGACGGCCCACCA	3912229	3912154	76	minus	XC4372 Lys tRNA
2395	GGAGCGATGCCCGAGCGGCTGAAGTGTTAACCCCTGCTAAGGGAGTATAGGGTCAAAAGCTCTATTAAGAGGGTTCGAAT CCCTCTCGCTCCGCCA	3035204	3035112	93	minus	XC4359 Ser tRNA
2396	GCCCAGGTGGCGGAATTGGTAGACGCACTAGCTTCAGGTGCTAGCGGGGGCAACTTCGTGGAGGTTCGAGTCCTCTCCTG GGCACCA	3267563	3267649	87	plus	XC4361 Leu tRNA
2397	CGGGGTATAGCGCAGCCCGGTAGCGCACTAGTCTGGGGGACTAGTGGTCGTCGGTTCGAATCCGGCTACCCCGACCA	1993172	1993248	77	plus	XC4342 Pro tRNA
2398	GCCCAGGTGGCGGAATTGGTAGACGCACTAGCTTCAGGTGCTAGCGGGGGCAACTTCGTGGAGGTTCGAGTCCTCTCCTG GGCACCA	3267563	3267649	87	plus	XC4361 Leu tRNA
2399	GGAGAGGTGTCCGAGTGGTTGAAGGAGCACGCCTGGAAAGTGTGTAAGCGTCTAAACCGCGCTTCGGGGGTTCGAATCCC CCTCTCTCCGCCA	3890303	3890211	93	minus	XC4366 Ser tRNA
2400	CATCTAAGCGGGAAGCGCGCCTCAAGATGAGACTTCCCGGGGCACAAGCCCCCTAAAGGAACCATATAGACTATGTGGTT GATAGGTCAGGTGTGTAAGTACAGCAATGTATTGAGCTAACTGATACTAATGATCCGTGCGGCTTGACCA	4632732	4632583	150	minus	XC4383,XC4390 23S ribosomal RNA
2401	GCCCGAATAGCTCAGCCGGTTAGAGCACTTGACTGTTAATCAGGGGGTCGTTGGTTCGAGTCCAACTACGGGCGCCA	1952406	1952482	77	plus	XC4340 Asn tRNA
2402	CTCCCTGGTGAAATTAGCGCTGTGGAACCACCCGATCCCATCCCGAACTCGGAAGTGAAACGCAGCTGCGCCGATGGTAG TGTGGCTCAAGCCATGCGAGAGTAGGTCATCGCCAGGGGC	4632457	4632338	120	minus	XC4382,XC4389 5S ribosomal RNA
2403	GGGCGGTTAGCTCAGCGGTAGAGCATTGCCTTCACACGGCAAGGGTCACAGGTTCGATCCCTGTACCGCCCACCA	3866357	3866283	75	minus	XC4365 Val tRNA
2404	TGCCCCGTCGCCAAGCGGTAAGGCACCTGACTCTGACTCAGGCATTCGGTGGTTCGAATCCATCCGGGGCAGCCA	580682	580608	75	minus	XC4334 Gln tRNA
2405	GGAGCGATGCCCGAGCGGCTGAAGGGGCTCCCCTGCTAAGGGAGTATAGGGTCAAAAGCTCTATCGAGGGTTCGAATCCC TCTCGCTCCGCCA	3035204	3035112	93	minus	XC4359 Ser tRNA
2406	GGAGCGGTAGTTCAGCTGGTTAGAATGCTGGCCTGTCACGCCGGAGGTAGGGGGTTCGAGTCCCGTCCGCTCCG	3904973	3904900	74	minus	XC4368 Asp tRNA
2407	CTCCCTGGTGAAATTAGCGCTGTGGAACCACCCGATCCCATCCCGAACTCGGAAGTGAAACGCAGCTGCGCCGATGGTAG TGTGGTTCAAGCCATGCGAGAGTAGGTCATCGCCAGGGGC	4632457	4632338	120	minus	XC4382,XC4389 5S ribosomal RNA
2408	GGAGCGGTAGTTCAGCTGGTTAGAATGCTGGCCTGTCACGCCGGAGGTCGCGGGTTCGAGTCCCGTCCGCTCCGCCA	3904973	3904897	77	minus	XC4368 Asp tRNA
[truncated: 106 more rows]

## Sheet: Table S2. rRNAs and tRNAs
	Table S2: rRNA and tRNA fragments cloned
clone#	Sequence	5'end	3'end	Length (nt)	Strand	rRNA or tRNA gene machted
13	CTCCCTGGGTGAAATTAGCGCTGTGGGACCACCCGATCCCATCCCGAACTCGGAAGTGAAACGCAGCTGCGCCGATGGTAGTGTGGCTCAAGCCATGCGAGAGTAGGTCATCGCCAGGGGC	4632457	4632338	121	minus	XC4382,XC4389 5S ribosomal RNA
17	CTCCCAGGTGAAATTAGCGCTGTGGAACCACCCGATCCCATCCCGAATTCGGAAGTGAAACGCAGCTGCGCCNANNGTAG TGTGGCTCAAGCCATGCGAGAGTAGGTCATCGCCAGGGGC	4632457	4632338	120	minus	XC4382,XC4389 5S ribosomal RNA
19	CTCCCTGGTGATATTAGCGCTGTGGAACCACCCGATCCCATCCCGAACTCGGAAGTGAAACGCAGCTGCGCCGATGGTAG TGTGGCTCAAGCCATGCGAGAGTAGGTCATCGCCAGGGGC	4632457	4632338	120	minus	XC4382,XC4389 5S ribosomal RNA
26	CTCCCTGGTGAAATTAGCGCTGTGGAACCACCCGATCCCATCCCGAACTCGGAAGTGAAACGCAGCTGCGCCGATGGTAG TGTGGCTCAAGCCATGCGAGAGTAGGTCATCGCCCAGGGGC	4632457	4632338	121	minus	XC4382,XC4389 5S ribosomal RNA
31	CTCCCTGGTGAAATTAGCGCTGTGGAACCACCCGATCCCATCCCGAACTCGGAAGTGAAACGCAGCTGCGCCGATGGTAG TGTGGCTCAAGCCATGCGAGAGTAGGTCATCGCCAGGGGC	4632457	4632338	120	minus	XC4382,XC4389 5S ribosomal RNA
34	CTCCCTGGTGAAATTAGCGCTGTGGAACCACCCGATCCCATCCCGAACTCGGAAGTGAAACGCAGCTGCGCCGATGGTAG TGTGGCTCAAGCCATGCGAGAGTAGGTCATCGCCAGGGGC	4632457	4632338	120	minus	XC4382,XC4389 5S ribosomal RNA
36	CTCCCTGGTGAAATTAGCGCTGTGGAACCACCCGATCCCATCCCGAACTCGGAAGTGAAACGCAGCTGCGCCGATGGTAG TGTGGCTCAAGCCATGCGAGAGTAGGTCATCGCCAGGGGC	4632457	4632338	120	minus	XC4382,XC4389 5S ribosomal RNA
38	CTCCCTGGTGAAATTAGCGCTGTGGAACCACCCGATCCCATCCCGAACTCGGAAGTGAAACGCAGCTGCGCCGATGGTAG TGTGGCTCAAGCCATGCGAGAGTAGGTCATCGCCAGGGGC	4632457	4632338	120	minus	XC4382,XC4389 5S ribosomal RNA
46	CTCCCTGGTGAAATTAGCGCTGTGGAACCACCCGATCCCATCCCGAACTCGGAAGTGAAACGCAGCTGCGCCGATGGTAG TGTGGCTCAAGCCATGCGAGAGTAGGTCATCGCCAGGGGC	4632457	4632338	120	minus	XC4382,XC4389 5S ribosomal RNA
49	CTCCCTGGTGAAATTAGCGCTGTGGAACCACCCGATCCCATCCCGAACTCGGAAGTGAAACGCAGCTGCGCCGATGGTAG TGTGGCTCAAGCCATGCGAGAGTAGGTCATCGCCAGGGGC	4632457	4632338	120	minus	XC4382,XC4389 5S ribosomal RNA
56	CTCCCTGGTGAAATTAGCGCTGTGGAACCACCCGATCCCATCCCGAACTCGGAAGTGAAACGCAGCTGCGCCGATGGTAG TGTGGCTCAAGCCATGCGAGAGTAGGTCATCGCCAGGGGC	4632457	4632338	120	minus	XC4382,XC4389 5S ribosomal RNA
65	CTCCCTGGTGAAATTAGCGCTGTGGAACCACCCGATCCCATCCCGAACTCGGAAGTGAAACGCAGCTGCGCCGATGGTAG TGTGGCTCAAGCCATGCGAGAGTAGGTCATCGCCAGGGGC	4632457	4632338	120	minus	XC4382,XC4389 5S ribosomal RNA
76	CTCCCTGGTGAAATTAGCGCTGTGGAACCACCCGATCCCATCCCGAACTCGGAAGTGAAACGCAGCTGCGCCGATGGTAG TGTGGCTCAAGCCATGCGAGAGTAGGTCATCGCCAGGGGC	4632457	4632338	120	minus	XC4382,XC4389 5S ribosomal RNA
86	CTCCCTGGTGAAATTAGCGCTGTGGAACCACCCGATCCCATCCCGAACTCGGAAGTGAAACGCAGCTGCGCCGATGGTAG TGTGGCTCAAGCCATGCGAGATTAGGTCATCGCCAGGGGC	4632457	4632338	120	minus	XC4382,XC4389 5S ribosomal RNA
89	CTCCCTGGTGAAATTAGCGCTGTGGAACCACCCGATCCCATCCCGAACTCGGAAGTGAAACGCAGCTGCGCCGATGGTAG TGTGGCTCAAGCCATGCGAGAGTAGGTCATCGCCAGGGGC	4632457	4632338	120	minus	XC4382,XC4389 5S ribosomal RNA
109	CTCCCTGGTGAAATTAGCGCTGTGGAACCACCCGATCCCATCCCGAACTCGGAAGTGAAACGCAGCTGCGCCGATGGTAG TGTGGCTCAAGCCATGCGAGAGTAGGTCATCGCCAGGGGC	4632457	4632338	120	minus	XC4382,XC4389 5S ribosomal RNA
113	CTCCCTGGTGAAATTAGCGCTGTGGAACCACCCGATCCCATCCCGAACTCGGAAGTGAAACGCAGCTGCGCCGATGGTAG TGTGGCTCAAGCCATGCGAGAGTAGGTCATCGCCAGGGGC	4632457	4632338	120	minus	XC4382,XC4389 5S ribosomal RNA
120	ACCACCCGATCCCATCCCGAACTCGGAAGTGAAACGCAGCTGCGCCGATGGTAGTGTGGCTCAAGCCATGCGAGAGTAGG TCATCGCCAGGGGC	4632431	4632338	94	minus	XC4382,XC4389 5S ribosomal RNA
123	CTCCCTGGTGAAATTAGCGCTGTGGAACCACCCGATCCCATCCCGAACTCGGAAGTGAAACGCAGCTGCGCCGATGGTAG TGTGGCTCAAGCCATGCGAGAGTAGGTCATCGCCAGGGGC	4632457	4632338	120	minus	XC4382,XC4389 5S ribosomal RNA
124	CTCCCTGGTGAAATTAGCGCTGTGGAACCACCCGATCCCATCCCGAACTCGGAAGTGAAACGCAGCTGCGCCGATGGTAG TGTGGCTCAAGCCATGCGAGAGTAGGTCATCGCCAGGGGC	4632457	4632338	120	minus	XC4382,XC4389 5S ribosomal RNA
126	CTCCCTGGTGAAATTAGCGCTGTGGAACCATCCGATCCCATCCCGAACTCGGAAGTGAAACGCAGCTGCGCCGATGGTAG TGTGGCTCAAGCCATGCGAGAGTAGGTCATCGCCAGGGGC	4632457	4632338	120	minus	XC4382,XC4389 5S ribosomal RNA
135	CTCCCTGGTGAAATTAGCGCTGTGGAACCACCCGATCCCATCCCGAACTCGGAAGTGAAACGCAGCTGCGCCGATGGTAG TGTGGCTCAAGCCATGCGAGAGTAGGTCATCGCCAGGGGC	4632457	4632338	120	minus	XC4382,XC4389 5S ribosomal RNA
138	CTCCCTGGTGAAATTAGCGCTGTGGAACCACCCGATCCCATCCCGAACTCGGAAGTGAAACGCAGCTGCGCCGATGGTAG TGTGGCTCAAGCCATGCGAGAGTAGGTCATCGCCAGGGGC	4632457	4632338	120	minus	XC4382,XC4389 5S ribosomal RNA
143	CTCCCTGGTGAAATTAGCGCTGTGGAACCACCCGATCCCATCCCGAACTCGGAAGTGAAACGCAGCTGCGCCGATGGTAG TGTGGCTCAAGCCATGCGAGAGTATGTCATCGCCAGGGGC	4632457	4632338	120	minus	XC4382,XC4389 5S ribosomal RNA
152	CTCCCTGGTGAAATTAGCGCTGTGGAACCACCCGATCCCATCCCGAACTCGGAAGTGAAACGCAGCTGCGCCGATGGTAG TGTGGCTCAAGCCATGCGAGAGTAGGCCATCGCCAGGGGC	4632457	4632338	120	minus	XC4382,XC4389 5S ribosomal RNA
155	CTCCCTGGTGAAATTAGCGCTGTGGAACCACCCGATCCCATCCCGAACTCGGAAGTGAAACGCAGCTGCGCCGATGGTAG TGTGGCTCAAGCCATGCGAGAGTAGGTCATCGCCAGGGG	4632457	4632338	120	minus	XC4382,XC4389 5S ribosomal RNA
158	CTTCCTGGCGAAATTAGCGCTGTGGAACCCCCCGATCCCATCCCGAACT	4632457	4632409	49	minus	XC4382,XC4389 5S ribosomal RNA
164	CTCCCTGGTGAAATTAGCGCTGTGGAACCACCCGATCCCATCCCGAACTCGGAAGTGAAACGCAGCTGCGCCGATGGTAG TGTGGCTCAAGCCATGCGAGAGTAGGTCATCGCCAGGGGC	4632457	4632338	120	minus	XC4382,XC4389 5S ribosomal RNA
169	CTCCCTGGGTGAAATTAGCGCTGTGGAACCACCCGATCCCATCCCGAACTCGGAAGTGAAACGCAGCTGCGCCGATGGTA GTGTGGCTCAAGCCATGCGAGAGTAGGTCATCGCCAGGGGC	4632457	4632338	121	minus	XC4382,XC4389 5S ribosomal RNA
172	CTCCCTGGTGAAATTAGCGCTGTGGAACCACCCGATCCCATCCCGAACTCGGAAGTGAAACGCAGCTGCGCCGATGGTAG TGTGGCTCAAGCCATGCGAGAGTAGGTCATCGCCAGGGGC	4632457	4632338	120	minus	XC4382,XC4389 5S ribosomal RNA
175	TCCCTGGTGAAATTAGCGCTGTGGAACCACCCGATCCCATCCCGAACTCGGAAGTGAAACGCAGCTGCGCCGATGGTAGT GTGGCTCAAGCCATGCGAGAGTAGGTCATCGCCCAGGGGC	4632456	4632338	120	minus	XC4382,XC4389 5S ribosomal RNA
187	CTCCCTGGGAAATTAGCGCTGTGGAACCACCCGATCCCATCCCGAACTCGGAAGTGAAACGCAGCTGCGCCGATGGTAGT GTGGCTCAAGCCATGCGAGAGTAGGTCATCGCCAGGGGC	4632457	4632338	119	minus	XC4382,XC4389 5S ribosomal RNA
191	CTCCCTGGGTGAAATTAGCGCTGTGGAACCACCCGATCCCATCCCGAACTCGGAAGTGAAACGCAGCTGCGCCGATGGTA GTGTGGCTCAAGCCATGCGAGAGTAGGTCATCGCCAGGGGC	4632457	4632338	121	minus	XC4382,XC4389 5S ribosomal RNA
197	CTCCCTGGTGAAATTAGCGCTGTGGAACCACCCGATCCCATCCCGAACTCGGAAGTGAAACGCAGCTGCGCCGATGGTAG TGTGGCTCAAGCCATGCGAGAGTAGGTCATTCGCCCAGGGGC	4632457	4632338	122	minus	XC4382,XC4389 5S ribosomal RNA
249	TCCCTGGTGAAATTAGCGCTGTGGAACCACCCGATCCCATCCCGAACTCGGAAGTGAAACGCAGCTGCGCCGATGGTAGT GTGGCTCAAGCCATGCGAGAGTAGGTCATCGCCAGGGA	4632457	4632340	118	minus	XC4382,XC4389 5S ribosomal RNA
254	CTCCCTGGTGAAATTAGCGCTGTGGAACCACCCGATCCCATCCCGAACTCGGAAGTGAAACGCAGCTGCGCCGATGGTAG TGTGGCTCAAGCCATGCGAGAGTAGGTCATCGCCCAGGGGC	4632457	4632338	121	minus	XC4382,XC4389 5S ribosomal RNA
266	CTCCCTGGGTGAAATTAGCGCTGTGGGAACCACCCGATCCCATCCCGAACTCGGAAGTGAAACGCAGCTGCGCCGATGGT AGTGTGGCTCAAGCCATGCGAGAGTAGGTCATCGCCAGGGGC	4632457	4632338	122	minus	XC4382,XC4389 5S ribosomal RNA
270	CTCCCTGGTGAAATTAGCGCTGTGGAACCACCCGATCCCATCCCGAACTCGGAAGTGAAACGCAGCTGCGCCGATGGTGG TGTAGCTCAAGCCATGCGAGAGTAGGTCATCGCCAGGGGC	4632457	4632338	120	minus	XC4382,XC4389 5S ribosomal RNA
276	CTCCCTGGTGAAATTAGCGCTGTGGAACCACCCGATCCCACCCCGAACTCGGAAGTGAAACGCAGCTGCGCCGATGGTAG TGTGGCTCAAGCCATGCGAGAGTAGGTCATCGCCAGGGGC	4632457	4632338	120	minus	XC4382,XC4389 5S ribosomal RNA
278	CTCCCTGGTGAAACTAGCGCTGTGGAACCACCCGATCCCATCCCGAACTCGGAAGTGAAACGCAGCTGCGCCGATGGTAG TGTGGCTCAAGCCATGCGAGAGTAGGTCATCGCCAGGG	4632457	4632340	118	minus	XC4382,XC4389 5S ribosomal RNA
281	CTCCCTGGTGAAATTAGCGCTGTGGAACCACCCGATCCCATCCCGAACTCGGAAGTGAAGCGCAGCTGCGCCGATGGTAG TGTGGCTCAAGCCATGCGAGAGTAGGTCATCGCCAGGGGC	4632457	4632338	120	minus	XC4382,XC4389 5S ribosomal RNA
315	CTCCCTGGTGAAATTAGCGCTGTGGAACCACCCGATCCCATCCCGAACTCGGAAGTGAAACGCAGCTGCGCCGATGGTAG TGTGGCTCAAGCCATGCGAGAGTAGGTCATCGCCAGGGGC	4632457	4632338	120	minus	XC4382,XC4389 5S ribosomal RNA
316	CTCCCTGGTGAAATTAGCGCTGTGGAACCACCCGATCCCATCCCGAACTCGGAAGTGAAACGCAGCTGCGCCGATGGTAG TGTGGCTCAAGCCATGCGAGAGTAGGTCATCGCCAGGGGC	4632457	4632338	120	minus	XC4382,XC4389 5S ribosomal RNA
320	CTCCCTGGTGAAATTAGCGCTGTGGAACCACCCGATCCCATCCCGAACTCGGAAGTGAAACGCAGCTGCGCCGATGGTAG TGTGGCTCAAGCCATGCGAGAGTAGGTCATCGCCAGGGGC	4632457	4632338	120	minus	XC4382,XC4389 5S ribosomal RNA
329	CTCCCTGGTGAAATTAGCGCTGTGGAACCACCCGATCCCATCCCGAACTCGGAAGTGAAACGCAGCTGCGCCGATGGTAG TGTGGCTCAAGCCATGCGAGAGTAGGTCATCGCCAGGGGC	4632457	4632338	120	minus	XC4382,XC4389 5S ribosomal RNA
332	CTCCCTGGTGAAATTAGCGCTGTGGAACCACCCGATCCCATCCCGAACTCGGAAGTGAAACGCAGCTGCGCCGATGGTAG TGTGGCTCAAGCCATGCGAGAGTAGGTCATCGCCAGGGGC	4632457	4632338	120	minus	XC4382,XC4389 5S ribosomal RNA
339	CTCCCTGGTGAAATTAGCGCTGTGGAACCACCTCATTCCATCCCGAACTCGGAAGTGAAACGCAGCTGCGCCGATGGTAG TGTGGCTCAAGCCATGCGAGAGTAGGTCATCGCCAGGGGC	4632457	4632338	120	minus	XC4382,XC4389 5S ribosomal RNA
340	CTCCCTGGTGAAATTAGCGCTGTGGAACCACCCGATCCCATCCCGAACTCGGAAGTGAAACGCAGCTGCGCCGATGGTAG TGTGGCTCAAGCCATGCGAGAGTAGGTCATCGCCAGGG	4632457	4632340	118	minus	XC4382,XC4389 5S ribosomal RNA
347	CTCCCTGGTGAAATTAGCGCTGTGGAACCACCCGATCCCATCCCGAACTCGGAAGTGAAACGCAGCTGCGCCGATGGTAG TGTAACGCAAGCCATGCGAGAGTAGGTCATCGCCAGGGGC	4632457	4632338	120	minus	XC4382,XC4389 5S ribosomal RNA
363	CTCCCTGGTGAAATTAGCGCTGTGGAACCACCCGATCCCATCCCGAACTCGGAAGTGAAACGCAGCTGCGCCGATGGTAG TGTGGCTCAAGCCATGCGAGAGTAGGTCATCGCCAGGGGCT	4632457	4632337	121	minus	XC4382,XC4389 5S ribosomal RNA
371	CTCCCTGGTGAAATTAGCGCTGTGGAACCACCCCCATTAAAATCCCGAACTCGGAAGTGAAACGCAGCTGCCCCTTATGG TAGTGTGGCTCAAGCCATGCGAGAGTAGGTCATCGCCAGGGGC	4632457	4632338	123	minus	XC4382,XC4389 5S ribosomal RNA
372	CTCCCTGGTGAAATTAGCGCTGTGGAACCACCCGATCCCATCCCGAACTCGGAAGTGAAACGCAGCTGCGCCGATGGTAG TGTGGCTCAAGCCATGCGAGAGTAGGTCATCGCCAGGGGC	4632457	4632338	120	minus	XC4382,XC4389 5S ribosomal RNA
373	CTCCCTGGTGAAATTAGCGCTGTGGAACCACCCGATTCCATCCCGAACTCGGAAGTGAAACGCAGCTGCGCCGATGGTAG TGTGGCTCAAGCCATGCGAGAGTAGGTCATCGCCAGGGGC	4632457	4632338	120	minus	XC4382,XC4389 5S ribosomal RNA
379	CTCCCTGGTGAAATTAGCGCTGTGGAACCACCTCTATTTAAAGGGGGAAACTCGGAAGTGAAACGCAGCTGCGCCGTTTA GAAAAGTGTGGCTCAAGCCATGCGAGAGTAGGTCATCGCCAGGGGC	4632457	4632338	126	minus	XC4382,XC4389 5S ribosomal RNA
380	CTCCCTGGTGAAATTAGCGCTGTGGAACCACCCGATCCCATCCCGAAATCGGAAGTGAAACGCAGCTGCGCCGATGGTAG TGTAAACTGGAAGCCATGCGAGAGTAGGTCATCGCCAGGGGC	4632457	4632338	122	minus	XC4382,XC4389 5S ribosomal RNA
399	CTCCCTGGTGAAATTAGCGCTGTGGAACCACCCGATCCCATCCCGAACTCGGAAGTGAAACGCAGCTGCGCCGATGGTAG TGTGGCTCAAGCCATGCGAGAGTAGGTCATCGCCAGGGGC	4632457	4632338	120	minus	XC4382,XC4389 5S ribosomal RNA
402	CTCCCTGGTGAAATTAGCGCTGTGGAACCACCCGATCCCGTCCCGAACTCGGAAGTGAAACGCAGCTGCGCCGATGGTAG TGTGGCTCAAGCCATGCGAGAGTAGGTCATCGCCAGGGGC	4632457	4632338	120	minus	XC4382,XC4389 5S ribosomal RNA
403	CTCCCTGGTGAAATTAGCGCTGTGGAACCACCCGATCCCATCCCGAACTCGGAAGTGAAACGCAGCTGCGCCGATGGTAG TGTGGCTCAAGCCATGCGAGAGTAGGTCATCGCCAGGGGC	4632457	4632338	120	minus	XC4382,XC4389 5S ribosomal RNA
404	CTCCCTGGTGAAATTAGCGCTGTGGAACCACCCGATCCCATCCCGAACTCGGAAGTGAAACGCAGCTGCGCCGATGGTAG TGTGGCTCAAGCCATGCGAGAGTAGGTCATCGCCAGGGGC	4632457	4632338	120	minus	XC4382,XC4389 5S ribosomal RNA
411	CTCCCTGGTGAAATTAGCGCTGTGGAACCACCCGATCCCATCCCGAACTCGGAAGTGAAACGCAGCTGCGCCGATGGTAG TGTGGCTCAAGCCATGCGAGTAGGTCATCGCCAGGGGC	4632457	4632338	118	minus	XC4382,XC4389 5S ribosomal RNA
414	CTCCCTGTGAATTAGCTGTGGAACCACCCGATCCCATCCCGAACTCGGAAGTGAAACGCAGCTGCGCCGATGGTAGTGTG GCTCAAGCCATGCGAGAGTAGGTCATCGCCAGGGGC	4632457	4632338	116	minus	XC4382,XC4389 5S ribosomal RNA
418	CTCCCTGGTGAAATTAGCGCTGTGGAACCACCCGATCCCATCCCGAACTCGGAAGTGAAACGCAGCTGCGCCGATGGTAG TGTGGCTCAAGCCATGCGAGTAGGTCATCGCCAGGGGC	4632457	4632338	118	minus	XC4382,XC4389 5S ribosomal RNA
423	CTCCCTGGTGAAATTAGCGCTGTGGAACCACCCGATCCCATCCCGAACTCGGAAGTGAAACGCAGCTGCGCCGATGGTAG TGTGGCTCAAGCCATGCGAGAGTAGGTCATCGCCAGGGGC	4632457	4632338	120	minus	XC4382,XC4389 5S ribosomal RNA
424	CTCCCTGGTGAAATTAGCGCTGTGGAACCACCCGATCCCATCCCGAACTCGGAAGTGAAACGCAGCTGCGCCGATGGTAG TGTGGCTCAAGCCATGCGAGAGTAGGTCATCGCCAGGGGC	4632457	4632338	120	minus	XC4382,XC4389 5S ribosomal RNA
425	CTCCCTGGTGAAATTAGCGCTGTGGAACCACCCGATCCCATCCCGAACTCGGAAGTGAAACGCAGCTGCGCCGATGGTAG TGCGGCTCAAGCCATGCGAGAGTAGGTCATCGCCAGGGGC	4632457	4632338	120	minus	XC4382,XC4389 5S ribosomal RNA
437	TGGAACCCCCGATCCCTCCCAATCGAGTGAAACGAGCTGCGCCGATGGTAGTGTGGCTCAGCCATGCGAGAGTAGGTCAT CGCCAGGGGC	4632435	4632338	90	minus	XC4382,XC4389 5S ribosomal RNA
440	CTCCCTGGTGAAATTAGCGCTGTGGAACCACCCGATCCCATCCCGAACTCGGAAGTGAAACGCAGCTGCGCCGATGGTAG TGTGGCTCAAGCCATGCGAGAGTAGGTCATCGCCAGGGGC	4632457	4632338	120	minus	XC4382,XC4389 5S ribosomal RNA
441	CTCCCTGGTGAAATTAGCGCTGTGGAACCACCCGATCCCATCCCGAACTCGGAAGTGAAACGCAGCTGCGCCGATGGTAG TGTGGCTCAAGCCATGCGAGAGTAGGTCATCGCCAGGGGC	4632457	4632338	120	minus	XC4382,XC4389 5S ribosomal RNA
453	CTCCCTTGGTGAAATTAGCGCTGTGGAACCACCCGATCCCATCCCGAACTCGGAAGTGAAACGCAGCTGCGCCGATGGTA GTGTGGCTCAAGCCATGCGAGAGTAGGTCATCGCCAGGGGC	4632457	4632338	121	minus	XC4382,XC4389 5S ribosomal RNA
456	CTCCCTGGTGAAATTAGCGCTGTGGAACCACCCGATCCCATCCCCTTTTAATAAAGAGGAGTGAAACGCAGCTGCGCCGA TGGTCCCTTTTTAAAGGGCCATGCGAGAGTAGGTCATCGCCAGGGGC	4632457	4632338	127	minus	XC4382,XC4389 5S ribosomal RNA
464	CTCCCTGGTGAAATTAGCGCTGTGGAACCACCCGATCCCATCCCGAACTCGGAAGTGAAACGCAGCTGCGCCGATGGTAG TGTGGCTCAAGCCATGCGAGAGTAGGTCATCGCCAGGGGC	4632457	4632338	120	minus	XC4382,XC4389 5S ribosomal RNA
465	CTCCCTGGTGAAATTAGCGCTGTGGAACCACCCGATCCCATCCCGAACTCGGAAGTGAAACGCAGCTGCGCCGATGGTAG TGTGGCTCAAGCCATGCGAGAGTAGGTCATCGCCAGGGGC	4632457	4632338	120	minus	XC4382,XC4389 5S ribosomal RNA
479	CTCCCTGGTGAAATTAGCGCTGTGGAACCACCCGATCCCATCCCGAACTCGGAAGTGAAACGCAGCTGCGCCGATGGTAG TGTGGCTCAAGCCATGCGAGAGTAGGTCATCGCCAGGGGCT	4632457	4632337	121	minus	XC4382,XC4389 5S ribosomal RNA
489	CTCCCTGGTGAAATTAGCGCTGTGGAACCACCCGATCCCATCCCGAACTCGGAAGTGAAGCGCAGCTGCGCCGATGGTAG TGTGGCTCAAGCCATGCGAGAGTAGGTCATCGCCAGGGGC	4632457	4632338	120	minus	XC4382,XC4389 5S ribosomal RNA
493	CTCCCTGGTGAAATTAGCGCTGTGGAACCACCCGATCCCATCCCGAACTCGTGTAAGGGAAACGCAGCTGCGCCGATGGT AGTGTGGCTCCCTTCCATGCAGAGTAGGTCATCGCCAGGGGC	4632457	4632338	122	minus	XC4382,XC4389 5S ribosomal RNA
499	CTCCCTGGTGAAATTAGCGCTGTGGAACCACCCGATCCCATCCCGAACTCGGAAGTGAAACGCAGCTGCGCCGATGGTAG TGTGGCTCAAGCCATGCGAGAGTAGGTCATCGCCAGGGGC	4632457	4632338	120	minus	XC4382,XC4389 5S ribosomal RNA
504	CTCCCTGGTGAAATTAGCGCTGTGGAACCACCCGATCCCATCCCGAACTCGGAAGTGAAACGCAGCTGCGCCGATGGTAG TGTGGCTCAAGCCATGCGAGAGTAGGTCATCGCCAGGGGC	4632457	4632338	120	minus	XC4382,XC4389 5S ribosomal RNA
509	CTCCCTGGTGAAATTAGCGCTGTGGAACCACCCGATCCCATCCCGAACTCGGAAGTGAAACGCAGCTGCGCCGATGGTAG TGTGGCTCAAGCCATCCGAGAGTAGGTCATCGCCAGGGGC	4632457	4632338	120	minus	XC4382,XC4389 5S ribosomal RNA
512	CTCCCTGGTGAAATTAGCGCTGTGGAACCACCCAATCCCATCCCGAACTCGGAAGTGAAACGCAGCTGCGCCGATGGTAG TGTGACTCAAGCCATGCGAGAGTAGGTCATCGCCAGGGGC	4632457	4632338	120	minus	XC4382,XC4389 5S ribosomal RNA
527	CTCCCTGGTGAAATTAGCGCTGTGGAACCACCCGATCCCATCCCGAACTCGGAAGTGAAACGCAGCTGCGCCGATGGTAG TGTGGCTCAAGCCATGCGAGAGTAGGTCATCGCCAGGGGC	4632457	4632338	120	minus	XC4382,XC4389 5S ribosomal RNA
537	CTCCCTGGTGAAATTAGCGCTGTGGAACCACCCGATCCCATCCCGAACTCGGAAGTGAAACGCAGCTGCGCCGATGGTAG TGTGGCTCAAGCCATGCGAGAGTAGGTCATCGCCAGGGGC	4632457	4632338	120	minus	XC4382,XC4389 5S ribosomal RNA
538	CTCCCTGGTGAAATTAGCGCTGTGGAACCACCCGATCCCATCCCGAAATCGGAAGTGAAACGCAGCTGCGCCGATGGTAG TGTGACTCGAAGCCATGCGAGAGTAGGTCATCGCCAGGGGC	4632457	4632338	121	minus	XC4382,XC4389 5S ribosomal RNA
545	CTCCCTGGTGAAATTAGCGCTGTGGAACCACCCGATCCCATCCCGAACTCGGAAGTGAAACGCAGCTGCGCCGATGGTAG TGTGGCTCAAGCCGTGCGAGAGTAGGTCATCGCCAGGGGC	4632457	4632338	120	minus	XC4382,XC4389 5S ribosomal RNA
548	CTCCCTGGTGAAATTAGCGCTGTGGAACCACCCGATCCCATCCCGAACTCGGAAGTGAAACGCAGCTGCCCCGATGGTAG TGTGGCTCAAGCCATGCGAGAGTAGGTCATCGCCAGGGGC	4632457	4632338	120	minus	XC4382,XC4389 5S ribosomal RNA
555	CTCCCTGGTGAAATTAGCGCTGTGGAACCACCCGATCCCATCCCGAACTCGGAAGTGAAACGCAGCTGCGCCGATGGTAG TGTGGCTCAAGCCATGCGAGAGTAGGTCATCGCCAGGGGC	4632457	4632338	120	minus	XC4382,XC4389 5S ribosomal RNA
556	CTCCCTGGTGAAATTAGCGCTGTGGAACCACCCGATCCCATCCCGAACTCGGAAGTGAAACGCAGCTGCGCCGATGGTAG TGTGGCTCAAGCCATGCGAGAGTAGGTCATCGCCAGGGGC	4632457	4632338	120	minus	XC4382,XC4389 5S ribosomal RNA
566	CTCCCTGGTGAAATTAGCGCTGTGGAACCACCCGATCCCATCCCGAACTCGGAAGTGAAACGCAGCTGCGCCGATGGTAG TGTGGCTCAAGCCATGCGAGTAGGTCATCGCCAGGGGC	4632457	4632338	118	minus	XC4382,XC4389 5S ribosomal RNA
568	CTCCCTGGTGAAATTAGCGCTGTGGAACCACCCGATCCCATCCCGAACTCGGAAGTGAAACGCAGCTGCGCCGATGGTAG TGTGGCTCAAGCCATGCGAGAGTAGGTCATCGCCAGGGGC	4632457	4632338	120	minus	XC4382,XC4389 5S ribosomal RNA
587	CTCCCTGGTGAAATTAGCGCTGTGGAACCACCCGATCCCATCCCGAACTCGGAAGTGAAACGCAGCTGCGCCGATGGTAG TGTGGCTCAAGCCATGCGAGAGTCATCGCCAGGGGC	4632457	4632338	116	minus	XC4382,XC4389 5S ribosomal RNA
593	CTCCCTGGTGAAATTAGCGCTGTGGAACCACCCGATCCCATCCCGAACTCGGAAGTGAAACGCAGCTGCGCCGATGGTAG TGTGGCTCAAGCCATGCGAGAGTAGGTCATCGCCAGGGGC	4632457	4632338	120	minus	XC4382,XC4389 5S ribosomal RNA
599	CTCCCTGGTGAAATTAGCGCTGTGGAACCACCCGATCCCATCCCGAAATAGGAAGTGAAACGCAGCTGCGCCGATGGTAG TGTGTAAAGGGGCCATGCGAGAGTAGGTCATCGCCAGGGGC	4632457	4632338	121	minus	XC4382,XC4389 5S ribosomal RNA
601	CTCCCTGGTGAAATTAGCGCTGTGGAACCACCCGTTCCCATCCCGAACTCGGAAGTGAAACGCAGCTGCCCCTATGGTAG TGTGGCTCAAGCCATGCGAGAGTAGGTCATCGCCAGGGGC	4632457	4632338	120	minus	XC4382,XC4389 5S ribosomal RNA
602	CTCCCTGGTGAAATTAGCGCTGTGGAACCACCCGATCCCATCCCGAACTCGGAAGTGAAACGCAGCTGCGCCGATGGTAG TGTGGCTCAAGCCATGCGAGAGTAGGTCATCGCCAGGGGC	4632457	4632338	120	minus	XC4382,XC4389 5S ribosomal RNA
603	CTCCCTGGTGAAATTAGCGCTGTGGAACCACCCGATCCCATCCCGAACTCGGAAGTGAAACGCAGCTGCGCCGATGGTAG TGTGGCTCAAGCCATGCGAGAGTCGGTCATCGCCAGGGGCT	4632457	4632337	121	minus	XC4382,XC4389 5S ribosomal RNA
605	CTCCCTGGTGTAAATTAGCGCTGTGGAACCACTCTTTTAAGAGGCCGAACTCGGAAGTGAAACGCAGCTGCCTTTAAAGG AAAGTGTGGCTCAAGCCATGCGAGAGTAGGTCATCGCCAGGGGC	4632457	4632338	124	minus	XC4382,XC4389 5S ribosomal RNA
618	ATGACCTACTCTCGCATGGACCCATTTAAAAAGGGTACCATCGGCGCAGCTGCGTTTCACTTCCCTGTAGATATAAGAGA GATGGGGTCGGGTGGTTCCACAGCGCTAATTTCACCAGGGAG	4632457	4632338	122	minus	XC4382,XC4389 5S ribosomal RNA
624	CTCCCTGGTGAAATTAGCGCTGTGGAACCACCCGATCCCATCCCGAACTCGGAAGTGAAACGCAGCTGCGCCGATGGTAG TGTGGCTCAAGCCATGCGAGAGTAGGTCATCGCCAGGGGC	4632457	4632338	120	minus	XC4382,XC4389 5S ribosomal RNA
628	CTCCCTGGTGAAATTAGCGCTGTGGAACCACCCGATCCCATCCCGAACTCGGAAGTGAAACGCAGCTGCGCCGATGGTAG TGTGGCTCAAGCCATGCGAGAGTAGGTCATCGCCAGGGGC	4632457	4632338	120	minus	XC4382,XC4389 5S ribosomal RNA
634	CTCCCTGGTGAAATTAGCGCTGTGGAACCACCCGATCCCATCCCGAACTCGGAAGTGAAACGCAGCTGCGCCGATGGTAG TGTAGCTCAAGCCATGCGAGAGTAGGCCATCGCCAGGGG	4632457	4632339	119	minus	XC4382,XC4389 5S ribosomal RNA
637	CTCCCTGGTGAAATTAGCGCTGTGGAACCACCCCCTTTTAAATCCCGAACTCGGAAGTGGAACGCAGCTGCCTTTTATGG TAGTGTGGCTCAAGCCATGCGAGAGTAGGTCATCGCCAGGGGC	4632457	4632338	123	minus	XC4382,XC4389 5S ribosomal RNA
640	CTCCCTGGTGAAATTAGCGCTGTGGAACCACCCGTTCCCATCCCGAACTCGGAAGTGAAACGCAGCTGCCCCGATGGTAG TGTGGCTCAAGCCATGCGAGAGTAGGTCATCGCCAGGGGC	4632457	4632338	120	minus	XC4382,XC4389 5S ribosomal RNA
641	CTCCCTGGTGAAATTAGCGCTGTGGAACCACCCGATCCCATCCCGAACTCGGAAGTGAAACGCAGCTGCGCCGATGGTAG TGTGGCTCAAGCCATGCGAGAGTCGGTCATCGCCAGGGGCT	4632457	4632337	121	minus	XC4382,XC4389 5S ribosomal RNA
645	CTCCCTGGTGAAATTAGCGCTGTGGAACCACCCGATCCCATCCCGAACTAAGGAAGTGAAACGCAGCTGCGCCGATGGTA GTGTGGAAAGAGAGCCATGCGAGACTAGGTCATCGCCAGGGGC	4632457	4632338	123	minus	XC4382,XC4389 5S ribosomal RNA
649	CTCCCTGGTGAAATTAGCGCTGTGGAACCACCCGATCCCATCCCGAACTCGGAAGTGAAACGCAGCTGCGCCGATGGTAG TGTGGCTCAAGCCATGCGAGAGTTCATCGCCAGGGGC	4632457	4632338	117	minus	XC4382,XC4389 5S ribosomal RNA
658	CTCCCTGGTGAAATTAGCGCTGTGGAACCACCCGATCCCATCCCGAACTCGGAAGTGAAACGCAGCTGCGCCGATGGTAG TGTGGATCAAGCCATGCGAGAGTAGGTCATCGCCAGGGGC	4632457	4632338	120	minus	XC4382,XC4389 5S ribosomal RNA
669	CTCCCTGGTGAAATTAGCGCTGTGGAACCACCCGATCCCATCCCGAACTCGGAAGTGAAACGCAGCTGCGCCGATGGTAG TGTGGCTCAAGCCATGCGAGAGTAGGTCATCGCCAGGGGC	4632457	4632338	120	minus	XC4382,XC4389 5S ribosomal RNA
672	CTCCCTGGTGAAATTAGCGCTGTGGAACCACCCGATCCCATCCCGAACTCGGAAGTGAAACGCAGCTGCGCCGATGGTAG TGTGGCTCAAGCCATGAGAGAGTAGGTCATCGCCAGGGGC	4632457	4632338	120	minus	XC4382,XC4389 5S ribosomal RNA
732	CTCCCTGGTGAAATTAGGGCTGTGGAACCACCCGATCCCATCCCGAACTCGGAAGTGAAACGCAGCTGCGCCGATGGTAG TGTGGCTCAAGCCATGCGAGAGTAGGTCATCGCCAGGGGC	4632457	4632338	120	minus	XC4382,XC4389 5S ribosomal RNA
733	CTCCCTGGTGAAATTAGCGCTGTGGAACCACCCGATCCCATCCCGAACTCGGAAGTGAAACGCAGCTGCGCCGATGGTAG TGTGGCTCAAGCCATGCGAGAGTAGGTCATCGCCAGGGGC	4632457	4632338	120	minus	XC4382,XC4389 5S ribosomal RNA
736	CTCCCTGGTGAAATTAGCGCTGTGGAACCACCCGATCCCATCCCGAACTCGGAAGTGAAACGCAGCTGCGCCGATGGTAG TGTGGCTCAAGCCATGCGAGAGTAGGTCATCGCCAGGGGC	4632457	4632338	120	minus	XC4382,XC4389 5S ribosomal RNA
740	CTCCCTGGTGAAATTAGCGCTGTGGAACCACCCGATCCCATCCCGAACTCGGAAGTGAAACGCAGCTGCGCCGATGGTAG TGTGGCTCAAGCCATGCGAGAGTAGGTCACCGCCAGGGGC	4632457	4632338	120	minus	XC4382,XC4389 5S ribosomal RNA
741	CTCCCTGGTGAAATTAGCGCTGTGGAACCACCCGATCCCATCCCGAACTCGGAAGTGAAACGCAGCTGCGCCGATGGTAG TGTGGCTCAAGCCATGCGAGAGTAGGTCATCGCCAGGGGC	4632457	4632338	120	minus	XC4382,XC4389 5S ribosomal RNA
742	CTCCCTGGTGAAATTAGCGCTGTGGAACCACCCGATCCCATCCCGAACTCGGAAGTGAAACGCAGCTGCGCCGATGGTAG TGTGGCTCAAGCCATGCGAGAGTAGGTCATCGCCAGGGGC	4632457	4632338	120	minus	XC4382,XC4389 5S ribosomal RNA
746	CTCCCTCGGTGAAATTAGCGCTGTGGAACCACTCCGTATAAACCATCCCGAACTCGGAAGCGAAACGCAGCTGCGCCGAA AGGTAGTGTGGCTCAAGCCATGCGAGAGTAGGTCATCGCCAGGGGC	4632457	4632338	127	minus	XC4382,XC4389 5S ribosomal RNA
748	CTCCCTGGTGAAATTAGCGCTGTGGAACCACCCGATCCCATCCCGAACTCGGAAGTGAAACGCAGCTGCGCCGATGGTAG TGTGGCTCAAGCCATGCGAGAGTAGGTCATCGCCAGGGGC	4632457	4632338	120	minus	XC4382,XC4389 5S ribosomal RNA
760	CTCCCTGGTGAAATTAGCGCTGTGGAACCACCCGATCCCATCCCGAACTCGGAAGTGAAACGCAGCTGCGCCGATGGTAG TGTGGCTCAAGCCATGCGAGAGTAGGTCATCGCCAGGGGC	4632457	4632338	120	minus	XC4382,XC4389 5S ribosomal RNA
762	CTCCCTGGTGAAATTAGCGCTGTGGAACCACCCGATCCCATCCCGAACTCGGAAGTGAACCGCAGCTGCGCCGATGGTAG TGTGGCTCAAGCCATGCGAGAGTAGGTCATCGCCAGGGGC	4632457	4632338	120	minus	XC4382,XC4389 5S ribosomal RNA
763	CTCCCTGGTGAAATTAGCGCTGTGGAACCACCCGATCCCATCCCGAACTCGGAAGTGAAACGCAGCTGCGCCGATGGTAG TGTGGCTCAAGCCATGCGAGAGTAGGTCATCGCCAGGGGC	4632457	4632338	120	minus	XC4382,XC4389 5S ribosomal RNA
769	CTCCCTGGTGAAATTAGCGCTGTGGAACCACCCGATCCCATCCCGAACTCGGAAGTGAAACGCAGCTGCGCCGATGGTAG TGTGGCTCAAGCCATGCGAGAGTAGGTCATCGCCAGGGGC	4632457	4632338	120	minus	XC4382,XC4389 5S ribosomal RNA
774	CTCCCTGGTGAAATTAGCGCTGTGGAACCACCCGATCCCATCCCGAACTCGGAAGTGAAACGCAGCTGCGCCGATGGTAG TGTGGCTCAAGCCATGCGAGAGTAGGTCATCGCCAGGGGC	4632457	4632338	120	minus	XC4382,XC4389 5S ribosomal RNA
781	CTCCCTGGTGAAATTAGCGCTGTGGAACCACCCGATCCCATCCCGAACTCGGAAGTGAAACGCAGCTGCGCCGATGGTAG TGTGGCTCAAGCCATGCGAGAGTAGGTCATCGCCAGGGGC	4632457	4632338	120	minus	XC4382,XC4389 5S ribosomal RNA
784	CTCCCTGGTGAAATTAGCGCTGTGGAACCACCCGATCCCATCCCGAACTCGGAAGTGAAACGCAGCTGCGCCGATGGTAG TGTGGCTCAAGCCATGCGAGAGTAGGTCATCGCCAGGGGC	4632457	4632338	120	minus	XC4382,XC4389 5S ribosomal RNA
785	CTCCCTGGTGAAATTAGCGCTGTGGAACCACCCGATCCCATCCCGAACTCGGAAGTGAAACGCAGCTGCGCCGATGGTAG TGTGGCTCAAGCCATGCGAGAGTAGGTCATCGCCAGGGGC	4632457	4632338	120	minus	XC4382,XC4389 5S ribosomal RNA
795	CTCCCTGGTGAAATTAGCGCTGTGGAACCACCCGATCCCATCCCGAACTCGGGAGTGAAACGCAGCTGCGCCGATGGTAG TGTGGCTCAAGCCATGCGAGAGTAGGTCATCGCCAGGGG	4632457	4632339	119	minus	XC4382,XC4389 5S ribosomal RNA
799	CTCCCTGGTGAAATTAGCGCTGTGGAACCACCCGATCCCATCCCGAACTCGGAAGTGAAACGCAGCTGCGCCGATGGTAG TGTGGCTCAAGCCATGCGAGAGTAGGTCATCGCCAGGGGC	4632457	4632338	120	minus	XC4382,XC4389 5S ribosomal RNA
801	CTCCCTGGTGAAATTAGCGCTGTGGAACCACCCGATCCCATCCCGAACTCGGAAGTGAAACGCAGCTGCGCCGATGGTAG TGTGGCTCAAGCCATGCGAGAGTAGGTCATCGCCAGGGGC	4632457	4632338	120	minus	XC4382,XC4389 5S ribosomal RNA
803	CTCCCTGGTGAAATTAGCGCTGTGGAACCACCCGATCCCATCCCGAACTCGGAAGTGAAACGCAGCTGCGCCGATGGTAG TGTGGCTCAAGCCATGCGAGAGTAGGTCATCGCCAGGGGC	4632457	4632338	120	minus	XC4382,XC4389 5S ribosomal RNA
814	CTCCCTGGTGAAATTAGCGCTGTGGAACCACCCGATCCCATCCCGAACTCGGAAGTGAAACGCAGCTGCGCCGATGGTAG TGTGGCTCAAGCCATGCGAGAGTAGGTCATCGCCAGGGGC	4632457	4632338	120	minus	XC4382,XC4389 5S ribosomal RNA
820	CTCCCTGGTGAAATTAGCGCTGTGGAACCACCCGATCCCATCCCGAACTCGGAAGTGAAACGCAGCTGCGCCGATGGTAG TGTGGCTCAAGCCATGCGAGAGTAGGTCATCGCCAGGGGC	4632457	4632338	120	minus	XC4382,XC4389 5S ribosomal RNA
825	CTCCCTGGTGAAATTAGCGCTGTGGAACCACCCGATCCCATCCCGAACTCGGAAGTGAAACGCAGCTGCGCCGATGGTAG TGTGGCTCAAGCCATGCGAGAGTAGGTCATCGCCAGGGGC	4632457	4632338	120	minus	XC4382,XC4389 5S ribosomal RNA
835	CTCCCTGGTGAAATTAGCGCTGTGGAACCACCCGATCCCATCCCGAACTCGGAAGTGAAACGCAGCTGCGCCGATGGTAG TGTGGCTCAAGCCATGCGAGAGTAGGTCATCGCCAGGGGC	4632457	4632338	120	minus	XC4382,XC4389 5S ribosomal RNA
843	CTCCCTGGTGAAATTAGCGCTGTGGAACCACCCGATCCCATCCCGAACTCGGAAGTGAAACGCAGCTGCGCCGATGGTAG TGTGGCACAAGCCATGCGAGAGTAGGTCATCGCCAGGGGC	4632457	4632338	120	minus	XC4382,XC4389 5S ribosomal RNA
854	CTCCCTGGTGAAATTAGCGCTGTGGAACCACCCGATCCCATCCCGAACTCGGAAGTGAAACGCAGCTGCGCCGATGGTAG TGTGGCACAAGCCATGCGAGAGTAGGTCATCGCCAGGGGC	4632457	4632338	120	minus	XC4382,XC4389 5S ribosomal RNA
863	CTCCCTGGTGAAATTAGCGCTGTGGAAGACCCATATATAAGGGTCCCGAACTCGGAAGTGAAACGCAGCCCTCCTTTTTT AAAGTGGTAGTGTGGCTCAAGCCATGCGAGAGTAGGTCATCGCCAGGGGC	4632457	4632338	130	minus	XC4382,XC4389 5S ribosomal RNA
867	CTCCCTGGTGAAATTAGCGCTGTGGAACCACCCGATCCCATCCCGAACTCGGAAGTGAAACGCAGCTGCGCCGATGGTAG TGTGGCACAAGCCATGCGAGAGTAGGTCATCGCCAGGGGC	4632457	4632338	120	minus	XC4382,XC4389 5S ribosomal RNA
869	CTCCCTGGTGAAATTAGCGCTGTGGAACCCCCATTAACCCATCCCGAACTCGGAAGTGAAACGCAGCCCCTTTCGATGGT AGTGTGGCTCAAGCCATGCGAGAGTTGGTCATCGCCAGGGGC	4632457	4632338	122	minus	XC4382,XC4389 5S ribosomal RNA
877	CTCCCTGGTGAAATTAGCGCTGTGGAACCACCCGATCCCACCCCGAACTCGGAAGTGAAACGCAGCTGCGCCGATGGTAG TGTGGCTCAAGCCATGCGAGAGTAGGTCATCGCCGGGGGC	4632457	4632338	120	minus	XC4382,XC4389 5S ribosomal RNA
886	CTCCCTGGTGAAATTAGCGCTGTGGAACCCCCCGTTCCCATCCCGAACTCGGAAGTGAAACGCAGCTGCGCCGATGGTAG TGTGGCTCAAGCCATGCGAGAGTAGGTCATCGCCAGGGGC	4632457	4632338	120	minus	XC4382,XC4389 5S ribosomal RNA
887	CTCCCTGGTGAAATTAGCGCTGTGGAACCACCCGATCCCATCCCGAACTCGGAAGTGAAACGCAGCTGCGCCGATGGTAG TGTGGCTCAAAACCATGCGAGAGTAGGTCATCGCCAGGGGC	4632457	4632338	121	minus	XC4382,XC4389 5S ribosomal RNA
888	CTCCCTGGTGAAATTAGCGCTGTGGAACCACCCGATCCCATCCCGAACTCGGAAGTGAAACGCAGCTGCGCCGATGGTTG TGTGGCTCAAGCCAGCGAGAGTAGGTCATCGCCAGGGGCT	4632457	4632337	120	minus	XC4382,XC4389 5S ribosomal RNA
892	CTCCCTGGTGAAATTAGCGCTGTGGAACCACCCGATCCCATCCCGAACTCGGAAGTGAAACGCAGCTGCGCCGATGGTAG TGTGGCTCAAGCCATGCGAGAGTAGGTCATCGCCAGGGGC	4632457	4632338	120	minus	XC4382,XC4389 5S ribosomal RNA
893	CTCCCTGGTGAAATTAGCGCTGTGGAACCACCCGATCCCATCCCGAACTCGGAAGTGAAACGCAGCTGCGCCGATGGTAG TGTGGCTCAAGCCATGCGAGAGTAGGTCATCGCCAGGGGC	4632457	4632338	120	minus	XC4382,XC4389 5S ribosomal RNA
894	CTCCCTGGTGAAATTAGCGCTGTGGAACCACCCGATCCCATCCCGAACTCGGAAGTGAAACGCAGCTGCGCCGATGGTAG TGTGGCTCAAGCCATGCGAGAGTAGGTGCATAGCCAGGGGC	4632457	4632338	121	minus	XC4382,XC4389 5S ribosomal RNA
895	TCCCTGGTGAAATTAGCGCTGTGGAACCACCCGATCCCATCCCGAACTCGGAAGTGAAACGCAGCTGCGCCGATGGTAGT GTGGCTCAAGCCATGCGAGAGTAGGTCATCGCCAGGGG	4632457	4632339	118	minus	XC4382,XC4389 5S ribosomal RNA
901	CTCCCTGGTGAAATTAGCGCTGTGGAACCACCCGATCCCATCCCGAACTCGGAAGTGAAACGCAGCTGCGCCGATGGTAG TGTGGCTCAAGCCATGCGAGAGCAGGT	4632457	4632351	107	minus	XC4382,XC4389 5S ribosomal RNA
911	CTCCCTGGTGAATTAGCGCTGTGGAACCACCCGATCCCATCCCGAACTCGGAAGTGAAACGCAGCTGCGCCGATGGTAGT GTGGCTCAAGCCATGCGAGAGTAGGTCATCGCCAGGGGC	4632457	4632338	119	minus	XC4382,XC4389 5S ribosomal RNA
913	CTCCCTGGTGAAATTAGCGCTGTGGAACCACCCGATCCCATCCCGAACTCGGAAGTGAAACGCAGCTGCGCCGATGGTAG TGTGGCCAACCAGGAGAGTAGGTCATGCCAGGGGC	4632457	4632338	115	minus	XC4382,XC4389 5S ribosomal RNA
925	CTCCCTGGTGAAATTAGCGCTGTGGAACCACCCGATCCCATCCCGAACTCGGAAGTGAATCGCAGCTGCGCCGATGGTAG TGTGGCTCAAGCCATGCGAGAGTAGGTCATCGCCAGGGGC	4632457	4632338	120	minus	XC4382,XC4389 5S ribosomal RNA
927	CTCCCTGGTGAAATTAGCGCTGTGGAACCACCCGATCCCATCCCGAACTCGGAAGTGAAACGCAGCTGCGCCGATGGTAG TGTGGCTCAAGCCATGCGAGAGTAGGTCATCGCCAGGGGC	4632457	4632338	120	minus	XC4382,XC4389 5S ribosomal RNA
930	CTCCCTGGTGAAATTAGCGCTGTGGAACCACCCGATCCCATCCCGAACTCGGAAGTGGAACGCAGCTGCGCCGATGGTAG TGTGGCTCAAGCCATGCGAGAGTAGGTCATCGCCAGGGGC	4632457	4632338	120	minus	XC4382,XC4389 5S ribosomal RNA
933	CTCCCTGGTGAAATTAGCGCTGTGGAACCACCCGATCCCATCCCGAACTCGGAAGTGAAACGCAGCTGCGCCGATGGTAG TGTGGCTCAAGCCATGCGAGAGTAGGTCATCGCCAGGGGC	4632457	4632338	120	minus	XC4382,XC4389 5S ribosomal RNA
937	CTCCCTGGTGAAATTAGCGCTGTGGAACCACCCGATCCCATCCCGAACTCGGAAGTGAAACGCAGCTGCGCCGATGGTAG TGTGGCTCAAGCCATGCGAGAGTAGGTGCATACGCCAGGGGCT	4632457	4632337	123	minus	XC4382,XC4389 5S ribosomal RNA
938	CTCCCTGGTGAAATTAGCGCTGTGGAACCACCCGATCCCATCCCGAACTCGGAAGTGAAACGCAGCTGCGCCGATGGTAG TGTGGCTCAAGCCATGCGAGAGTAGGTCATCGCCAGGGGC	4632457	4632338	120	minus	XC4382,XC4389 5S ribosomal RNA
940	CTCCCTGGTGAAATTAGCGCTGTGGAACCACCCGATCCCATCCCGAACTCGGAAGTGAAACGCAGCTGCGCCGATGGTAG TGTGGCTCAAGCCATGCGAGAGTAGGTCATCGCCAGGGGC	4632457	4632338	120	minus	XC4382,XC4389 5S ribosomal RNA
942	CTCCCTGGTGAAATTAGCGCTGTGGAACCACCCGATCCCATCCCGAACTCGGAAGTGAAACGCAGCTGCGCCGATGGTAG TGTGGCTCAAGCCATGCGAGAGTAGGTCATCGCCAGGGGC	4632457	4632338	120	minus	XC4382,XC4389 5S ribosomal RNA
958	CTCCCTGGTGAAATTAGCGCTGTGGAACCACCCGATCCCATCCCGAACTCGGAAGTGAAACGCAGCTGCGCCGATGGTAG TGTGGCTCAAGCCATGCGAGAGTAGGTCATCGCCAGGGGC	4632457	4632338	120	minus	XC4382,XC4389 5S ribosomal RNA
961	GCTGTGGAACCACCCGATCCCATCCCGAACTCGGAAGTGAAACGCAGCTGCGCCGATGGTAGTGTGGCTCAAGCCATGCG AGAGTAGGTCATCGCCAGGGGC	4632439	4632338	102	minus	XC4382,XC4389 5S ribosomal RNA
969	CTCCCTGGTGTAATTAGCGCTGTGGAACCACCCGATCCCATCCCGAACTCGGAAGTGAAACGCAGCTGCGCCGATGGTAG TGTGGCTCAAGCCATGCGAGAGTAGGTCATCGCCAGGGGCT	4632457	4632337	121	minus	XC4382,XC4389 5S ribosomal RNA
972	CTCCCTGGTGAAATTAGCGCTGTGGAACCACCCGATCCCATCCCGAACTCGGGAGTGAAACGCAGCTGCGCCGATGGTAG TGTGGCTCAAGCCATGCGAGAGTAGGTCATCGCCAGGGGC	4632457	4632338	120	minus	XC4382,XC4389 5S ribosomal RNA
973	CTCCCTGGTGAAATTAGCGCTGTGGAACCACCCGATCCCATCCCGAACTCGGAAGTGAAACGCAGCTGCGCCGATGGTAG TGTGGCTCAAGCCATGCGAGAGTAGGTCATCGCCAGGGGC	4632457	4632338	120	minus	XC4382,XC4389 5S ribosomal RNA
982	CTCCCTGGTGAAATTAGCGCTGTGGAACCACCCGATCCCATCCCGAACTCGGAAGTGAAACGCAGCTGCGCCGATGGTAG TGTGGCTCAAGCCATGCGAGAGTAGGTCATCGCCAGGGGC	4632457	4632338	120	minus	XC4382,XC4389 5S ribosomal RNA
993	CTCCCTGGTGAAATTAGCGCTGTGGAACCACCCGATCCCATCCCGAACTCGGAAGTGAAACGCAGCTGCGCCGATGGTAG TGTGGCTCAAGCCATGCGAGAGTAGGTGCGAAACGCCAGGGGC	4632457	4632338	123	minus	XC4382,XC4389 5S ribosomal RNA
995	CTCCCTGGTGAAATTAGCGCTGTGGAACCACCCGATCCCATCCCGAACTCGGAAGTGAAACGCAGCTGCGCCGATGGTAG TGTGGCTCAAGCCATGCGAGAGTAGGTCTAACCAGGG	4632457	4632340	117	minus	XC4382,XC4389 5S ribosomal RNA
996	CTCCCTGGTGAAATTAGCGCTGTGGAACCACCCGATCCCATCCCGAACTCGGAAGTGAAACGCAGCTGCGCCGATGGTAG TGTGGCTCAATCCATGCGAGAGTAGGTCATCGCCAGGGGC	4632457	4632338	120	minus	XC4382,XC4389 5S ribosomal RNA
1000	CTCCCTGGTGAAATTAGCGCTGTGGAACCACCCGATCCCATCCCGAACTCGGAAGTGAAACGCAGCTGCGCCGATGGTAG TGTGGCTCAAGCCATGCGAGAGTAGGTCATCGCCAGGGGCT	4632457	4632337	121	minus	XC4382,XC4389 5S ribosomal RNA
1009	CTCCCTGGTGAAATTAGCGCTGTGGAACCACCCGATCCCATCCCGAACTCGGAAGTGAAACGCAGCTGCGCCGATGGTAG TGTGGCTCAAGCCATGCGAGAGTAGGTCATCGCCAGGGGC	4632457	4632338	120	minus	XC4382,XC4389 5S ribosomal RNA
1010	CTCCCTGGTGAAATTAGCGCTGTGGAACCACCCGATCCCATCCCGAACTCGGAAGTGAAACGCAGCTGCGCCGATGGTAG TGTGGCTCAAGCCATGCGAGAGTAGGTCATCGCCAGGGGC	4632457	4632338	120	minus	XC4382,XC4389 5S ribosomal RNA
1011	CTCCCTGGTGAAATTAGCGCTGTGGAACCACCCGATCCCATCCCGAACTCGGAAGTGAAACGCAGCTGCGCCGATGGTAG TGTGGCTCAAGCCATGCGAGAGTAGGTCATCGCCAGGGGC	4632457	4632338	120	minus	XC4382,XC4389 5S ribosomal RNA
1015	CTCCCTGGTGAAATTAGCGCTGTGGAACCACCCGATCCCATCCCGAACTCGGAAGTGAAACGCAGCTGCGCCGATGGTAG TGTGGCTCAAGCCATGCGAGAGTAGGTCATCGCCAGGGGC	4632457	4632338	120	minus	XC4382,XC4389 5S ribosomal RNA
1016	CTCCCTGGTGAAATTAGCGCTGTGGAACCACCCGATCCCATCCCGAACTCGGAAGTGAAACGCAGCTGCGCCGATGGTAG TGTGGCTCAAGCCATGCGAGAGTAGGTCATCGCCAGGGGC	4632457	4632338	120	minus	XC4382,XC4389 5S ribosomal RNA
1018	CTCCCTGGTGAAATTAGCGCTGCGGAACCACCCGATCCCATCCCGAACTCGGAAGTGAAACGCAGCTGCGCCGATGGTAG TGTGGCTCAAGCCATGCGAGAGTAGGTCATCGCCAGGGGC	4632457	4632338	120	minus	XC4382,XC4389 5S ribosomal RNA
1019	CTCCCTGGTGAAATTAGCGCTGTGGAACCACCCGATCCCATCCCGAACTCGGAAGTGAAACGCAGCTGCGCCGATGGTAG TGTGGCTCAAGCCATGCGAGAGTAGGTCATCGCCAGGGGC	4632457	4632338	120	minus	XC4382,XC4389 5S ribosomal RNA
1021	CTCCCTGGTGAAATTAGCGCTGTGGAACCACCCGATCCCATCCCGAACTCGGAAGTGAAACGCAGCTGCGCCGATGGTAG TGTGGCTCAAGCCATGCGAGAGTAGGTCATCGCCAGGGGC	4632457	4632338	120	minus	XC4382,XC4389 5S ribosomal RNA
1027	CTCCCTGGTGTAAATTAGCGCTGTGGAACCACCCGATCCCATCCCGAACTCGGAAGTGAAACGCAGCTGCGCCGATGGTA GTGTGGCTCAAGCCATGCGAGAGTAGGTCATCGCCAGGGGC	4632457	4632338	121	minus	XC4382,XC4389 5S ribosomal RNA
1033	CTCCCTGGTGAAATTAGCGCTGTGGAACCACCCGATCCCATCCCGAACTCGGAAGTGAAACGCAGCTGCGCCGATGGTAG TGTGGCTCAAGCCATGCGAGAGTAGGTCATCGCCAGGGGCT	4632457	4632337	121	minus	XC4382,XC4389 5S ribosomal RNA
1037	CTCCCTGGTGAAATTAGCGCTGTGGAACCACCCGATCCCATCCCGAACTCGGAAGTGAAACGCAGCTGCGCCGATGGTAG TGTGGCTCAAGCCATGCGAGAGTAGGTCATAGCCAGGGGC	4632457	4632338	120	minus	XC4382,XC4389 5S ribosomal RNA
1046	CTCCCTGGTGAAATTAGCGCTGTGGAACCACCCGATCCCATCCCGAACTCGGAAGTGAAACGCAGCTGCGCCGATGGTAG TGTGGCTCAAGCCATGCGAGAGTAGGTCATAGCCAGGGGC	4632457	4632338	120	minus	XC4382,XC4389 5S ribosomal RNA
1057	CTCCCTGGTGTTTAATCTAGCGCTGTGGAACCACCCGATCCCATCCCGAACTCGGAAGTGAAACGCAGCTGCGCCGATGG TAGTGTGGCTCAAGCCATGCGAGAGTAGGTCATCGCCAGGGGC	4632457	4632338	123	minus	XC4382,XC4389 5S ribosomal RNA
1063	CTCCCCGGTGAAATTAGCGCTGTGGAACCACCCGATCCCATCCCGAACTCGGAAGTGAAATGCAGCTGCGCCGATGGTAG TGTGGCTCAAGCCATGCGAGAGTAGGTCATCGCCAGGGG	4632457	4632338	119	minus	XC4382,XC4389 5S ribosomal RNA
1065	CTCCCTGGTGAAATTAGCGCTGTGGAACCACCCGATCCCATCCCGAACTCGGAAGTGAAACGCAGCTGCGCCGATGGTAG TGTGAAACAGGACCATGCGAGAGTAGGTCATCGCCAGGGGC	4632457	4632338	121	minus	XC4382,XC4389 5S ribosomal RNA
1067	CTCCCTGGTGAAATTAGCGCTGTGGAACCACCCGATCCCATCCCGAACTCGGAAGTGAAACGCAGCTGCGCCGATGGTAG TGTGAAAAAGGGCCATGCGAGAGTAGGTCATCGCCAGGGG	4632457	4632339	120	minus	XC4382,XC4389 5S ribosomal RNA
1073	CTCCCTGGTGAAATTAGCGCTGTGGAACCACCCGATCCCATCCCGAACTCGGAAGTGAAACGCAGCTGCGCCGATGGTAG TGTGGCTCAAGCCATGCGAGAGTAGGTCATCGCCAGGGGC	4632457	4632338	120	minus	XC4382,XC4389 5S ribosomal RNA
1077	CTCCCTGGTGAAATTAGCGCTGTGGAACCACCCGATCCCATCCCGAACTCGGAAGTGAAACGCAGCTGCGCCGATGGTAG TGTGGCTCAAGCCATGCGAGAGTAGGTCATCGCCAGGGGC	4632457	4632338	120	minus	XC4382,XC4389 5S ribosomal RNA
1079	CTCCCTGGTGAAATTAGCGCTGTGGAACCACCCGATCCCATCCCGAACTCGGAAGTGAAGCGCAGCTGCGCCGATGGTAG TGTGGCTCAAGCCATGCGAGAGTAGGTCTTCGCCAGGGGC	4632457	4632338	120	minus	XC4382,XC4389 5S ribosomal RNA
1092	CTCCCTGGTGAAATTAGCGCTGTGGAACCACCCGATCCCATCCCGAACTCGGAAGTGAAACGCAGCTGCGCCGATGGTAG TGTGGCTCAAGCCATGCGAGAGTAGGTCATCGCCAGGGGC	4632457	4632338	120	minus	XC4382,XC4389 5S ribosomal RNA
1102	CTCCCTGGTGAAATTAGCGCTGTGGAACCACCCGATCCCATCCCGAACTCGGAAGTGAAACGCAGCTGCGCCGATGGTAG TGTGGCTCAAGCCATGCGAGAGTAGGTCATCGCCAGGGGC	4632457	4632338	120	minus	XC4382,XC4389 5S ribosomal RNA
1107	CTCCCTGGTGAAATTAGCGCTGTGGAACCACCCGATCCCATCCCGAACTCGGAAGTGAAACGCAGCTGCGCCGATGGTAG TGTGGCTCAAGCCATGCGAGAGTAGGTCATCGCCAGGGGC	4632457	4632338	120	minus	XC4382,XC4389 5S ribosomal RNA
1109	CTCCCTGGTGAAATTAGCGCTGTGGAACCACCCGATCCCATCCCGAACTCGGAAGTGAAACGCAGCTGCGCCGATGGTAG TGTGGCTCAAGCCATGCGAGAGTAGGTCATCGCCAGGGGC	4632457	4632338	120	minus	XC4382,XC4389 5S ribosomal RNA
1117	CTCCCTGGTGAAATTAGCGCTGTGGAACCACCCGATCCCATCCCGAACTCGGAAGTGAAACGCAGCTGCGCCGATGGTAG TGTGGCTCAAGCCATGCGAGAGTAGGTCATCGCCAGGGG	4632457	4632339	119	minus	XC4382,XC4389 5S ribosomal RNA
1123	CTCCCTGGTGAAATTAGCGCTGTGGAACCACCCGATCCCATCCCGAACTCGGAAGTGAAACGCAGCTGCGCCGATGGTAG TGTGGCTCAAGCCATGCGAGAGTAGGTCATCGCCAGGGGC	4632457	4632338	120	minus	XC4382,XC4389 5S ribosomal RNA
1127	CTCCCTGGTGAAATTAGCGCTGTGGAACCACCCGATCCCATCCCGAACTCGGAAGTGAAACGCAGCTGCGCCGATGGTAG TGTGGCTCAAGCCATGCGAGAGTAGGTCATCGCCAGGGGC	4632457	4632338	120	minus	XC4382,XC4389 5S ribosomal RNA
1129	CTCCCTGGTGAAATTAGCGCTGTGGAACCACCCGATCCCATCCCGAACTCGGAAGTGAAACGCAGCTGCGCCGATGGTAG TGTGGCTCAAGCCATGCGAGAGTAGGTCATCGCCAGGGGC	4632457	4632338	120	minus	XC4382,XC4389 5S ribosomal RNA
1132	CTCCCTGGTGAAATTAGCGCTGTGGAACCACCCGATCCCATCCCGAACTCGGAAGTGAAACGCAGCTGCGCCGATGGTAG TGTGGCTCAAGCCATGCGAGAGTAGGTCATCGCCAGGGGA	4632457	4632338	120	minus	XC4382,XC4389 5S ribosomal RNA
1136	CTCCCTGGTGAAATTAGCGCTGTGGAACCACCCGATCCCATCCCGAACTCGGAAGTGAAACGCAGCTGCGCCGATGGTAG TGTGGCTCAAGCCATGCGAGAGTAGGTCATCGCCAGGGGA	4632457	4632338	120	minus	XC4382,XC4389 5S ribosomal RNA
1145	CTCCCTGGTGAAATTAGCGCTGTGGAACCTTCCCGATCCCATCCCGAACTCGGAAGTGAAACGCAGCTGCGCCGATGGTA GTGTGGCTCAAGCCATGCGAGAGTAGGTCATCGCCAGGGGC	4632457	4632338	121	minus	XC4382,XC4389 5S ribosomal RNA
1148	CTCCCTGGTGAAATTAGCGCTGTGGAACCACCCGATCCCATCCCGAACTCGGAAGTGAAACGCAGCTGCGCCGATGGTAG TGTGGCTCAAGCCATGCGAGAGTAGGTCATCGCCAGGGGC	4632457	4632338	120	minus	XC4382,XC4389 5S ribosomal RNA
1152	CTCCCTGGTGAAATTAGCGCTGCGGAACCACCCGACCCCATCCCGAACTCGGAAGTGAAACGCAGCTGCGCCGATGGTAG TGTGGCTCAAGCCATGCGAGAGTAGGTCATCGCCAGGGGC	4632457	4632338	120	minus	XC4382,XC4389 5S ribosomal RNA
1153	CTCCCTGGTGAAATTAGCGCTGTGGAACCACCCGATCCCATCCCGAACTCGGAAGTGAAACGCAGCTGCGCCGATGGGAG TGTGGCTCAAGCCATGCGAGAGTAGTTCATCGCCAGGGGC	4632457	4632338	120	minus	XC4382,XC4389 5S ribosomal RNA
1154	CTCCCTGGTGGAATTAGCGCTGTGGAACCACCCGATCCCATCCCGAACTCGGAAGTGAAACGCAGCTGCGCCGATGGTAG TGTGGCTCAAGCCATGCGAGAGTAGGTCATCGCCAGGGGC	4632457	4632338	120	minus	XC4382,XC4389 5S ribosomal RNA
1157	CTCCCTGGTGAAATTAGCGCTGTGGAACCACCCGATCCCATCCCGAACTCGGAAGTGAAACGCAGCTGCGCCGATGGTAG TGTGGCTCAAGCCATGCGAGAGTAGGTCATCGCCAGGGGC	4632457	4632338	120	minus	XC4382,XC4389 5S ribosomal RNA
1160	CTCCCTGGTGAAATTAGCGCTGTGGAACCACCCGATCCCATCCCGAACTCGGAAGTGAAACGCAGCTGCGCCGATGGTAG TGTGCCTCTAAAACGGCCGAGAGTAGGTCATCGCCAGGGGC	4632457	4632338	121	minus	XC4382,XC4389 5S ribosomal RNA
1167	CTCCCTGGTGAAATTAGCGCTGTGGAACCACCCGATCCCATCCCGAACTCGGAAGTGAAACGCAGCTGCGCCGATGGTAG TGTGGCTCAAGCCATGCGAGAGTAGGTCATCGCCAGGGGC	4632457	4632338	120	minus	XC4382,XC4389 5S ribosomal RNA
1180	CTCCCTGGTGAAATTAGCGCTGTGGAACCACCCGATCCCATCCCGAACTCGGAAGGGAAACGCAGCTGCGCCGATGGTAG TGTGCCTCAAACCGTGCGAGAGCAGGTCATCGCCAGGGG	4632457	4632339	119	minus	XC4382,XC4389 5S ribosomal RNA
1184	CTCCCTGGTGAAATTAGCGCTGTGGACCCTCCCGATCCCATCCCGAACTCGGAAGTGAAACGCAGCTGCGCCGATGGTAG TGTGGCTCAAGCCATGCGAGAGTAGGTCATCGCCAGGGGC	4632457	4632338	120	minus	XC4382,XC4389 5S ribosomal RNA
1188	CTCCCTGGTGAAATTAGCGCTGTGGAACCACCCGATCCCATCCCGAACTCGGAAGTGAAACGCAGCTGCGCCGATGGTAG TGTGGCTCAAGCCATGCGAGAGTAGGTCATCGCCAGGGGC	4632457	4632338	120	minus	XC4382,XC4389 5S ribosomal RNA
1189	CTCCCTGGTGAAATTAGCGCTGTGGAACCACCCGATCCCATCCCGAACTCGGAAGTGAAACGCAGCTGCGCCGATGGTAG TGTGGCTCAAGCCATGCGAGAGTAGGTCATCGCCAGGGGC	4632457	4632338	120	minus	XC4382,XC4389 5S ribosomal RNA
1190	CTCCCTGGTGAAATTAGCGCTGTGGAACCACCCGATCCCATCCCGAACTCGGAAGTGAAACGCAGCTGCGCCGATGGTAG TGTGGCTCAAGCCATGCGAGAGTAGGTCATCGCCAGGGGC	4632457	4632338	120	minus	XC4382,XC4389 5S ribosomal RNA
1198	CTCCCTGGTGAAATTAGCGCTGTGGAACCACCCGATCCCATCCCGAACTCGGAAGTGAAACGCAGCTGCGCCGATGGTAG TGTGGCTCAAGCCATGCGAGAGTAGGTCATCGCCAGGGGC	4632457	4632338	120	minus	XC4382,XC4389 5S ribosomal RNA
1202	CTCCCTGGTGAAATTAGCGCTGTGGAACCACCCGATCCCATCCCGAACTCGGAAGTGAAACGCAGCTGCGCCGATGGTAG TGTGGCTCAAGCCATGCGAGAGTAGGTCATCGCCAGGGGC	4632457	4632338	120	minus	XC4382,XC4389 5S ribosomal RNA
1206	CTCCCTGGTGAAATTAGCGCTGTGGAACCACCCGATCCCATCCCGAACTCGGAAGTGAAACGCAGCTGCGCCGATGGTAG TGTGGCTCAAGCCATGCGAGAGTAGGTCATCGCCAGGG	4632457	4632340	118	minus	XC4382,XC4389 5S ribosomal RNA
1213	CTCCCTGGTGAAATTAGCGCTGTGGAACCACCCGATCCCATCCCGAACTCGGAAGTGAAACGCAGCTGCGCCGATGGTAG TGTGGCTCAAGCCATGCGAGAGTAGGTCATCGCCAGGGGC	4632457	4632338	120	minus	XC4382,XC4389 5S ribosomal RNA
1215	CTCCCTGGTGAAATTAGCGCTGTGGAACCACCCGATCCCATCCCGAACTCGGAAGTGAAACGCAGCTGCACCGATGGTAG TGTGGCTCAAGCCATGCGAGAGTAGGTCATCGCCAGGGGC	4632457	4632338	120	minus	XC4382,XC4389 5S ribosomal RNA
1218	CTCCCTGGTGAAATTAGCGCTGTGGAACCACCCGATCCCATCCCGAACTCGGAAGTGAAACGCAGCTGCGCCGATGGTAG TGTGGCTCAAGCCATGCGAGAGTAGGTCATCGCCAGGGGC	4632457	4632338	120	minus	XC4382,XC4389 5S ribosomal RNA
1222	CTCCCTGGTGAAATTAGCGCTGTGGAACCACCCGATCCCATCCCGAACTCGGAAGTGAAACGCAGCTGCGCCGATGGTAG TGTGGCTCAAGCCATGCGAGAGTAGGTCATCGCCAGGGGC	4632457	4632338	120	minus	XC4382,XC4389 5S ribosomal RNA
1231	CTCCCTGGTGAAATTAGCGCTGTGGCCCTTACCGATCCCATCCCGAACTCGGAAGTGAAACGCCCTTTGCGCCGATGGTA GTGTGGCTCAAGCCATGCGAGAGTAGGTCATCGCCAGGGGC	4632457	4632338	121	minus	XC4382,XC4389 5S ribosomal RNA
1241	CTCCCTGGTGAAATTAGCGCTGTGGAACCACCCGATCCCATCCCGAACTCGGAAGCGAAACGCAGCTGCGCCGATGGTAG TGTGGCTCAAGCCATGCGAGAGTAGGTCATCGCCAGGGGC	4632457	4632338	120	minus	XC4382,XC4389 5S ribosomal RNA
1347	TCCCTGGTGAAATTAGCGCTGTGGAACCACCCGATCCCATCCCGAACTCGGAAGTGAAACGCAGCTGCGCCGATGGTAGT GTGGCTCAAGCCATGCGAGAGTAGGTCATCGCCAGGGGC	4632456	4632338	119	minus	XC4382,XC4389 5S ribosomal RNA
1349	CTCCCTGGTGAAATTAGCGCTGTGGAACCACCCGATCCCATCCCGAACTCGGAAGTGAAACGCAGCTGCGCCGATGGTAG TGTGGCTCAAGCCATGCGAGAGTAGGTCATCGCCAGGGGC	4632457	4632338	120	minus	XC4382,XC4389 5S ribosomal RNA
1351	CTCCCTGGTGAAATTAGCGCTGTGGAACCACCCGATCCCATCCCGAACTCGGAAGTGAAACGCAGCTGCGCCGATGGTAG TGTGGCTCAAGCCATGCGAGAGTAGGTCATCGCCAGGGGC	4632457	4632338	120	minus	XC4382,XC4389 5S ribosomal RNA
1352	CTCCCTGGTGAAATTAGCGCTGTGGAACCACCCGATCCCATCCCGAACTCGGAAGTGAAACGCAGCTGCGCCGATGGTAG TGTGGCTCAAGCCATGCGAGAGTAGGTCATCGCCAGGGGC	4632457	4632338	120	minus	XC4382,XC4389 5S ribosomal RNA
1354	CTCCCTGGTGAAATTAGCGCTGTGGAACCACCCGATCCCATCCCGAACTCGGAAGTGAAACGCAGCTGCGCCGATGGTAG TGTGGCTCAAGCCATGCGAGAGTAGGTCATCGCCAGGGGC	4632457	4632338	120	minus	XC4382,XC4389 5S ribosomal RNA
1357	CTCCCTGGTGAAATTAGCGCTGTGGAACCTCCCGATCCCATCCCGAACTCGGAAGTGAAACGCAGCTGCGCCGATGGTAG TGTGGCTCAAGCCATGCGAGAGTAGGTCATCGCCAGGGGCTA	4632457	4632337	121	minus	XC4382,XC4389 5S ribosomal RNA
1359	CTCCCTGGTGAAATTAGCGCTGTGGAACCGCCCGATCCCATCCCGAACTCGGAAGTGAAACGCAGCTGCGCCGATGGTAG TGTGGCTCAAGCCATGCGAGAGTAGGTCATCGCCAGGGGC	4632457	4632338	120	minus	XC4382,XC4389 5S ribosomal RNA
1361	CTCCCTGGTGAAATTAGCACTGTGGAACCACCCGATCCCATCCCGAACTCGGAAGTGAAACGCAGCTGCGCCGATGGTAG TGTGGCTCAAGCCATGCGAGAGTAGGTCATCGCCAGGGGC	4632457	4632338	120	minus	XC4382,XC4389 5S ribosomal RNA
1362	CTCCCTGGTGAAATTAGCGCTGTGGAACCACCCGATCCCATCCCGAACTCGGAAGTGAAACGCAGCTGCGCCGATGGTAG TGTGGGTCAAGCCATGCGAGAGTAGGTCATCGCCAGGGGCT	4632457	4632337	121	minus	XC4382,XC4389 5S ribosomal RNA
1365	CTCCCTGGTGAAATTAGCGCTGTGGAACCACCCGATCCCATCCCGAACTCGGAAGTGAAACGCAGCTGCGCCGATGGTAG TGTGGCTCAAGCCATGCGAGAGTAGGTCATCGCCAGGGGC	4632457	4632338	120	minus	XC4382,XC4389 5S ribosomal RNA
1368	CTCCCTGGTGAAATTAGCGCTGTGGAACCACCCGATCCCATCCCGAACTCGGAAGTGAAACGCAGCTGCGCCGATGGTAG TGTGGCTCAAGCCATGCGAGAGTAGGTCATCGCCAGGGGC	4632457	4632338	120	minus	XC4382,XC4389 5S ribosomal RNA
1370	CTCCCTGGTGAAATTAGCGCTGTGGAACCACCCGATCCCATCCCGAACTCGGAAGTGAAACGCAGCTGCGCCGATGGTAG TGTGGCTCAAGCCATGCGAGAGTAGGTCATCGCCAGGGGC	4632457	4632338	120	minus	XC4382,XC4389 5S ribosomal RNA
1371	CTCCCTGGTGAAATTAGCGCTGTGGAACCACCCGATCCCATCCCGAACTCGGAAGTGAAACGCAGCTGCGCCGATGGTAG TGTGGCTCAAGCCATGCGAGAGTAGGTCATCGCCAGGGGC	4632457	4632338	120	minus	XC4382,XC4389 5S ribosomal RNA
1372	CTCCCTGGTGAAATTAGCGCTGTGGAACCACCCGATCCCATCCCGAACTCGGAAGTGAAACGCAGCTGCGCCGATGGTAG TGTGGCTCAAGCCATGCGAGAGTAGGTCATCGCCAGGGGC	4632457	4632338	120	minus	XC4382,XC4389 5S ribosomal RNA
1379	CTCCCTGGTGAAATTAGCGCTGTGGAACCACCCGATCCCATCCCGAACTCGGAAGTGAAACGCAGCTGCGCCGATGGTAG TGTGGCTCAAGCCATGCGAGAGTAGGTCATCGCCAGGGGC	4632457	4632338	120	minus	XC4382,XC4389 5S ribosomal RNA
1380	CTCCCTGGTGAAATTAGCGCTGTGGAACCTCCCGATCCCATCCCGAACTCGGAAGTGAAACGCAGCTGCGCCGATGGTAG TGTGGCTCAAGCCATGCGAGAGTAGGTCATCGCCAGGGGCT	4632457	4632337	121	minus	XC4382,XC4389 5S ribosomal RNA
1381	CTCCCTGGTGAAATTAGCGCTGTGGAACCGCCCGATCCCATCCCGAACTCGGAAGTGAAACGCAGCTGCGCCGATGGTAG TGTGGCTCAAGCCATGCGAGAGTAGGTCATCGCCAGGGGC	4632457	4632338	120	minus	XC4382,XC4389 5S ribosomal RNA
1389	CTCCCTGGTGAAATTAGCACTGTGGAACCACCCGATCCCATCCCGAACTCGGAAGTGAAACGCAGCTGCGCCGATGGTAG TGTGGCTCAAGCCATGCGAGAGTAGGTCATCGCCAGGGG	4632457	4632338	119	minus	XC4382,XC4389 5S ribosomal RNA
1401	CTCCCTGGTGAAATTAGCGCTGTGGAACCACCCGATCCCATCCCGAACTCGGAAGTGAAACGCAGCTGCGCCGATGGTAG TGTGGCTCAAGCCATGCGAGAGTAGGTCATCGCCAGGGGC	4632457	4632338	120	minus	XC4382,XC4389 5S ribosomal RNA
1415	CTCCCTGGTGAAATTAGCGCTGTGGAACCACCCGATCCCATCCCGAACTCGGAAGTGAAACGCAGCTGCGCCGATGGTAG TGTGGCTCAAGCCATGCGAGAGTAGGTCATCGCCAGGGGC	4632457	4632338	120	minus	XC4382,XC4389 5S ribosomal RNA
1429	CTCCCTGGTGAAATTAGCGCTGTGGAACCACCCGATCCCATCCCGAACTCGGAAGTGAAACGCAGCTGCGCCGATGGTAG TGTGGCTCAAGCCGATGCGAGAGTAGGTCATCGCCAGGGGC	4632457	4632338	121	minus	XC4382,XC4389 5S ribosomal RNA
1431	CTCCCTGGTGAAATTAGCGCTGTGGAACCACCCGATCCCATCCCGAACTCGGAAGTGAAACGCAGCTGCGCCGATGGTAG TGTGGCTCAAGCCATGCGAGAGTAGGTCATCGCCAGGGGC	4632457	4632338	120	minus	XC4382,XC4389 5S ribosomal RNA
1433	CTCCCTGGTGAAATTAGCGCTGTGGAACCACCCGATCCCATCCCGAACTCGGAAGTGAAACGCAGCTGCGCCGATGGTAG TGTGGCTCAAGCCATGCGAGAGTAGGTCATCGCCAGGGGC	4632457	4632338	120	minus	XC4382,XC4389 5S ribosomal RNA
1436	CTCCCTGGTGAAATTAGCGCTGTGGAACCACCCGATCCCATCCCGAACTCGGAAGTGAAACGCAGCTGCGCCGATGGTAG TGTGGCTCAAGCCATGCGAGAGTAGGTCATCGCCAGGGGC	4632457	4632338	120	minus	XC4382,XC4389 5S ribosomal RNA
1437	CTCCCTGGTGAAATTAGCGCTGTGGACCCATCCGATCCCATCCCGAACTCGGAAGTGAAACGCACCTGCGCCGATGGTAG TGTGGCTCAAGCCATGCGAGAGTAGGTCATCGCCAGGGGC	4632457	4632338	120	minus	XC4382,XC4389 5S ribosomal RNA
1448	CTCCCTGGTGAAATTAGCGCTGTGGAACCACCCGATCCCATCCCGAACTCGGAAGTGAAACGCAGCTGCGCCGATGGTAG TGTGGCTCAAGCCATGCGAGAGTAGGTCATCGCCAGGGGC	4632457	4632338	120	minus	XC4382,XC4389 5S ribosomal RNA
1450	CTCCCTGGTGAAATTAGCGCTGTGGAACCACCCGATCCCATCCCGAACTCGGAAGTGAAACGCAGCTGCGCCGATGGTAG TGTGGCTCAAGCCATGCGAGAGTAGGTCATCGCCAGGGGC	4632457	4632338	120	minus	XC4382,XC4389 5S ribosomal RNA
1456	CTCCCTGGTGAAATTAGCGCTGTGGAACCACCCGATCCCATCCCGAACTCGGAAGTGAAACGCAGCTGCGCCGATGGTAG TGTGGCTCAAGCCATGCGAGAGTAGGTCATCGCCAGGGGC	4632457	4632338	120	minus	XC4382,XC4389 5S ribosomal RNA
1460	CTCCCTGGTGAAATTAGCGCTGTGGAACCACCCGATCCCATCCCGAACTCGGAAGTGAAACGCAGCTGCGCCGATGGTAG TGTGGCTCAAGCCATGCGAGAGTAGGTCATCGCCAGGGGC	4632457	4632338	120	minus	XC4382,XC4389 5S ribosomal RNA
1467	CTCCCTGGTGAAATTAGTGCTGTGGAACCACCCGATCCCATCCCGAACTCGGAAGTGAAACGCAGCTGCGCCGATGGTAG TGTGGCTCAAGCCATGCGAGAGTAGGTCATCGCCAGGGGC	4632457	4632338	120	minus	XC4382,XC4389 5S ribosomal RNA
1470	CTCCCTGGTGAAATTAGCGCTGTGGAACCACCCGATCCCATCCCGAACTCGGAAGTGAAACGCAGCTGCGCCGATGGTAG TGTGGCTCAAGCCATGCGAGAGTAGGCCATCGCCAGGGGC	4632457	4632338	120	minus	XC4382,XC4389 5S ribosomal RNA
1474	CTCCCTGGTGAAATTAGCGCTGTGGAACCACCCGATCCCATCCCGAACACGGAAGTGAAACGCAGCTGCGCCGATGATAG TGTGGCTCAAGCCATGCGAGAGTAGGTCATCGCCAGGGGC	4632457	4632338	120	minus	XC4382,XC4389 5S ribosomal RNA
1486	CTCCCTGGTGAAATTAGCGCTGTGGAACCACCCGATCCCATCCCGAACTCGGAAGTGAAACGCAGCTGCGCCGATGGTAG TGTGGCTCAAGCCATGCGAGAGTAGGTCATCGCCAGGG	4632457	4632340	118	minus	XC4382,XC4389 5S ribosomal RNA
1490	CTCCCTGGTGAAATTAGCGCTGTGGAACCACCCGATCCCATCCCGAACTCGGAAGTGAAACGCAGCTACGCCGATGGTGG TGTGGCTCAAGCCATGCGAGAGTAGGTCATCGCCAGGGGC	4632457	4632338	120	minus	XC4382,XC4389 5S ribosomal RNA
1496	CTCCCTGGTGAAATTAGCACTGTGGAACCACCCGATCCCATCCCGAACTCGGAAGTGAAACGCAGCTGCGCCGATGGTAG TGTGGCTCAAGCCATGCGAGAGTAGGTCATCGCCAGGGGC	4632457	4632338	120	minus	XC4382,XC4389 5S ribosomal RNA
1497	CTCCCTGGTGAAATTAGCGCTGTGGAACCACCCGATCCCATCCCGAACTCGGAAGTGAAACGCAGCTGCGCCGATGGTAG TGTGGCTCAAGCCATGCGAGAGTAGGTCATCGCCAGGGGC	4632457	4632338	120	minus	XC4382,XC4389 5S ribosomal RNA
1498	CTCCCTGGTGAAATTAGCGCTGTGGAACCACCCGATCCCATCCCGAACTCGGAAGTGAAACGCAGCTGCGCCGATGGTAG TGTGGCTCAAGCCATGCGAGAGTAGGTCATCGCCAGGGGC	4632457	4632338	120	minus	XC4382,XC4389 5S ribosomal RNA
1512	CTCCCTGGTGAAATTAGCGCTGTGGAACCACCCGATCCCATCCCGAACTCGGAAGTGAAACGCAGCTGCGCCGATGGTAG TGTGGCTCAAGCCATGCGAGAGTAGGTCATCGCCAGGGGC	4632457	4632338	120	minus	XC4382,XC4389 5S ribosomal RNA
1520	CTCCCTGGTGAAATTAGCGCTGTGGAACCACCCGATCCCATCCCGAACTCGGAAGTGAAACGCAGCTGCGCCGATGGTAG TGTGGCTCAAGCCATGCGAGAGTAGGTCATCGCCAGGGGC	4632457	4632338	120	minus	XC4382,XC4389 5S ribosomal RNA
1524	CTCCCTGGTGAAATTAGCGCTGTGGAACCACCCGATCCCATCCCGAACTCGGAAGTGAAACGCAGCTGCGCCGATGGTAG TGTGGCTCAGGCCATGCGAGAGTAGGTCATCGCCAGGGGC	4632457	4632338	120	minus	XC4382,XC4389 5S ribosomal RNA
1526	CTCCCTGGTGAAATTAGCGCTGTGGAACCACCCGATCCCATCCCGAACTCGGAAGTGAAACGCAGCTGCGCCGATGGTAG TGCGGCTCAACGGATGCGAGAGTAGGTCATCGCAACAGGGGC	4632457	4632338	122	minus	XC4382,XC4389 5S ribosomal RNA
1531	CTCCCTGGTGAAATTAGCGCTGTGGAACCACCCGATCCCATCCCGAACTCGGAAGTGAAACGCAGCTGCGCCGATGGTAG TGTGGCTCAAGCCATGCGAGAGTAGGTCATCGCCAGGGGC	4632457	4632338	120	minus	XC4382,XC4389 5S ribosomal RNA
1539	CTCCCTGGTGTAATTAGCGCTGTGGAACCACCCGATCCCATCCCGAACTCGGAAGTGAAACGCAGCTGCGCCGATGGTAG TGTGGCTCAAGCCATGCGAGAGTAGGTCATCGCCAGGGGC	4632457	4632338	120	minus	XC4382,XC4389 5S ribosomal RNA
1540	CTCCCTGGTGAAATTAGCGCTGTGGAACCACCCGATCCCATCCCGAACTCGGAAGTGAAACGCAGCTGCGCCGATGGTAG TGTGGCTCAAGCCATGCGAGAGTAGGTCATCGCCAGGGGC	4632457	4632338	120	minus	XC4382,XC4389 5S ribosomal RNA
1545	CTCCCTGGTGAAATTAGCGCTGTGGAACCACCCGATCCCATCCCGAACTCGGAAGTGAAACGCAGCTGCGCCGATGGTAG TGTGGCTCAAGCCATGCGAGAATAGGTCATCGCCAGGGGC	4632457	4632338	120	minus	XC4382,XC4389 5S ribosomal RNA
1553	TCCCTGGTGAAATTAGCGCTGTGGAACCACCCGATCCCATCCCGAACTCGGAAGTGAAACGCAGCTGCGCCGATGGTAGT GTGGCTCAAGCCGATGCGAGAGTAGGTCATCGCCAGGGGC	4632456	4632338	120	minus	XC4382,XC4389 5S ribosomal RNA
1560	CTCCCTGGTGAAATTAGCGCTGTGGAACCGCCCGATCCCATCCCGAACTCGGAAGTGAAACGCAGCTGCGCCGATGGTAG TGTGGCTCAAGCCATGCGAGAGTAGGTCATCGCCAGGGGC	4632457	4632338	120	minus	XC4382,XC4389 5S ribosomal RNA
1563	TCCCTGGTGAAATTAGCGCTGTGGAACCACCCGATCCCATCCCGAACTCGGAAGTGAAACGCAGCTGCGCCGATGGTAGT GTGGCTCAAGCCATGCGAGAGTAGGTCATCGCCAGGGGC	4632456	4632338	119	minus	XC4382,XC4389 5S ribosomal RNA
1564	CTCCCTGGTGAAATTAGCGCTGTGGAACCACCCGATCCCATCCCGAACTCGGAAGTGAAACGCAGCTGCGCCGATGGTAG TGTGGCTCAAGCCATGCGAGAGTAGGTCATCGCCAGGGGC	4632457	4632338	120	minus	XC4382,XC4389 5S ribosomal RNA
1570	CTCCCTGGTGAAATTAGCGCTGTGGAACCACCCGATCCCATCCCGAACTCGGAAGTGAAACGCAGCTGCGCCGATGGTAG TGTGGCTCAAGCCATGCGAGAGTAGGTCATCGCCAGGGGC	4632457	4632338	120	minus	XC4382,XC4389 5S ribosomal RNA
1573	CTCCCTGGTGAAATTAGCGCTGTGGAACCACTCGATCCCATCCCGAACTCGGAAGTGAAACGCAGCTGCGCCGATGGTAG TGTGGCTCAAGCCATGCGAGAGTAGGTCATCGCCAGGGGC	4632457	4632338	120	minus	XC4382,XC4389 5S ribosomal RNA
1576	CTCCCTGGTGAAATTAGCGCTGTGGAACCACCCGATCCCATCCCGAACTCGGAAGTGAAACGCAGCTGCGCCGATGGTAG TGTGGCTCAAGCCATGCGAGAGTAGGTCATCGCCAGGGGC	4632457	4632338	120	minus	XC4382,XC4389 5S ribosomal RNA
1594	CTCCCTGGTGAAGTTAGCGCTGTGGAACCACCCGATCCCATCCCGAACTCGGAAGTGAAACGCAGCTGCGCCGATGGTAG TGTGGCTCAAGCCATGCGAGAGTAGGTCATCGCCAGGGGC	4632457	4632338	120	minus	XC4382,XC4389 5S ribosomal RNA
1597	CTCCCTGGTGAAATTAGCGCTGTGGAACCACCCGATCCCATCCCGAACTCGGAAGTGAAACGCAGCTGCGCCGATGGTAG TGTGGCTCAAGCCATGCGAGAGTAGGTCATCGCCAGGGGC	4632457	4632338	120	minus	XC4382,XC4389 5S ribosomal RNA
1603	CTCCCTGGTGAAATTAGCGCTGTGGAACCACCCAATCCCATCCCGAACTCGGAAGGGAAACGCAGCTGCGCCGATGGTAG TGTGGCTCAAACCGTGCGAGAGTAGGCCATCGCCAGGGGC	4632457	4632338	120	minus	XC4382,XC4389 5S ribosomal RNA
1604	CTCCCTGGTGAAATTAGCGCTGTGGAACCACCCGATCCCATCCCGAACTCGGAAGTGAAACGCAGCTGCGCCGATGGTAG TGTGGCTCAAGCCATGCGAGAGTAGGTCATCGCCAGGGGCT	4632457	4632337	121	minus	XC4382,XC4389 5S ribosomal RNA
1609	CTCCCTGGTGAAATTAGCGCTGTGGAACCACCCGATCCCATCCCGAACTCGGAAGTGAAACGCAGCTGCGCCGATGGTAG TGTGGCTCAAGCCATGCGAGAGTAGGTCATCGCCAGGGGC	4632457	4632338	120	minus	XC4382,XC4389 5S ribosomal RNA
1617	CTCCCTGGTGAAATTAGCGCTGTGGAACCACCCGATCCCATCCCGAACTCGGAAGTGAAACGCAGCTGCGCCGATGGTAG TGTGGCTCAAGCACATGCGAGAGTAGGTCATCGCCAGGGGC	4632457	4632338	121	minus	XC4382,XC4389 5S ribosomal RNA
1622	CTCCCTGGTGAAATTAGCGCTGTGGAACCACCCGATCCCATCCCGAACTCGGAAGTGAAACGCAGCTGCGCCGATGGTAG TGTGGCTCAAGCCATGCGAGAGTAGGTCATCGCCAGGGG	4632457	4632339	119	minus	XC4382,XC4389 5S ribosomal RNA
1624	CTCCCTGGTGAAATTAGCGCTGTGGAACCACCCGATCCCATCCCGAACTCGGAAGTGAAACGCAGCTGCGCCGATGGTAG TGTGGCTCAAGCCATGCGAGAGTAGGTCATCGCCAGGGGC	4632457	4632338	120	minus	XC4382,XC4389 5S ribosomal RNA
1628	CTCCCTGGTGAAATTAGCGCTGTGGAACCACCCGATCCCATCCCGAACTCGGAAGTGAAACGCAGCTGCGCCGATGGTAG TGTGGCTCAAGCCATGCGAGAGTAGGTCATCGCCAGGGGC	4632457	4632338	120	minus	XC4382,XC4389 5S ribosomal RNA
1633	CTCCCTGGTGAAATTAGCGCTGTGGAACCACCCGATCCCATCCCGAACTCGGAAGTGAAACGCAGCTGCGCCGATGGTAG TGTGGCTCAAGCCATGCGAGAGTAGGTCATCGCCAGGG	4632457	4632340	118	minus	XC4382,XC4389 5S ribosomal RNA
1634	CTCCCTGGTGAAATTAGCGCTGTGGAACCACCCGATCCCATCCCGAACTCGGAAGTGAAACGCAGCTGCGCCGATGGTAG TGTGGCTCAAGCCATGCGAGAGTAGGTCATCGCCAGGGGC	4632457	4632338	120	minus	XC4382,XC4389 5S ribosomal RNA
1638	CTCCCTGGTGAAATTAGCGCTGTGGAACCACCCGATCCCATCCCGAACTCGGAAGTGAAACGCAGCTGCGCCGATGGTAG TGTGGCTCAAACCATGCGAGAGTAGGTCATCGCCAGGGGC	4632457	4632338	120	minus	XC4382,XC4389 5S ribosomal RNA
1640	CTCCCTGGTGAAATTAGCGCTGTGGAACCACCCGATCCCATCCCGAACTCGGAAGTGAAACGCAGCTGCGCCGATGGTAG TGTGGCTCAAGCCATGCGAGAGTAGGTCATCGCCAGGGGC	4632457	4632338	120	minus	XC4382,XC4389 5S ribosomal RNA
1641	CTCCCTGGTGAAATTAGCGCTGTGGAACCACCCGATCCCATCCCGAACTCGGAAGTGAAACGCAGCTGCGCCGATGGTAG TGTGGCTCAAGCCATGCGAGAGTAGGTCATCGCCAGGGGC	4632457	4632338	120	minus	XC4382,XC4389 5S ribosomal RNA
1649	CTCCCTGGTGAAATTAGCGCTGTGGAACCACCCGATCCCATCCCGAACTCGGAAGTGAAACGCAGCTGCGCCGATGGTAG TGTGGCTCAAGCCATGCGAGAGTAGGTCATCGCCAGGGGCT	4632457	4632337	120	minus	XC4382,XC4389 5S ribosomal RNA
1651	CTCCCTGGTGAAATTAGCGCTGTGGAACCACCCGATCCCATCCCGAACTCGGAAGTGAAACGCAGCTGCGCCGATGGTAG TGTGGCTCAAGCCATGCGAGAGTAGGTCATCGCCAGGGGC	4632457	4632338	120	minus	XC4382,XC4389 5S ribosomal RNA
1660	CTCCCTGGTGAAATTAGCGCTGTGGAACCACCCGATCCCATCCCGAACTCGGAAGTGAAACGCAGCTGCGCCGATGGTAG TGTGGCTCAAGCCATGCGAGAGTAGGTCATCGCCAGGGGC	4632457	4632338	120	minus	XC4382,XC4389 5S ribosomal RNA
1662	CTCCCTGGTGAAATTAGCGCTGTGGAACCACCCGATCCCATCCCGAACTCGGAAGTGAAACGCAGCTGCGCCGATGGTAG TGTGGCTCAAGCCATGCGAGAGTAGGTCATCGCCAGGGGC	4632457	4632338	120	minus	XC4382,XC4389 5S ribosomal RNA
1663	CTCCCTGGTGAAATTAGCGCTGTGGAACCACCCGATCCCATCCCGAACTCGGAAGTGAAACGCAGCTGCGCCGATGGTAG TGTGGCTCAAGCCATGCGAGAGTAGGTCATCGCCAGGGGC	4632457	4632338	120	minus	XC4382,XC4389 5S ribosomal RNA
1666	CTCCCTGGTGAAATTAGCGCTGTGGAACCACCCGATCCCATCCCGAACTCGGAAGGGAAACGCAGCTGCGCCGATGGTAG TGTGGCTCAAACCGTGCGAGAGTAGGTCATCGCCAGGGGC	4632457	4632338	120	minus	XC4382,XC4389 5S ribosomal RNA
1668	TCTCCCTGGTGAAATTAGCGCTGTGGCAATAAAACGATCCCATCCCGAACTCGGAAGTGAAACGTACGTTGCAACCGATG GTAGTGTGGCTCAAGCCATGCGAGAGTAGGTCATCGCCAGGGGC	4632458	4632338	124	minus	XC4382,XC4389 5S ribosomal RNA
1671	CTCCCTGGTGAAATTAGCGCTGTGGAACCACCCGATCCCATCCCGAACTCGGAAGTGAAACGCAGCTGCGCCGATGGTAG TGTGGCTCAAGCCATGCGAGAGTAGGTCATCGCCAGGG	4632457	4632340	118	minus	XC4382,XC4389 5S ribosomal RNA
1675	CTCCCTGGTGAAATTAGCGCTGTGGACCCTTCACCAGATCCCATCCCGAACTCGGAAGTGAAACGCACCTGCGCCGATGG TAGTGTGGCTCAAGCCATGCGAGAGTAGGTCATCGCCAGGGGC	4632457	4632338	123	minus	XC4382,XC4389 5S ribosomal RNA
1682	CTCCCTGGTGAAATTAGCGCTGTGGAACCACCCGATCCCATCCCGAACTCGGAAGTGAAACGCAGCTGCGCCGATGGTAG TGTGGCTCAAGCCATGCGAGAGTAGGTCATCGCCAGGGGC	4632457	4632338	120	minus	XC4382,XC4389 5S ribosomal RNA
1689	CTCCCTGGTGAAATTAGCGCTGTGGAACCACCCGATCCCATCCCGAACTCGGAAGTGAAACGCAGCTGCGCCGATGGTAG TGTGGCTCAAGCCATGCGAGAGTAGGTCATCGCCAGGGGC	4632457	4632338	120	minus	XC4382,XC4389 5S ribosomal RNA
1692	CTCCCTGGTGAAATTAGCGCTGTGGAACCACCCGATCCCATCCCGAACTCGGAAGTGAAACGCAGCTGCGCCGATGGTAG TGTGGCTCAAGCCATGCGAGAGTAGGTCATCGCCAGGGGC	4632457	4632338	120	minus	XC4382,XC4389 5S ribosomal RNA
1695	CTCCCTGGTGAAATTAGCGCTGTGGAACCACCCGATCCCATCCCGAACACGGAAGGGAAACGCAGCTGCGCCGATGGTAG TGTGGCTCTAAAACCGATGCGAGAGTAGGTCATCGCCAGGGGC	4632457	4632338	123	minus	XC4382,XC4389 5S ribosomal RNA
1700	CTCCCTGGTGAAATTAGCGCTGTGGAACCACCCGATCCCATCCCGAACTCGGAAGTGAAACGCAGCTGCGCCGATGGTAG TGTGGCTCAAGCCATGCGAGAGTAGGTCATCGCCAGGGGC	4632457	4632338	120	minus	XC4382,XC4389 5S ribosomal RNA
1705	CTCCCTGGTGAAATTAGCGCTGTGGAACCACCCGATCCCATCCCGAACTCGGAAGTGAAACGCAGCTGCGCCGATGGTAG TGTGGCTCAAGCCATGCGAGAGTAGGTCATCGCCAGGGGC	4632457	4632338	120	minus	XC4382,XC4389 5S ribosomal RNA
1708	CTCCCTGGTGAAATTAGCGCTGTGGAACCACCCGATCCCATCCCGAACTCGGAAGTGAAACGCAGCTGCGCCGATGGTAG TGTGGCTCTAAGGCATGCGAGAGTAGGTCATCGCCAGGGG	4632457	4632339	120	minus	XC4382,XC4389 5S ribosomal RNA
1709	CTCCCTGGTGAAATTAGCGCTGTGGAACCACCCGATCCCATCCCGAACTCGGAAGTGAAACGCAGCTGCGCCGATGGTAG TGTGGCTCAAGCCATGCGAGAGTAGGTCATCGCCAGGGGC	4632457	4632338	120	minus	XC4382,XC4389 5S ribosomal RNA
1710	CTCCCTGGTGAAATTAGCGCTGTGGAACCACCCGATCCCATCCCGAACTCGGAAGTGAAACGCAGCTGCGCCGATGGTAG TGTGGCTCAAGCCATGCGAGAGTAGGTCATCGCCAGGGGC	4632457	4632338	120	minus	XC4382,XC4389 5S ribosomal RNA
1712	CTCCCTGGTGAAATTAGCGCTGGAACCACCCGATCCCATCCCGAACTCGGAAGTGAAACGCAGCTGCGCCGATGGTAGTG TGGCTCAAGCCATGCGAGAGTAGGTCATCGCCAGGGGC	4632457	4632338	118	minus	XC4382,XC4389 5S ribosomal RNA
1722	CTCCCTGGTGAAATTAGCGCTGTGGAACCACCCGATCCCATCCCGAACTCGGAAGTGAAACGCAGCTGCGCCGATGGTAG TGTGGCTCAAGCCATGCGAGAGTAGGTCATCGCCAGGGGC	4632457	4632338	120	minus	XC4382,XC4389 5S ribosomal RNA
1738	CTCCCTGGTGAAATTAGCGCTGTGGAACCACCCGATCCCATCCCGAACTCGGAAGTGAAACGCAGCTGCGCCGATGGTAG TGTGGCTCAAGCCATGCGAGAGTAGGTCATCGCCAGGGGC	4632457	4632338	120	minus	XC4382,XC4389 5S ribosomal RNA
1742	CTCCCTGGTGAAATTAGCGCTGTGGAACCACCCGATCCCATCCCGAACTCGGAAGTGAAACGCAGCTGTGCCGATGGTAG TGTGGCTCAAGCCATGCGAGAGTAGGTCATCGCCAGGGGC	4632457	4632338	120	minus	XC4382,XC4389 5S ribosomal RNA
1745	CTCCCTGGTGAAATTAGCGCTGTGGAACCACCCGATCCCATCCCGAACTCGGAAGTGAAACGCAGCTGCGCCGATGGTAG TGTGGCTCAAGCCATGCGAGAGTAGGTCATCGCCAGGGGC	4632457	4632338	120	minus	XC4382,XC4389 5S ribosomal RNA
1749	CTCCCTGGTGAAATTAGCGCTGTGGAACCACCCGATCCCATCCCGAACTCGGAAGTGAAACGCAGCTGCGCCGATGGTA GTGTGGCTCAAGCCATGCGAGAGTAGGTCATCGCCAGGGGC	4632457	4632339	120	minus	XC4382,XC4389 5S ribosomal RNA
1753	CTCCCTGGTGAAATTAGCGCTGTGGAACCACCCGATCCCATCCCGAACTCGGAAGTGAAACGCAGCTGCGCCGATGGTAG TGTGGCTCAAGCCATGCGAGAGTAGGTCATCGCCAGGGGC	4632457	4632338	120	minus	XC4382,XC4389 5S ribosomal RNA
1754	CTCCCTGGTGAAATTAGCGCTGTGGAACCGCCCGATCCCATCCCGAACTCGGAAGTGAAACGCAGCTGCGCCGATGGTAG TGTGGCTCAAGCCATGCGAGAGTAGGTCATCGCCAGGGGC	4632457	4632338	120	minus	XC4382,XC4389 5S ribosomal RNA
1758	CTCCCTGGTGAAATTAGCGCTGTGGAACCACCCGATCCCATCCCGAACTCGGAAGTGAAACGCAGCTGCGCCGATGGTAG TGTGGCTCAAGCCATGCGAGAGTAGGTCATCGCCAGGGGC	4632457	4632338	120	minus	XC4382,XC4389 5S ribosomal RNA
1761	CTCCCTGGTGAAATTAGCGCTGTGCAATTACAGGATCCCATCCCGAACTCGGAAGTGAAACGCCGTTGCGCCGATGGTAG TGTGGCTCAAGCCATGCGAGAGTAGGTCATCGCCAGGGGC	4632457	4632338	120	minus	XC4382,XC4389 5S ribosomal RNA
1764	CTCCCTGGTGAAATTAGCGCTGTGGAACCACCCGATCCCATCCCGAACTCGGAAGTGAAACGCAGCTGCGCCGATGGTAG TGTGGCTCAAGCCATGCGAGAGTAGGTCATCGCCAGGGGC	4632457	4632338	120	minus	XC4382,XC4389 5S ribosomal RNA
1766	CTCCCTGGTGAAATTAGCGCTGTGGAACCACCCGATCCCATCCCGAACTCGGAAGTGAAACGCAGCTGTGCCGATGGTAG TGTGGCTCAAGCCATGCGAGAGTAGGTCATCGCCAGGGGC	4632457	4632338	120	minus	XC4382,XC4389 5S ribosomal RNA
1767	CTCCCTGGTGAAATTAGCGCTGTGGCCCCACCCGATCCCATCCCGAACTCGGAAGTGAAACGCAGCTGCGCCGATGGTAG TGTGGCTCAAGCCATGCGAGAGTAGGTCATCGCCAGGGGC	4632457	4632338	120	minus	XC4382,XC4389 5S ribosomal RNA
1772	CTCCCTGGTGAAATTAGCGCTGTGGAACCACCCGATCCCATCCCGAACTCGGAAGTGAAACGCAGCTGCGCCGATGGTAG TGTGGCTCAAGCCAGGCGAGAGTAGGTCATCGCCAGGGGC	4632457	4632339	120	minus	XC4382,XC4389 5S ribosomal RNA
1773	CTCCCTGGTGAAATTAGCGCTGTGGCACCTTCCCGATCCCATCCCGAACTCGGAAGTGAAACGCAGCTGCGCCGATGGTA GTGTGGCTCAAGCCATGCGAGAGTAGGTCATCGCCAGGGGC	4632457	4632338	121	minus	XC4382,XC4389 5S ribosomal RNA
1780	CTCCCTGGTGAAATTAGCGCTGTGGGACCACCCGATCCCATCCCGAACTCGGAAGTGAAACGCAGCTGCGCCGATGGTAG TGTGGCTCAAGCCATGCGAGAGTAGGTCATCGCCAGGGGC	4632457	4632338	120	minus	XC4382,XC4389 5S ribosomal RNA
1783	CTCCCTGGTGAAATTAGCGCTGTGGAACCACCCGATCCCATCCCGAACTCGGAAGTGAAACGCAGCTGCGCCGATGGTAG TGTGGCTCAAGACGCATGCGAGAGTAGGTCATCGCCAGGGGC	4632457	4632338	122	minus	XC4382,XC4389 5S ribosomal RNA
1784	CTCCCTGGTGAAATTAGCGCTGTGGAACCTCCCGATCCCATCCCGAACTCGGAAGTGAAACGCAGCTGCGCCGATGGTAG TGTGGCTCAAGCCATGCGAGAGTAGGTCATCGCCAGGGGC	4632457	4632338	120	minus	XC4382,XC4389 5S ribosomal RNA
1788	CTCCCTGGTGAAATTAGCGCTGTGGAACCACCCGATCCCATCCCGAACTCGGAAGTGAAACGCAGCTGCGCCGATGGTAG TGTGGCTCAAGCCATGGGAGAGTAGGTCATCGCCAGGGGC	4632457	4632338	120	minus	XC4382,XC4389 5S ribosomal RNA
1797	CTCCCTGGTGAAATTAGCGCTGTGGAACCACCCGATCCCATCCCGAACTCGGAAGTGAAACGCAGCTGCGCCGATGGTAG TGTGGCTCAAGCCATGCGAGAGTAGGTCATCGCCAGGGGC	4632457	4632338	120	minus	XC4382,XC4389 5S ribosomal RNA
1800	CTCCCTGGTGAAATTAGCGCTGTGGAACCACCCGATCCCATCCCGAACTCGGAAGTGAAACGCAGCTGCGCCGATGGTAG TGTGGCTCAAGCCATGCGAGAGTAGGTCATCGCCAGGGGC	4632457	4632338	120	minus	XC4382,XC4389 5S ribosomal RNA
1803	CTCCCTGGTGAAATTAGCGCTGTGGAACCACCCGATCCCATCCCGAACTCGGAAGTGAAACGCAGCTGCGCCGATGGTAG TGTGGCTCAAGCCATGCGAGAGTAGGTCATCGCCAGGGGC	4632457	4632339	120	minus	XC4382,XC4389 5S ribosomal RNA
1804	CTCCCTGGTGAAATTAGCGCTGTGGAACCACCCGATCCCATCCCGAACTCGGAAGTGAAACGCAGCTGCGCCGATGGTAG TGTGGCTCAAGCCATGCGAGAGTAGGTCATCGCCAGGGGC	4632457	4632338	120	minus	XC4382,XC4389 5S ribosomal RNA
1815	CTCCCTGGTGAAATTAGCGCTGTGGAACCACCCGATCCCATCCCGAACTCGGAAGTGAAACGCAGCTGCGCCGATGGTAG TGTGGCTCAAGCCATGCGAGAGTAGGTCATCGCCAGGGGC	4632457	4632338	120	minus	XC4382,XC4389 5S ribosomal RNA
1826	CTCCCCGGTGAAATTAGCGCTGTGGAACCACCCGATCCCATCCCGAACTCGGAAGTGAAACGCAGCTGCGCCGATGGTAG TGTGGCTCAAGCCATGCGAGAGTAGGTCATCGCCAGGGGC	4632457	4632338	120	minus	XC4382,XC4389 5S ribosomal RNA
1829	CTCCCTGGTGAAATTAGCGCTGTGGAACCACCCGATCCCATCCCGAACTCGGAAGTGAAACGCAGCTGCGCCGATGGTAG TGTGGCTCAAGCCATGCGAGAGTAGGTCATCGCCAGGGGC	4632457	4632338	120	minus	XC4382,XC4389 5S ribosomal RNA
1851	CTCCCTGGTGAAACTAGCGCTGTGGAACCACCCGATCCCATCCCGAACTCGGAAGTGAAACGCAGCTGCGCCGATGGTAG TGTGGCTCAAGCCATGCGAGAGTAGGTCATCGCCAGGGGC	4632457	4632338	120	minus	XC4382,XC4389 5S ribosomal RNA
1854	CTCCCTGGTGAAATTAGCGCTGTGGAACCACCCGATCCCATCCCGAACTCGGAAGTGAAACGCAGCTGCGCCGATGGTAG TGTGGCTCAAGCCATGCGAGAGTAGGTCATCGCCAGGGGC	4632457	4632338	120	minus	XC4382,XC4389 5S ribosomal RNA
1861	CTCCCTGGTGAAATTAGCGCTGTGGAACCACCCGATCCCATCCCGAACTCGGAAGTGAAACGCGGCTGCGCCGATGATAG TGTGGCTCAAGCCATGCGAGAGTATGTCATCGCCAGGGACT	4632457	4632337	121	minus	XC4382,XC4389 5S ribosomal RNA
1867	CTCCCTGGTGAAATTAGCGCTGTGGAACCACCCGATCCCATCCCGAACTCGGAAGTGAAACGCGGCTGCGCCGATGATAG TGTGGCTCAAGCCATGCGAGAGTATGTCATCGCCAGGGACT	4632457	4632337	121	minus	XC4382,XC4389 5S ribosomal RNA
1868	CTCCCTGGTGAAATTAGCGCTGTGGAACCACCCGATCCCATCCCGAACTCGGAAGTGAAACGCAGCTGCGCCGATGGTAG TGTGGCTCAAGCGCATGCGAGAGTAGGTCATCGCCAGGGG	4632457	4632339	120	minus	XC4382,XC4389 5S ribosomal RNA
1874	CTCCCTGGTGAAATTAGCGCTGTGGAACCACTCGATCCCATCCCGAACTCGGAAGTGAAACGCAGCTGCGCCGATGGTAG TGTGGCTCAAGCCATGCGAGAGTAGGTCATCGCCAGGGGC	4632457	4632338	120	minus	XC4382,XC4389 5S ribosomal RNA
1878	CTCCCTGGTGAAATTAGCGCTGTGGAACCACCCGATCCCATCCCGAACTCGGAAGTGAAACGCAGCTGCGCCGATGGTAG TGTGGCTCAAGCCATGCGAGAGTAGGTCATCGCCAGGGG	4632457	4632339	119	minus	XC4382,XC4389 5S ribosomal RNA
1882	CTCCCTGGTGAAATTAGCGCTGTGGAACCACCCGATCCCATCCCGAACTCGGAAGTGAAACGCAGCTGCGCCGATGGTAG TGTGGCTCAAGCCATGCGAGAGTAGGTCATCGCCAGGGGC	4632457	4632338	120	minus	XC4382,XC4389 5S ribosomal RNA
1884	CTCCCTGGTGAAATTAGCGCTGTGGAACCACCCGATCCCATCCCGAACTCGGAAGTGAAACGCAGCTGCGCCGATGGTAG TGTGGCTCAAGCCATGCGAGAGTAGGTCATCGCCAGGGGC	4632457	4632338	120	minus	XC4382,XC4389 5S ribosomal RNA
1886	CTCCCTGGTGAAATTAGCGCTGTGGAACCACCCGATCCCATCCCGAACTCGGAAGTGAAACGCAGCTGCGCCGATGGTAG TGTGGCTCAAGCCATGCGAGAGTAGGTCATCGCCAGGGGC	4632457	4632338	120	minus	XC4382,XC4389 5S ribosomal RNA
1887	CTCCCTGGTGAAATTAGCGCTGTGGAACCACCCGATCCCATCCCGAACTCGGAAGGGAAACGCAGCTGCGCCGATGGTAG TGTGGCTCAAACCATGCGAGAGTAGGTCATCGCCAGGGGC	4632457	4632338	120	minus	XC4382,XC4389 5S ribosomal RNA
1891	CTCCCTGGTGACATTAGCGCTGTGGAACCACCCGATCCCATCCCGAACTCGGAAGTGAAACGCAGCTGCGCCGATGGTAG CGTGGCTCAAGCCATGCGAGAGTAGGTCATCGCCAGGGGC	4632457	4632339	120	minus	XC4382,XC4389 5S ribosomal RNA
1911	CTCCCTGGTGAAATTAGCGCTGTGGAACCACCCGATCCCATCCCGAACTCGGAAGTGAAACGCAGCTGCGCCGATGGTAG TGTGGCTCAAGCCATGCGAGAGTAGGTCATCGCCAGGGGC	4632457	4632338	120	minus	XC4382,XC4389 5S ribosomal RNA
1914	CTCCCTGGTGAAATTAGCACTGTGGAACCACCCGATCCCATCCCGAACTCGGAAGTGAAACGCAGCTGCGCCGATGGTAG TGTGGCTCAAGCCATGCGAGAGTAGGTCATCGCCAGGGGC	4632457	4632338	120	minus	XC4382,XC4389 5S ribosomal RNA
1917	CTCCCTGGTGAAATTAGCGCTGTGGAACCACCCGATCCCATCCCGAACTCGGAAGTGAAACGCAGCTGCGCCGATGGTAG TGTGGCTCAAGCCATGCGAGAGTAGGTCATCGCCAGGGGC	4632457	4632338	120	minus	XC4382,XC4389 5S ribosomal RNA
1921	CTCCCTGGTGAAATTAGCGCTGTGGAACCACCCGATCCCATCCCGAACTCGGAAGTGAAACGCAGCTGCGCCGATGGTAG TGTGGCTCAAGCCATGCGAGAGTAGGTCATCGCCAGGGGC	4632457	4632338	120	minus	XC4382,XC4389 5S ribosomal RNA
1922	CTCCCTGGTGAAATTAGCGCTGTGGAACCACCCGATCCCATCCCGAACTCGGAAGTGAAACGCAGCTGCGCCGGTGGTAG TGTGGCTCAAGCCATGCGAGAGTAGGTCATCGCCAGGGGC	4632457	4632338	120	minus	XC4382,XC4389 5S ribosomal RNA
1928	CTCCCTGGTGAAATTAGCGCTGTGGAACCACCCGATCCCATCCCGAATTCGGAAGTGAAACGCAGCTGCGCCGATGGTAG TGTGGCTCAAGCCATGCGAGAGTAGGTCATCGCCAGGGGC	4632457	4632338	120	minus	XC4382,XC4389 5S ribosomal RNA
1944	CTCCCTGGTGAAATTAGCGCTGTGGAACCACCCGATCCCATCCCGAACTCGGAAGTGAAACGCAGCTGCGCCGATGGTAG TGTGGCTCAAGCCATGCGAGAGTAGGTCATCGCCAGGGGC	4632457	4632338	120	minus	XC4382,XC4389 5S ribosomal RNA
1946	CTCCCTGGTGAAATTAGCGCTGTGGAACCACCCGATCCCATCCCGAACTCGGAAGTGAAACGCAGCTGCGCCGATGGTAG TGTGGCTCAAGCCGTGCGAGAGTAGGTCATCGCCAGGGG	4632457	4632339	119	minus	XC4382,XC4389 5S ribosomal RNA
1947	CTCCCTGGTGAAATTAGCGCTGTGGAACCACCCGATCCCATCCCGAACTCGGAAGTGAAACGCAGCTGCGCCGATGGTAG TGTGGCTCAAGCCATGCGAGAGTAGGTCATCGCCAGGGG	4632457	4632339	119	minus	XC4382,XC4389 5S ribosomal RNA
1960	GGTGAAATTAGCGCTGTGGAACCACCCGATCCCATCCCGAACTCGGAAGTGAAACGCAGCTGCGCCGATGGTAGTGTGGC TCAAGCCATGCGAGAGTAGGTCATCGCCAGGGGC	4632451	4632338	114	minus	XC4382,XC4389 5S ribosomal RNA
1973	CTCCCTGGTGAAATTAGCGCTGTGGAACCACCCGATCCCATCCCGAACTCGGAAGTGAAACGCAGCTGCGCCGATGGTAG TGTGGCTCAAGCCATGCGAGAGTAGGTCATCGCCAGGGGC	4632457	4632338	120	minus	XC4382,XC4389 5S ribosomal RNA
1975	CTCCCTGGTGAAATTAGCGCTGTGGAACCACCCGATCCCATCCCGAACTCGGAAGTGAAACGCAGCTGCGCCGATGGTAG TGTGGCTCAAGCCATGCGAGAGTAGGTCATCGCCAGGGG	4632457	4632339	119	minus	XC4382,XC4389 5S ribosomal RNA
1976	CTCCCTGGTGAAATTAGCGCTGTGGAACTACCCGATCCCATCCCGAACTCGGAAGTGAAACGCAGCTGCGCCGATGGTAG TGTGGCTCAAGCCATGCGAGAGTAGGTCATCGCCAGGGGC	4632457	4632339	120	minus	XC4382,XC4389 5S ribosomal RNA
1980	CTCCCTGGTGAAATTAGCGCTGTGGAACCACCCGATCCCATCCCGAACTCGGAAAATGAAACGCAGCTGCGCCGATGGTA GTGTGGCCCATTGACGGCCGAGAGTAGGTCATCGCCAGAGG	4632457	4632339	121	minus	XC4382,XC4389 5S ribosomal RNA
1982	CTCCCTGGTGAAATTAGCGCTGTGGAACCACCCGATCCCATCCCGAACTCGGAAGTAAAACGCAGCTGCGCCGATGGTGT GGCTCAAGCCATGCGAGAGTAGGTCATCGCCAGGGGCC	4632457	4632341	118	minus	XC4382,XC4389 5S ribosomal RNA
1983	CTCCCTGGTGAAATTAGCGCTGTGCCAACCACCCGATCCCATCCCGAACTCGGAAGTGAAACGCATTTGCGCCGATGGTA GTGTGGCTCAAGCCATGCGAGAGTAGGTCATCGCCAGGGGC	4632457	4632338	121	minus	XC4382,XC4389 5S ribosomal RNA
1984	CTCCCTGGTGAAATTAGCGCTGTGGAACCACCCGATCCCATCCCGAACTCGGAAGTGAAACGCAGCTGCGCCGATGGTAG TGTGGCTCAAGCCATGCGAGGGTAGGTCATCGCCAGGGGC	4632457	4632338	120	minus	XC4382,XC4389 5S ribosomal RNA
1994	CTCCCTGGTGAAATTAGCGCTGTGGAACCACCCGATCCCATCCCGAACTCGGAAGTGAAACGCAGCTGCGCCGATGGTAG TGTGGCTCAAGCCATGCGAGAGTAGGTCATCGCCAGGGGC	4632457	4632338	120	minus	XC4382,XC4389 5S ribosomal RNA
1995	CTCCCTGGTGAAATTAGCGCTGTGGAACCACCCGATCCCATCCCGAACTCGGAAGTGAAACGCAGCTGCGCCGATGGTAG TGTGGCTCAAGCCATGCGAGAGTAGGTCATCGCCAGGGGC	4632457	4632338	120	minus	XC4382,XC4389 5S ribosomal RNA
2002	CTCCCTGGTGAAATTAGCGCTGTGGAACCACCCGATCCCATCCCGAACTCGGAAGTGAAACGCAGCTGCGCCGATGGTAG TGTGGCTCAAGCCATGCGAGAGTAGGTCATCGCCAGGGGC	4632457	4632338	120	minus	XC4382,XC4389 5S ribosomal RNA
2003	CTCCCTGGTGAAATTAGCGCTGTGGAACCACCCGATCCCATCCCGAACTCGGAAGTGAAACGCAGCTGCGCCGATGGTAG TGTGGCTCAAGCCATGCGAGAGTAGGTCATCGCCAGGGGC	4632457	4632338	120	minus	XC4382,XC4389 5S ribosomal RNA
2007	CTCCCTGGTGAAATTAGCGCTGTGGAACCACCCGATCCCATCCCGAACTCGGAAGTGAAACGCAGCTGCGCCGATGGTAG TGTGGCTCAAGCCATGCGAGAGTAGGTCATCGCCAGGGGC	4632457	4632338	120	minus	XC4382,XC4389 5S ribosomal RNA
2018	CTCCCTGGTGAAATTAGCGCTGTGGAACCACCCGATCCCATCCCGAACTCGGAAGTGAAACGCAGCTGCGCGATGGTAGT GTGGCTCAAACCATGCGAGAGTAGGTCATCGCCAGGGG	4632457	4632339	118	minus	XC4382,XC4389 5S ribosomal RNA
2019	CTCCCTGGTGAAATTAGCGCTGTGGAACCACCCGATCCCATCCCGAACTCGGAAGTGAAACGCAGCTGCGCCGATGGTAG TGTGGCTCAAGCCATGCGAGAGTAGGTCATCGCCAGGGGC	4632457	4632338	120	minus	XC4382,XC4389 5S ribosomal RNA
2030	CTCCCTGGTGAAATTAGCGCTGTGGAACCACCCGATCCCATCCCGAACTCGGAAGTGAAACGCAGCTGCGCCGATGGTAG TGTGGCTCAAGCCATGCGAGAGTAGGTCATCGCCAGGGGCT	4632457	4632337	121	minus	XC4382,XC4389 5S ribosomal RNA
2034	CTCCCTGGTGAAATTAGCGCTGTGGAACCACCCGATCCCATCCCGAACTCGGAAGTGAAACGCAGCTGCGCCGATGGTAG TGTGGCTCAAGCCATGCGAGAGTAGGTCATCGCCAGGGGC	4632457	4632338	120	minus	XC4382,XC4389 5S ribosomal RNA
2037	CTCCCTGGTGAAATTAGCGCTGTGGAACCACCCGATCCCATCCCGAACTCGGAAGTGAAACGCAGCTGCGCCGATGGTAG TGTGGCTCAAGCCATGCGAGAGTAGGTCATCGCCAGGGGC	4632457	4632338	120	minus	XC4382,XC4389 5S ribosomal RNA
2041	CTCCCTGGTGAAATTGGCGCTGTGGAACCACCCGATCCCATCCCGAACTCGGAAGTGAAACGCGGCTGCGCCGATGGTAG TGTGGCTCAAGCCATGCGAGAGTAGGTCATCGCCAGGGGC	4632457	4632338	120	minus	XC4382,XC4389 5S ribosomal RNA
2042	CTCCCTGGTGAAATTAGCGCTGTGGCAACCACCCGATCCCATCCCGAACTCGGAAGTGAAACGCAGCTGCGCCGATGGTA GTGTGGCTCAAGCCATGCGAGAGTAGGTCATCGCCAGGGGC	4632457	4632338	121	minus	XC4382,XC4389 5S ribosomal RNA
2049	CTCCCTGGTGAAATTAGCGCTGTGGAACCACCCGATCCCATCCCGAACTCGGAAGTGAAACGCAGCTGCGCCGATGGTAG TGTGGCTCAAGCCATGCGAGAGTAGGTCATCGCCAGGGGC	4632457	4632338	120	minus	XC4382,XC4389 5S ribosomal RNA
2052	CTCCCTGGTGAAATTAGCGCTGTGGAACCACCCGATCCCATCCCGAACTCGGAAGTGAAACGCAGCTGCGCCGATGGTAG TGTGGCTCAAGCCATGCGAGAGTAGGTCATCGCCAGGGGC	4632457	4632338	120	minus	XC4382,XC4389 5S ribosomal RNA
2056	CTCCCTGGTGAAATTAGCGCTGTGGAACCACCCGATCCCATCCCGAACTCGGAAGTGAAACGCAGCTGCGCCGATGGTAG TGTGGCTCAAGCCATGCGAGAGTAGGTCATCGCCAGGGGC	4632457	4632338	120	minus	XC4382,XC4389 5S ribosomal RNA
2058	CTCCCTGGTGAAATTAGCGCTGTGGAACCACCCGATCCCATCCCGAACTCGGAAGTGAAACGCAGCTGCGCCGATGGTAG TGTGGCTCAAGCCATGCGAGAGTAGGTCATCGCCAGGGGC	4632457	4632338	120	minus	XC4382,XC4389 5S ribosomal RNA
2070	CTCCCTGGTGAAATTAGCGCTGTGGAACCACCCGATCCCATCCCGAACTCGGAAGTGAAACGCAGCTGCGCCGATGGTAG TGTGGCTCAAGCCATGCGAGAGTAGGTCATCGCCAGGGGC	4632457	4632338	120	minus	XC4382,XC4389 5S ribosomal RNA
2072	CTCCCTGGTGAAATTAGCGCTGTGGAACCACCCGATCCCATCCCGAACTCGGAAGAAGAGAACGCAGCTGCGCCGATGGT AGTGTGGCCCTTTTACCGGCGAGAGTAGGTCATCGCCAGGGGC	4632457	4632338	123	minus	XC4382,XC4389 5S ribosomal RNA
2103	CTCCCTGGTGAAATTAGCGCTGTGGAACCACCCGATCCCATCCCGAACTCGGAAGTGAAACGCAGCTGCGCCGATGGTAG TGTGGCTCAAGCCATGCGAGAGTAGGTCATCGCCAGGGGC	4632457	4632338	120	minus	XC4382,XC4389 5S ribosomal RNA
2109	CTCCCTGGTGAAATTAGCGCTGTGGAACCACCCGATCCCATCCCGAACTCGGAAGTGAAACGCAGCTGCGCCGATGGTAG TGTGGCTCAAGCCAGGCGAGAGTAGGTCATCGCCAGGGGC	4632457	4632338	120	minus	XC4382,XC4389 5S ribosomal RNA
2110	CTCCCTGGTGAAATTAGCGCTGTGCGAACCACCCGATCCCATCCCGAACTCGGAAGTAAAACGCATCTGCGCCGATGGTA GTGTGGCTCAAGCCATGCGAGAGTAGGTCATCGCCAGGGGC	4632457	4632338	121	minus	XC4382,XC4389 5S ribosomal RNA
2112	CTCCCTGGTGAAATTAGCGCTGTGCAATTCAAACGATCCCATCCCGAACTCGGAAGTGAAACCCTGCTGCGCCGATGGTA GTGTGGCTCAAGCCATGCGAGAGTAGGTCATCGCCAGGGGC	4632457	4632338	121	minus	XC4382,XC4389 5S ribosomal RNA
2134	CTCCCTGGTGAAATTAGCGCTGTGGAACCACCCGATCCCATCCCGAACTCGGAAGTGAAACGCAGCTGCGCCGATGGTAG TGTGGCTCAAGCCATGCGAGAGTAGGTCATCGCCAGGGGC	4632457	4632338	120	minus	XC4382,XC4389 5S ribosomal RNA
2141	CTCCCTGGTGAAATTAGCGCTGTGGAACCACCCGATCCCATCCCGAACTCGGAAGTGAAACGCAGCTGCGCCGATGGTAG TGTGGCTCAAGCCATGCGAGAGTAGGTCATCGCCAGGGGC	4632457	4632338	120	minus	XC4382,XC4389 5S ribosomal RNA
2144	CTCCCTGGTGAAATTAGCGCTGTGGAACCACCCGATCCCATCCCGAACTCGGAAGTGAAACGCAGCTGCGCCGATGGTAG TGTGGCTCAAGCCATGCGAGAGTAGGTCATCGCCAGGGGCT	4632457	4632337	121	minus	XC4382,XC4389 5S ribosomal RNA
2148	CTCCCTGGTGAAATTAGCGCTGTGGAACCACCCGATCCCATCCCGAACTCGGAAGTGAAACGCAGCTGCGCCGATGGTAG TGTGGCTCAAGCCATGCGAGAGTAGGTCATCGCCAGGGGC	4632457	4632338	120	minus	XC4382,XC4389 5S ribosomal RNA
2171	CTCCCTGGTGAAATTAGCGCTGTGGAACCACCCGATCCCATCCCGAACTCGGAAGTGAAACGCAGCTGCGCCGACGGTAG TGTGGCTCAAGCCATGCGAGAGTAGGTCATCGCCAGGGGC	4632457	4632338	120	minus	XC4382,XC4389 5S ribosomal RNA
2172	CTCCCTGGTGAAATTAGCGCTGTGGAACCACCCGATCCCATCCCGAACTCGGAAGTGAAACGCAGCTGCGCCGATGGTAG TGTGGCTCAAGCCATGCGAGAGTAGGTCATCGCCAGGGGC	4632457	4632338	120	minus	XC4382,XC4389 5S ribosomal RNA
2175	CTCCCTGGTGAAATTAGCGCTGTGGAACCACCCGATCCCATCCCGAACTCGGAAGTGAAACGCAGCTGCGCCGATGGTAG TGTGGCTCAAGCCATGCGAGAGTAGGTCATCGCCAGGGGC	4632457	4632338	120	minus	XC4382,XC4389 5S ribosomal RNA
2177	CTCCCTGGTGAAATTAGCGCTGTGGAACCACCCGATCCCATCCCGAACTCGGAAGTGAAACGCAGCTGCGCCGATGGTAG TGTGGCTCAAGCCATGCGAGAGTAGGTCATCGCCAGGGGC	4632457	4632338	120	minus	XC4382,XC4389 5S ribosomal RNA
2183	CTCCCTGGTGAAATTAGCGCTGTGCAACCACCCGATCCCATCCCGAACTCGGAAGTGAAACGCACCTGCGCCGATGGTAG TGTGGCTCAAGCCATGCTAGAGTAGGTCATCGCCAGGGGCT	4632457	4632337	121	minus	XC4382,XC4389 5S ribosomal RNA
2186	CTCCCTGGTGAAATTAGCGCTGTGGAACCACCCGATCCCATCCCGAACTCGGAAGTGAAACGCAGCTGCGCCGATGGTAG TGTGGCTCAAGCCATGCGAGAGTAGGTCATCGCCAGGGGC	4632457	4632338	120	minus	XC4382,XC4389 5S ribosomal RNA
2187	CTCCCTGGTGAAATTAGCGCTGTGGAACCACCCGATCCCATCCCGAACTCGGAAGTGAAACGCAGCTGCGCCGATGGTAG TGTGGCTCAAGCCATGCGAGAGTAGGTCATCGCCAGGGGC	4632457	4632338	120	minus	XC4382,XC4389 5S ribosomal RNA
2188	CTCCCTGGTGAAATTAGCGCTGTGGAACCACCCGATCCCATCCCGAACTCGGAAGTGAAACGCAGCTGCGCCGATGGTAG TGTGGCTCAAGCCATGCGAGAGTAGGTCATCGCCAGGGGCT	4632457	4632337	121	minus	XC4382,XC4389 5S ribosomal RNA
2189	CTCCCTGGTGAAATTAGCGCTGTGGAACCACCCGATCCCATCCCGAACTCGGAAGTGAAACGCAGCTGCGCCGATGGTAG TGTGGCTCAAGCCATGCGAGAGTAGGTCATCGCCAGGGGC	4632457	4632338	120	minus	XC4382,XC4389 5S ribosomal RNA
2194	CTCCCTGGTGAAATTAGCGCTGTGGAACCACCCGATCCCATCCCGAACTCGGAAGTGAAACGCAGCTGCGCCGATGGTAG TGTGGCTCAAGCCATGCGAGAGTAGGTCATCGCCAGGGGC	4632457	4632338	120	minus	XC4382,XC4389 5S ribosomal RNA
2210	CTCCCTGGTGAAATTAGCGCTGTGGAACCACCCGATCCCATCCCCTTTATCTAGGAAGTGAAACGCAGCTGCGCCGATGG TGTGCCTTAACGATCGAGAGTAGGTCATCGCCAGGGGC	4632457	4632338	118	minus	XC4382,XC4389 5S ribosomal RNA
2211	CTCCCTGGTGAAATTAGCGCTGTGGAACCACCTGATCCCATCCCGGACTCGGAAGTGAAACGCAGCTGCGCCGATGGTAG TGTGGCTCAAGCCATGCGAGAGTAGGTCATCGCCAGGGGC	4632457	4632338	120	minus	XC4382,XC4389 5S ribosomal RNA
2213	CTCCCTGGTGAAATTAGCGCTGTGGAACCACCCGATCCCATCCCGAACTCGGAAGTGAAACGCAGCTGCGCCGATGGTAG TGTGGCTCAAGCCAGGCGAGAGTAGGTCATCGCCAGGGGCT	4632457	4632337	121	minus	XC4382,XC4389 5S ribosomal RNA
2214	CTCCCTGGTGAAATTAGCGCTGTGGAACCACTTCGATCCCATCCCGAACTCGGAAGTGAAACGCAGCCTGCGCCGATGGT AGTGTGGCTCAAGCCATGCGAGAGTAGGTCATCGCCAGGGGC	4632457	4632338	122	minus	XC4382,XC4389 5S ribosomal RNA
2223	CTCCCTGGTGAAATTAGCGCTGTGGAACCACCCGATCCCATCCCGAACTCGGAGGTGAAACGCAGCTGCGCCGATGGTAG TGTGGCTCAAGCCATGCGAGAGTAGGTCATCGCCAGGGGC	4632457	4632338	120	minus	XC4382,XC4389 5S ribosomal RNA
2237	CTCCCTGGTGAAGTTAGCGCTGTGGAACCACCCGATCCCATCCCGAACTCGAAAGGTGAAACGCAGCTGCGCCGATGGTA GTGTGGCTCTAACGCATGCGAGAGTAGGTCATCGCCAGGGGC	4632457	4632338	122	minus	XC4382,XC4389 5S ribosomal RNA
2238	CTCCCTGGTGAAATTAGCGCTGTGGAACCACCCGATCCCATCCCGAACTCGGAAGGGAAACGCAGCTGCGCCGATGGTAG TGTGGCTCAAACCGATGCGAGAGAAGGTCATCGCCAGGGGC	4632457	4632338	121	minus	XC4382,XC4389 5S ribosomal RNA
2240	CTCCCTGGTGAAATTAGCGCTGTGGAACCACCCGATCCCATCCCGAACTCGGAAGTGAAACGCAGCTGCGCCGATGGTAG TGTGGCTCAAGCCATGCGAGAGTAGGTCATCGCCAGGGGC	4632457	4632338	120	minus	XC4382,XC4389 5S ribosomal RNA
2245	CTCCCTGGTGAAATTAGCGCTGTGGAACCACCCGATCCCATCCCGAACTCGGAAGTGAAACGCAGCTGCGCCGATGGTAG TGAGGCTCAAGCCATGCGAGAGTAGGTCATCGCCAGGGGC	4632457	4632338	120	minus	XC4382,XC4389 5S ribosomal RNA
2246	CTCCCTGGTGAAATTAGCGCTGTGGAACCACTAGATCCCATCCCGAACTCGGAAGTGAAACGCAGCTTCAAAAAATGGTA GTGTGGCTCAAGCCATGCGAGAGTAGGTCATCGCCAAGGGC	4632457	4632338	121	minus	XC4382,XC4389 5S ribosomal RNA
2253	CTCCCTGGTGAAATTAGCGCTGTGGAACCTCCCGATCCCATCCCGAACTCGGAAGTGAAACGCACCTGCGCCGATGGTAG TGTGGCTCAAGCCATGCGAGAGTAGGTCATCGCCAGGGGCT	4632457	4632337	121	minus	XC4382,XC4389 5S ribosomal RNA
2259	CTCCCTGGTGAAATTAGCGCTGTGGAACATTACGATGCCACCCCGAACTCGGAAGTGAAACGTAGCTTCAGAAGATGGTA GTGTGGCTCAAGCCATGCGAGAGTAGGTCATCGCCAGGGGC	4632457	4632338	121	minus	XC4382,XC4389 5S ribosomal RNA
2271	CTCCCTGGTGAAATTAGCGCTGTGGAACCACCCGATCCCATCCCGAATTCGGAAGGGAAACGCAGCTGCGCCGATGGTAG TGTGGCTCAAACGATGCGAGAGTAGGTCATCGCCAGGGGC	4632457	4632338	120	minus	XC4382,XC4389 5S ribosomal RNA
2277	CTCCCTGGTGAAATTAGCGCTGTGGAACCACCCGATCCCATCCCGAACTCGGAAGTGAAACGCAGCTGCGCCGATGGTAG TGTGGCTCAAACCGTGCGAGAGTAGGTCATCGCCAGGGGC	4632457	4632338	120	minus	XC4382,XC4389 5S ribosomal RNA
2281	CTCCCTGGTGAAATTAGCGCTGTGGAACCACCCGATCCCATCCCGAACTCGGAAGTGAAACGCAGCTGCGCCGATGGTAG TGTGGCTCAAGCCATGCGAGTAGGTCATCGCCAGGGGC	4632457	4632338	118	minus	XC4382,XC4389 5S ribosomal RNA
2291	CTCCCTGGTGAAATTAGCGCTGTGGAACCACCCGATCCCATCCCGAACTCGGAAGTGAAACGCAGCTGCGCCGATGGTAG TGTGGCTCAAGCCATGCGAGAGTAGGTCATCGCCAGGGGC	4632457	4632338	120	minus	XC4382,XC4389 5S ribosomal RNA
2301	CTCCCTGGTGAAATTAGCGCTGTGGAACCACCCGATCCCATCCCGAACTCGGAAGTGAAACGCAGCTGCGCCGATGGTAG TGTGGCTCAAGCCATGCGAGAGTAGGTCATCGCCAGGGGC	4632457	4632338	120	minus	XC4382,XC4389 5S ribosomal RNA
2302	CTCCCTGGTGAAATTAGCGCTGTGGAACCACCCGATCCCATCCCGAACTCGGAAGTGAAACGCAGCTGCGCCGATGGTAG TGTGGCTCAAGCCATGCGAGAGTAGGTCATCGCCAGGGG	4632457	4632339	119	minus	XC4382,XC4389 5S ribosomal RNA
2303	CTCCCTGGTGAAATTAGCGCTGTGGAACCACCCGATCCCATCCCGAACTCGGAAGTGAAACGCAGCTGCGCCGATGGTAG TGTGGCTCAAGCCATGCGAGAGTAGGTCATCGCCAGGGG	4632457	4632339	119	minus	XC4382,XC4389 5S ribosomal RNA
2305	CTCCCTGGTGAAATTAGCGCTGTGGAACCACCCGATCCCATCCCGAACTCGGAAGTGAAACGCAGCTGCGCCGATGGTAG TGTGGCTCAAGCCATGCGAGAGTAGGTCATCGCCAGGGGC	4632457	4632338	120	minus	XC4382,XC4389 5S ribosomal RNA
2307	CTCCCTGGTGAAATTAGCGCTGTGGAACCACCCGATCCCATCCCGAACTCGGAAGTGAAACGCAGCTGCGCCGATGGTAG TGTGGCTCAAGCCATGCGAGAGTAGGTCATCGCCAGGGGC	4632457	4632338	120	minus	XC4382,XC4389 5S ribosomal RNA
2319	CTCCCTGGTGAAATTAGCGCTGTGGACCCACCCGATCCCATCCCGAACTCGGAAGTGAAACGCCCCTGCGCCGATGGTAG TGTGGCTCAAGCCATGCGAGAGTAGGTCATCGCCAGGGG	4632457	4632338	120	minus	XC4382,XC4389 5S ribosomal RNA
2320	CTCCCTGGTGAAATTAGCGCTGTGGAACCACCCGATCCCATCCCGAACTCGGAAGTGAAACGCAGCTGCGCCGATGGTAG TGTGGCTCAAGCCATGCGAGAGTAGGTCATCGCCAGGGGC	4632457	4632338	120	minus	XC4382,XC4389 5S ribosomal RNA
2337	CTCCCTGGTGAAATTAGCGCTGTGGAACCACCCGATCCCATCCCGAACTCGGAAGTGAAACGCCGCTGCGCCGATGGTAG TGTGGCTCAAGCCATGCGAGAGTAGGTCATCGCCAGGGGC	4632457	4632338	120	minus	XC4382,XC4389 5S ribosomal RNA
2344	TCACAAGTTAACTATGCGAGACTGGGCGCCTTAATCCGTTTCTTGGATGGCGACGCTCCAACGGTCTCCCTGGTGAAATT AGCGCTGTG	4632522	4632434	89	minus	XC4382,XC4389 5S ribosomal RNA
2364	CTCCCTGGTGAAATTAGCGCTGTGGAACCACCCGATCCCATCCCGAACTCTTGTAAAGTGAAACGCAGCTGCGCCGATGG TAGTGTGGCTCATGACCGTCGAGAGTAGGTCATCGCCAGGGGC	4632457	4632338	123	minus	XC4382,XC4389 5S ribosomal RNA
2365	CTCCCTGGTGAAATTAGCGCTGTGGAACCACCCGATCCCATCCCGAACTCGGAAGTGAAACGCAGCTGCGCCGATGGTAG TGTGGCTCAAGCGCATGCGAGAGTAGGTCATCGCCAGGGG	4632457	4632339	120	minus	XC4382,XC4389 5S ribosomal RNA
2374	CTCCCTGGTGAAATTAGCGCTGTGGAACCACCCGATCCCATCCCGAACTCGGAAGTGAAACGCAGCTGCGCCGATGGTAG TGTGGCTCAAGCCATGCGAGAGTAGGTCATCGCCAGGGGC	4632457	4632338	120	minus	XC4382,XC4389 5S ribosomal RNA
2379	CTCCCTGGTGAAATTAGCGCTGTGGAACCACCCGATCCCATCCCGAACTCGGAAGTGAAACGCAGCTGCGCCGATGGTAG TGTGGCTCAAGCCATGCGAGAGTAGGTCATCGCCAGGGGC	4632457	4632338	120	minus	XC4382,XC4389 5S ribosomal RNA
2383	CTCCCTGGTGAAATTAGCGCTGTGGAACCTCCCGATCCCATCCCGAACTCGGAAGTGAAACGCAGCTGCGCCGATGGTAG TGTGGCTCAAGCCATGCGAGAGTAGGTCATCGCCAGGGG	4632457	4632339	119	minus	XC4382,XC4389 5S ribosomal RNA
2392	CTCCCTGGTGAAATTAGCGCTGTGGAACCACCCGATCCCATCCCGAACTCGGAAGTGAAACGCAGCTGCGCCGATGGTAG TGTGGCTCAAGCCATGCGAGAGTAGGTCATCGCCAGGGGC	4632457	4632338	120	minus	XC4382,XC4389 5S ribosomal RNA
2393	CTCCCTGGTGAAATTAGCGCTGTGGAACCACCCGATCCCATCCCGAACTCGGAAGTGAAACGCAGCTGCGCCGATGGTAG TGTGGCTCAAGCCATGCGAGAGTAGGTCATCGCCAGGGGC	4632457	4632338	120	minus	XC4382,XC4389 5S ribosomal RNA
2402	CTCCCTGGTGAAATTAGCGCTGTGGAACCACCCGATCCCATCCCGAACTCGGAAGTGAAACGCAGCTGCGCCGATGGTAG TGTGGCTCAAGCCATGCGAGAGTAGGTCATCGCCAGGGGC	4632457	4632338	120	minus	XC4382,XC4389 5S ribosomal RNA
2407	CTCCCTGGTGAAATTAGCGCTGTGGAACCACCCGATCCCATCCCGAACTCGGAAGTGAAACGCAGCTGCGCCGATGGTAG TGTGGTTCAAGCCATGCGAGAGTAGGTCATCGCCAGGGGC	4632457	4632338	120	minus	XC4382,XC4389 5S ribosomal RNA
2411	CTCCCTGGTGAAATTAGCGCTGTGGAACCACCCGATCCCATCCCGAACTCGGAAGTGAAACGCAGCTGCGCCGATGGTAG TGTGGCTCAAGCCATGCGAGAGTAGGTCATCGCCAGGGGC	4632457	4632338	120	minus	XC4382,XC4389 5S ribosomal RNA
2412	CTCCCTGGTGAAATTAGCGCTGTGGAACCACCCGATCCCATCCCGAACTCGGAAGTGAAACGCAGCTGCGCCGATGGTAG TGTGGCTCAAGCCATGCGAGAGTAGGTCATCGCCAGGGGC	4632457	4632338	120	minus	XC4382,XC4389 5S ribosomal RNA
2423	CTCCCTGGTGAAATTAGCGCTGTGGAACCACCCGATCCCATCCCGAACTCGGAAGTGAACGCAGCCGCGCCGATGGTAAT GTGGCTCAAGCCATGCGAGAGTAGGTCATCGCCAGGGGC	4632457	4632338	119	minus	XC4382,XC4389 5S ribosomal RNA
2430	CTCCCTGGTGAAATTAGCGCTGTGGAACCACCCGATCCCATCCCGAACTCGGAAGTGAAACGCAGCTGCGCCGATGGTAG TGTGGCTCAAGCCATGCGAGAGTAGGTCATCGCCAGGGGC	4632457	4632338	120	minus	XC4382,XC4389 5S ribosomal RNA
2433	CTCCCTGGTGAAATTAGCGCTGTGGAACCGCCCGATCCCATCCCGAACTCGGAAGTGAAACGCAGCTGCGCCGATGGTAG TGTGGCTCAAGCCATGCGAGAGTAGGTCATCGCCAGGGGC	4632457	4632338	120	minus	XC4382,XC4389 5S ribosomal RNA
2436	CTCCCTGGTGAAATTAGCGCTGTGGAACCACCCGATCCCATCCCGAACTCGGAAGTGAAACGCAGCTGCGCCGATGGTAG TGTGGCTCAAGCCATGCGAGAGTAGGTCATCGCCAGGGGC	4632457	4632338	120	minus	XC4382,XC4389 5S ribosomal RNA
2438	CTCCCTGGTCAAATTAGCGCTGTGGAACCACCCGATCCCATCCCGAACTCGGAAGTGAAACGCAGCTGCGCCGATGGTAG TGTGGCTCAAGCCATGCGAGAGTAGGTCATCGCCAGGGGC	4632457	4632338	120	minus	XC4382,XC4389 5S ribosomal RNA
2457	CTCCCTGGTGAAATTAGCGCTGTGGAACCACCCGATCCCATCCCGAACTCGGAAGTGAAACGCAGCTGCGCCGATGGTAG TGTGGCTCAAGCCATGCGAGAGTAGGTCATCGCCAGGGGC	4632457	4632338	120	minus	XC4382,XC4389 5S ribosomal RNA
2461	CTCCCTGGTGAAATTAGCGCTGTGGAACCACCCGATCCCATCCCGAACTCGAAAGTGAAACGCAGCTGCGCCGATGGTAG TGTGGCTCAAGCCATGCGAGAGTAGGTCATCGCCAGGGGC	4632457	4632338	120	minus	XC4382,XC4389 5S ribosomal RNA
2467	CCTGGTGAAATTAGCGCTGTGGAACCACCCGATCCCATCCCGAACTCGGAAGTGAAACGCAGCTGCGCCGATGGTAGTGT GGCTCAAGCCATGCGAGAGTAGGTCATCGCCAGGGGC	4632454	4632338	117	minus	XC4382,XC4389 5S ribosomal RNA
2472	CTCCCTGGTGAAATTAGCGCTGTGGAACCACCCGATCCCATCCCGAACTCGGAAATGAAACGCAGCTGCGCCGATGGTAG TGTGGCTCAAGCAAGGCGAGAGTAGGTCATCGCCAGGGGC	4632457	4632338	120	minus	XC4382,XC4389 5S ribosomal RNA
2477	TGGTGAAATTAGCGCTGTGGAACCACCCGATCCCATCCCGAACTCGGAAGTGAAACGCAGCTGCGCCGATGGTAGTGTGG CTCAAGCCATGCGAGAGTAGGTCATCGCCAGGGGC	4632452	4632338	115	minus	XC4382,XC4389 5S ribosomal RNA
2486	CTCCCTGGTGAAATTAGCGCTGTGGAACCACCCGATCCCATCCCGAACTCGGAAGTGAAACGCAGCTGCGCCGATGGTAG TGTGGCTCAAGCCATGCGAGAGTAGGTCATCGCCAGGGGC	4632457	4632338	120	minus	XC4382,XC4389 5S ribosomal RNA
2487	CTCCCTGTTGTGAAATTAGCGCTGTGGAACATCAAGCCCATCCCGAACTCGGAAGTGAAACGCAGCTGCTGCCAAGGATG GTAGTGTGGCTCAAGCCATGCGAGAGTAGGTCATCGCCAGGGGC	4632457	4632338	124	minus	XC4382,XC4389 5S ribosomal RNA
[truncated: 1,346 more rows]

## Sheet: Table S3. mRNA fragments
Table S3: mRNA fragments cloned
[truncated: 7 more rows]

## Sheet: Table S4.Intergenic regions
Table S4: intergenic region cloned
[truncated: 258 more rows]
