# Supplementary material for: Identification of four novel small non-coding RNAs from Xanthomonas campestris pathovar campestris
Source: BMC Genomics. 2010 May 20;11:316. doi: 10.1186/1471-2164-11-316 (PMC2996969; doi:10.1186/1471-2164-11-316)
Supplement: Additional file 3 — Table S5 and S6. 5'and 3'- Race sequencing result.xls [file 1471-2164-11-316-S3.XLS]

## Sheet: Table S5. 5’race results
Table S5. 5’race results
sRNA gene	PCR primer	clone＃	sequence (5’→3’)
sRNA-Xcc1	1GSP5-3	716	ATGGCCGGGTGGCGCGCAGCTATGCAATACCCGAAAGGGGAAAACTGCGAGCGCCCTA
sRNA-Xcc1	1GSP5-3	705	GGCCGGGTGGCGCGCAGCTATGCAATACCCGAAAGGGGAAAACTGCGAGCGCCCTA
sRNA-Xcc1	1GSP5-3	706	GGCCGGGTGGCGCGCAGCTATGCAATACCCGAAAGGGGAAAACTGCGAGCGCCCTA
sRNA-Xcc1	1GSP5-3	708	GGCCGGGGGGCGCGCAGCTATGCAATACCCGAAAGGGGAAAACTGCGAGCGCCCTA
sRNA-Xcc1	1GSP5-3	711	GGCCGGGGGGCGCGCAGCTATGCAATACCCGAAAGGGGAAAACTGCGAGCGCCCTA
sRNA-Xcc1	1GSP5-3	727	GGCCGGGGGGCGCGCAGCTATGCAATACCCGAAAGGGGAAAACTGCGAGCGCCCTA
sRNA-Xcc1	1GSP5-3	728	GGCCGGGTGGCGCGCAGCTATGCAATACCCGAAAGGGGAAAACTGCGAGCGCCCTA
sRNA-Xcc1	1GSP5-3	729	GGACGGGGGGCGCGCAGCTATGCAATACCCGAAAGGGGAAAACTGCGAGCGCCCTA
sRNA-Xcc1	1GSP5-3	735	GGCCGGGTGGCGCGCAGCTATGCAATACCCGAAAGGGGAAAACTGCGAGCGCCCTA
sRNA-Xcc1	1GSP5-3	742	GGCCGGGTGGCGCGCAGCTATGCAATACCCGAAAGGGGAAAACTGCGAGCGCCCTA
sRNA-Xcc1	1GSP5-3	750	GGCCGGGGGGCGCGCAGCTATGCAATACCCGAAAGGGGAAAACTGCAAGCGCCCTA
sRNA-Xcc2	2GSP5-2	9	GCGTTCTCTGCTGTGAACGACGGTGTGCAAAACATTCGCCTTGTCCCTTAATTACGACCACGGGGGCGCGACGAAGCCGGGAGTGCAAGTCCGCCTTGTAGCGGGAAGCCCGACGGCCTAACAACGTCCCCACTTGAACCCCGGGTTCAAGGTCGTTTCGCACACATCGTCATGGCGGA
sRNA-Xcc2	2GSP5-2	223	CGTTCTCTGCTGTGAACGACGGTGTGCAAAACATTCGCCTTGTCCCTTAATTACGACCACGGGGGCGCGACGAAGCCGGGAGTGCAAGTCCGCCTTGTAGCGGGAAGCCCGACGGCCTAACAACGTCCCCACTTGAACCCCGGGTTCAAGGTCGTTTCGCACACATCGTCATGGCGGA
sRNA-Xcc2	2GSP5-2	3	GTTCTCTGCTGTGAACGACGGTGTGCAAAACATTCGCCTTGTCCCTTAATTACGACCACGGGGGCGCGACGAAGCCGGGAGTGCAAGTCCGCCTTGTAGCGGGAAGCCCGACGGCCTAACAACGTCCCCACTTGAACCCCGGGTTCAAGGTCGTTTCGCACACATCGTCATGGCGGA
sRNA-Xcc2	2GSP5-2	206	TCTGCTGTGAACGACGGTGTGCAAAACATTCGCCTTGTCCCTTAATTACGACCACGGGGGCGCGACGAAGCCGGGAGTGCAAGTCCGCCTTGTAGCGGGAAGCCCGACGGCCTAACAACGTCCCCACTTGAACCCCGGGTTCAAGGTCGTTTCGCACACATCGTCATGGCGGA
sRNA-Xcc2	2GSP5-2	205	TGTGAACGACGGTGTGCAAAACATTCGCCTTGTCCCTTAATTACGACCACGGGGGCGCGACGAAGCCGGGAGTGCAAGTCCGCCTTGTAGCGGGAAGCCCGACGGCCTAACAACGTCCCCACTTGAACCCCGGGTTCAAGGTCGTTTCGCACACATCGTCATGGCGGA
sRNA-Xcc2	2GSP5-2	224	TGTGAACGACGGTTGCAAAACATTCGCCTTGTCCCTTAATTACGACCACGGGGGCGCGACGAAGCCGGGAGTGCAAGTCCGCCTTGTAGCGGGAGGCCCGACGGCCTAACAACGTCCCCACTTGAACCCCGGGTTCAAGGTCGTTTCGCACACATCGTCATGGCGGA
sRNA-Xcc2	2GSP5-2	225	TGTGAACGACGGTTGCAAAACATTCGCCTTGTCCCTTAATTACGACCACGGGGGCGCGACGAAGCCGGGAGTGCAAGTCCGCCTTGTAGCGGGAGGCCCGACGGCCTAACAACGTCCCCACTTGAACCCCGGGTTCAAGGTCGTTTCGCACACATCGTCATGGCGGA
sRNA-Xcc2	2GSP5-2	228	GTGAACGACGGTGTGCAAAACATTCGCCTTGTCCCTTAATTACGACCACGGGGGCGCGACGAAGCCGGGAGTGCAAGTCCGCCTTGTAGCGGGAAGCCCGACGGCCTAACAACGTCCCCACTTGAACCCCGGGTTCAAGGTCGTTTCGCACACATCGTCATGGCGGA
sRNA-Xcc2	2GSP5-2	222	GACGGTGTGCAAAACATTCGCCTTGTCCCTTAATTACGACCACGGGGGCGCGACGAAGCCGGGAGTGCAAGTCCGCCTTGTAGCGGGAAGCCCGACGGCCTAACAACGTCCCCACTTGAACCCCGGGTTCAAGGTCGTTTCGCACACATCGTCATGGCGGA
sRNA-Xcc2	2GSP5-2	12	TGCAAAACATTCGCCTTGTCCCTTAATTACGACCACGGGGGCGCGACGAAGCCGGGAGTGCAAGTCCGCCTTGTAGCGGGAAGCCCGACGGCCTAACAACGTCCCCACTTGAACCCCGGGTTCAAGGTCGTTTCGCACACATCGTCATGGCGGA
sRNA-Xcc3	3GSP5-3	129	TGGCCCTGTCGGTCCCTCGCGACGCTAGATCGAAAATCCCGCCAGGGCCGGAAGGCAGCAACGGTATCGATTGATGCGGGCGCCGAGGTCAA
sRNA-Xcc3	3GSP5-3	120	CCGTCGGTCCCTCGCGACGCTAGATCGAAAATCCCGCCAGGGCCGGAAGGCAGCAACGGTATCGATTGATGCGGGCGCCGAGGTCAA
sRNA-Xcc3	3GSP5-3	55	CGGTCCCTCGCGACGCTAGATCGAAAATCCCGCCAGGGCCGGAAGGCAGCAACGGTATCGATTGATGCGGGCGCCGAGGTCAA
sRNA-Xcc3	3GSP5-3	127	GGTCCCTCTCGACGCTAGATCGAAAATCCCGCCAGGGCCGGAAGGCAGCAACGGTATCGATTGATGCGGGCGCCGAGGTCAA
sRNA-Xcc3	3GSP5-3	161	CCCTCGCGACGCTAGATCGAAAATCCCGCCAGGGCCGGAAGGCAGCAACGGTATCGATTGATGCGGGCGCCGAGGTCAA
sRNA-Xcc3	3GSP5-3	173	CCTCGCGACGCTAGATCGAAAATCCCGCCAGGGCCGGAAGGCAGCAACGGTATCGATTGATGCGGGCGCCGAGGTCAA
sRNA-Xcc3	3GSP5-3	40	CGACGCTAGATCGAAAATCCCGCCAGGGCCGGAAGGCAGCAACGGTATCGATTGATGCGGGCGCCGAGGTCAA
sRNA-Xcc3	3GSP5-3	123	CGACGCTAGATCGAAAATCCCGCCAGGGCCGGAAGGCAGCAACGGTATCGATTGATGCGGGCGCCGAGGTCAA
sRNA-Xcc3	3GSP5-3	130	CGACGGTAGATCGAAAATCCCGCCAGGGCCGGAAGGCAGCAACGGTATCGATTGATGCGGGCGCCGAGGTCAA
sRNA-Xcc3	3GSP5-3	141	GACGCTAGATCGAAAATCCCGCCAGGGCCGGAAGGCAGCAACGGTATCGATTGATGCGGGCGCCGAGGTCAA
sRNA-Xcc4	4GSP5-2	59	GTCTCCCTGGTGAAATTAGCGCTGTGGAACCACCCGATCCCATCCCGAACTCGGAAGTGAAACGCAGCTGCGCCGATGGTAGTGTGGCTCAAGCCATGCG
sRNA-Xcc4	4GSP5-2	62	GTCTCCCTGGTGAAATTAGCGCTGTGGAACCACCCGATCCCATCCCGAACTCGGAAGTGAAACGCAGCTGCGCCGATGGTAGTGTGGCTCAAGCCATGCG
sRNA-Xcc4	4GSP5-2	67	GTCTCCCTGGTGAAATTAGCGCTGTGGAACCACCCGATCCCATCCCGAACTCGGAAGTGAAACGCAGCTGCGCCGATGGTAGTGTGGCTCAAGCCATGCG
sRNA-Xcc4	4GSP5-2	68	GTCTCCCTGGTGAAATTAGCGCTGTGGAACCACCCGATCCCATCCCGAACTCGGAAGTGAAACGCAGCTGCGCCGATGGTAGTGTGGCTCAAGCCATGCG
sRNA-Xcc4	4GSP5-2	70	GTCTCCCTGGTGAAATTAGCGCTGTGGAACCACCCGATCCCATCCCGAACTCGGAAGTGAAACGCAGCTGCGCCGATGGTAGTGTGGCTCAAGCCATGCG
sRNA-Xcc4	4GSP5-2	76	GTCTCCCTGGTGAAATTAGCGCTGTGGAACCACCCGATCCCATCCCGAACTCGGAAGTGAAACGCAGCTGCGCCGATGGTAGTGTGGCTCAAGCCATGCG
sRNA-Xcc4	4GSP5-2	79	GTCTCCCTGGTGAAATTAGCGCTGTGGAACCACCCGATCCCATCCCGAACTCGGAAGTGAAACGCAGCTGCGCCGATGGTAGTGTGGCTCAAGCCATGCG
sRNA-Xcc4	4GSP5-2	61	GTCTCCCTGGTGAAATTAGCGCTGTGGAACCACCCGATCCCATCCCGAACTCGGAAGTGAAACGCAGCTGCGCCGATGGTAGTGTGGCTCAAGCCATGCG
sRNA-Xcc4	4GSP5-2	66	GTCTCCCTGGTGAAATTAGCGCTGTGGAACCACCCGATCCCATCCCGAACTCGGAAGTGAAACGCAGCTGCGCCGATGGTAGTGTGGCTCAAGCCATGCG
sRNA-Xcc4	4GSP5-2	78	GTCTCCCTGGTGAAATTAGCGCTGTGGAACCACCCGATCCCATCCCGAACTCGGAAGTGAAACGCAGCTGCGCCGATGGTAGTGTGGCTCAAGCCTGCG
sRNA-Xcc4	4GSP5-2	182	GTCTCCCTGGTGAAATTAGCGCTGTGGAACCACCCGATCCCATCCCGAACTCGGAAGTGAAACGCACTGCGCCGATGGTAGTGTGGCTCAAGCCATGCG

## Sheet: Table S6. 3’race results
Table S6. 3’race results
sRNA gene	PCR primer	clone＃	sequence (5’→3’)
sRNA-Xcc1	1GSP3-2	780	TGCAATACCTGAAAGGGGAAAACTGCGGGCGGCCCTACGACCGTGTTCAAGCACCCGGCCGCCTCTCT
sRNA-Xcc1	1GSP3-2	786	TGCAATACCCGAAAGGGGAAAACTGCGGGCGGCCCTACGACCGTGTTCAAGCACCCGGCCGCCTCTCT
sRNA-Xcc1	1GSP3-2	796	TGCAATACCCGAAAGGGGAAAACTGCGGGCGGCCCTACGACCGTGTTCAAGCACCCGGCCGCCTCTCT
sRNA-Xcc1	1GSP3-2	773	TGCAATACCCGAAAGGGGAAAACTGCGGGCGGCCCTACGACCGTGTTCAAGCACCCGGCCGCC
sRNA-Xcc1	1GSP3-2	787	TGCAATACCCGAAGGGGAAAACTGCGGGCGGCCCTACGACCGTGTTCAAGCACCCGGCCGCCT
sRNA-Xcc1	1GSP3-2	792	TGCAATACCCGAAGGGGAAA CTGCGGGCGGCCCTACGACCGTGTTCAAGCACCCGGCCGCCT
sRNA-Xcc1	1GSP3-2	783	TGCAATACCCGAAAGGGAAAACTGCGGGCGGCCCTACGACCGTGTTCAAGCAC
sRNA-Xcc1	1GSP3-2	799	TGCA TACCCGAAAGGGGAAAACTGCGGGCGGCC
sRNA-Xcc1	1GSP3-2	751	TGCAATACCCGAAAGGGGAAAACTGCGGGCGGCC
sRNA-Xcc1	1GSP3-2	772	TGCAATACCCGAAAGGGGAAAACTGCGGGCGGCC
sRNA-Xcc2	2GSP3-2	301	CGGTGTGCAAAACATTCGCCTTGTCCCTTAATTACGACCACGGGGGCGCGACGAAGCCGGGAGTGCAAGTCCGCCTTGTAGCGGGAAGCCCGACGGCCTAACAACGTCCCCACTTGAACCCCGGGTTCAAGGTCGTTTCGCACACATCGTCATGGCGGAGAATGAAA
sRNA-Xcc2	2GSP3-2	302	CGGTGTGCAAAACATTCGCCTTGTCCCTTAATTACGACCACGGGGGCGCGACGAAGCCGGGAGTGCAAGTCCGCCTTGTAGCGGGAAGCCCGACGGCCTAACAACGTCCCCACTTGAACCCCGGGTTCAAGGTCGTTTCGCACACGTCGTCATGGCGGAGAATGCAA
sRNA-Xcc2	2GSP3-2	303	CGGTGTGCAAAACATTCGCCTTGTCCCTTAATTACGACCACGGGGGCGCGACGAAGCCGGGAGTGCAAGTCCGCCTTGTAGCGGGAAGCCCGACGGCCTAACAACGTCCCCACTTGAACCCCGGGTTCAAGGTCGTTTCGCACACGTCGTCATGGCGGAGAATGCAA
sRNA-Xcc2	2GSP3-2	304	CGGTGTGCAAAACATTCGCCTTGTCCCTTAATTACGACCACGGGGGCGCGACGAAGCCGGGAGTGCAAGTCCGCCTTGTAGCGGGAAGCCCGACGGCCTAACAACGTCCCCACTTGAACCCCGGGTTCAAGGTCGTTTCGCACACATCGTCATGGCGGAGAATGCAA
sRNA-Xcc2	2GSP3-2	306	CGGTGTGCAAAACATTCGCCTTGTCCCTTAATTACGACCACGGGGGCGCGACGAAGCCGGGAGTGCAAGTCCGCCTTGTAGCGGGAAGCCCGACGGCCTAACAACGTCCCCACTTGAACCCCGGGTTCAAGGTCGTTTCGCACACATCGTCATGGCGGAGAATGAAA
sRNA-Xcc2	2GSP3-2	307	CGGTGTGCAAAACATTCGCCTTGTCCCTTAATTACGACCACGGGGGCGCGACGAAGCCGGGAGTGCAAGTCCGCCTTGTAGCGGGAAGCCCGACGGCCTAACAACGTCCCCACTTGAACCCCGGGTTCAAGGTCGTTTCGCACACATCGTCATGGCGGAGAATGCAA
sRNA-Xcc2	2GSP3-2	309	CGGTGTGCAAAACATTCGCCTTGTCCCTTAATTACGACCACGGGGGCGCGACGAAGCCGGGAGTGCAAGTCCGCCTTGTAGCGGGAAGCCCGACGGCCTAACAACGTCCCCACTTGAACCCCGGGTTCAAGGTCGTTTCGCACACATCGTCATGGCGGAGAATGCAA
sRNA-Xcc2	2GSP3-2	322	CGGTGTGCAAAACATTCGCCTTGTCCCTTAATTACGACCACGGGGGCGCGACGAAGCCGGGAGTGCAAGTCCGCCTTGTAGCGGGAAGCCCGACGGCCTAACAACGTCCCCACTTGAACCCCGGGTTCAAGGTCGTTTCGCACACATCGTCATGGCGGAGAATGCAA
sRNA-Xcc2	2GSP3-2	323	CGGTGTGCAAAACATTCGCCTTGTCCCTTAATTACGACCACGGGGGCGCGACGAAGCCGGGAGTGCAAGTCCGCCTTGTAGCGGGAAGCCCGACGGCCTAACAACGTCCCCACTTGAGCCCCGGGTTCAAGGTCGTTTCGCACACATCGTCATGGCGGAGAATGCAA
sRNA-Xcc2	2GSP3-2	327	CGGTGTGCAAAACATTCGCCTTGTCCCTTAATTACGACCACGGGGGCGCGACGAAGCCGGGAGTGCAAGTCCGCCTTGTAGCGGGAAGCCCGACGGCCTAACAACGTCCCCACTTGAACCCCGGGTTCAAGGTCGTTTCGCACACATCGTCATGGCGGAGAATGCAA
sRNA-Xcc3	3GSP3-2	341	AGGCAGCAACGGTATCGATTGATGCGAGCGCCGAGGTCAACCGGCGGGGACACCACCC
sRNA-Xcc3	3GSP3-2	346	AGGCAGCAACGGTATCGATTGATGCGGGCGCCGAGGTCAATCGGCGGGGACACCACCC
sRNA-Xcc3	3GSP3-2	353	AGGCAGCAACGGTATCGATTGATGCGGGCGCCGAGGTCAACCGGCGGGGACACCACCC
sRNA-Xcc3	3GSP3-2	357	AGGCAGCAACGGTATCGATTGATGCGGGCGCCGAGGTCAACCGGCGGGGACACCACCC
sRNA-Xcc3	3GSP3-2	370	AGGCAGCAACGGTATCGATTGATGCGGGCGCCGAGGTCAACCAGCGGGGACACCACCC
sRNA-Xcc3	3GSP3-2	340	AGGCAGCAACGGTATCGATTGATGCGGGCGCCGAGGTCAACCGGCGGGGACACCACC
sRNA-Xcc3	3GSP3-2	343	AGGCAGCAACGGTATCGATTGATGCGGGCGCCGAGGTCAACCGGCGGGGACACCACC
sRNA-Xcc3	3GSP3-2	344	AGGCAGCAACGGTATCGATTGATGCGGGCGTCGAGGTCAACCGGCGGGGACACCACC
sRNA-Xcc3	3GSP3-2	345	AGGCAGCAACGGTATCGATTGATGCGGGCGCCGAGGTCAACCGGCGGGGACACCACC
sRNA-Xcc3	3GSP3-2	348	AGGCAGCAACGGTATCGATTGATGCGGGCGCCGAGGTCAACCGGCGGGGACACCACC
sRNA-Xcc3	3GSP3-2	349	AGGCAGCAACGGTATCGATTGATGCGGGCGCCGAGGTCAACCGGCGGGGACACCACC
sRNA-Xcc4	4GSP3-2	626	ATGCGAGAGTAGGTCATCGCCAGGGGC
sRNA-Xcc4	4GSP3-2	627	ATGCGAGAGTAGGTCATCGCCAGGGGC
sRNA-Xcc4	4GSP3-2	628	ATGCGAGAGTAGGTCATCGCCAGGGGC
sRNA-Xcc4	4GSP3-2	630	ATGCGAGAGTAGGTCATCGCCAGGGGC
sRNA-Xcc4	4GSP3-2	631	ATGCGAGAGTAGGTCATCGCCAGGGGC
sRNA-Xcc4	4GSP3-2	632	ATGCGAGAGTAGGTCATCGCCAGGGGC
sRNA-Xcc4	4GSP3-2	634	ATGCGAGAGTAGGTCATCGCCAGGGGC
sRNA-Xcc4	4GSP3-2	635	ATGCGAGAGTAGGTCATCGCCAGGGGC
sRNA-Xcc4	4GSP3-2	636	ATGCGAGAGTAGGTCATCGCCAGGGGC
sRNA-Xcc4	4GSP3-2	637	ATGCGAGAGTAGGTCATCGCCAGGGGC
sRNA-Xcc4	4GSP3-2	638	ATGCGAGAGTAGGTCATCGCCAGGGGC
