# Supplementary material for: Identification of four novel small non-coding RNAs from Xanthomonas campestris pathovar campestris
Source: BMC Genomics. 2010 May 20;11:316. doi: 10.1186/1471-2164-11-316 (PMC2996969; doi:10.1186/1471-2164-11-316)
Supplement: Additional file 4 — Table S7.sRNA target prediction results.xls [file 1471-2164-11-316-S4.XLS]

## Sheet: Table S7. sRNA targets
Table S7. sRNA target prediction results＃
sRNA	Predicted target genes in Xcc8004 genome
	Gene ID	Gene name	Gene function	Gene category★	Score
sRNA-Xcc1	XC_2555		methyltransferase	Biotin	1
	XC_3322	rpmD	50S ribosomal protein L30	Ribosomal proteins	1
	XC_2172		strU protein	Undefined category	1
	XC_0398		conserved hypothetical protein	Conserved hypothetical proteins	1
	XC_0075		conserved hypothetical protein	Conserved hypothetical proteins	1
	XC_0430		conserved hypothetical protein	Conserved hypothetical proteins	1
	XC_2331	rpfB	rpfB (V)	Quorum sensing	1
	XC_1172	pqqG	pyrroloquinoline quinone biosynthesis protein G	Menaquinone, ubiquinone	1
	XC_0522		transcriptional regulator pbsX family	Activators-repressors	1
	XC_1212	ISxac3	ISxac3 transposase	Transposons	1
	XC_2863	rpsB	30S ribosomal protein S2	Ribosomal proteins	1
	XC_4047		conserved hypothetical protein	Conserved hypothetical proteins	1
	XC_0814	afuA	periplasmic iron-binding protein	Cations	1
	XC_2984	galA	arabinogalactan endo-1,4-beta-galactosidase	Degradation of polysaccharides and oligosaccharides	1
	XC_2886		sensor protein	Undefined category	1
	XC_1870		conserved hypothetical protein	Conserved hypothetical proteins	1
	XC_0843		chemotaxis protein	Chemotaxis and mobility	1
	XC_1981	sdhC	succinate dehydrogenase membrane anchor subunit	TCA cycle	1
	XC_2098	rne	ribonuclease E	Ribosomes - maturation and modification	1
	XC_2663	lysS	lysyl-tRNA synthetase	Aminoacyl tRNA synthetases and tRNA modification	1
	XC_2088		conserved hypothetical protein	Conserved hypothetical proteins	1
	XC_4109	polA	DNA polymerase I	Replication	1
	XC_3559		putative siderophore receptor	Other transport	1
	XC_1400		conserved hypothetical protein	Conserved hypothetical proteins	1
	XC_0485		conserved hypothetical protein	Conserved hypothetical proteins	1
	XC_1127		conserved hypothetical protein	Conserved hypothetical proteins	1
	XC_2708	pstS	ABC transporter phosphate binding protein	Anions	0.999
	XC_2084	Tn5041	Tn5041 transposase	Transposons	0.999
	XC_0634		conserved hypothetical protein	Conserved hypothetical proteins	0.999
	XC_1358	pilT	twitching motility protein	Surface structures	0.999
	XC_0177		conserved hypothetical protein	Conserved hypothetical proteins	0.999
	XC_1195	aspG	asparaginase	Polysaccharides	0.999
	XC_1737	yajC	preprotein translocase YajC subunit (V)	Sec and TAT system	0.999
	XC_2808		conserved hypothetical protein	Conserved hypothetical proteins	0.999
	XC_2937		conserved hypothetical protein	Conserved hypothetical proteins	0.998
	XC_0593		conserved hypothetical protein	Conserved hypothetical proteins	0.998
	XC_0622		conserved hypothetical protein	Conserved hypothetical proteins	0.997
	XC_3277		conserved hypothetical protein	Conserved hypothetical proteins	0.996
	XC_2018		conserved hypothetical protein	Conserved hypothetical proteins	0.995
	XC_0573	mdcD	delta subunit of malonate decarboxylase	Fatty acid and phosphatidic acid biosynthesis	0.994
	XC_1291		endoproteinase Arg-C	Protein degradation	0.994
	XC_0727		conserved hypothetical protein	Conserved hypothetical proteins	0.993
	XC_1504	tonB	TonB-like protein	Other transport	0.993
	XC_0305	yieG	xanthine/uracil permease	Other transport	0.993
	XC_3163	EAL and not GGDEF	EAL domain protein (V)	Quorum sensing	0.993
	XC_2316	tsr	chemotaxis protein	Chemotaxis and mobility	0.993
	XC_0166		transcriptional regulator asnC family	Activators-repressors	0.992
	XC_0093		conserved hypothetical protein	Conserved hypothetical proteins	0.992
	XC_1236		conserved hypothetical protein	Conserved hypothetical proteins	0.992
	XC_0649	hemC	porphobilinogen deaminase	Heme, porphyrin	0.992
	XC_3548	arsC	arsenate reductase	Drug and heavy metal resistance	0.991
	XC_4175		conserved hypothetical protein	Conserved hypothetical proteins	0.989
	XC_1459	phuR	outer membrane hemin receptor	Outer membrane constituents	0.989
	XC_1122	fhuA	TonB-dependent receptor	Other transport	0.984
	XC_0064		conserved hypothetical protein	Conserved hypothetical proteins	0.982
	XC_0811	oprO	porin O	Outer membrane constituents	0.982
	XC_3375		transcriptional regulator	Activators-repressors	0.977
	XC_0598		conserved hypothetical protein	Conserved hypothetical proteins	0.976
	XC_4100		ketosynthase	Xanthonadin	0.971
	XC_2719		acetylhydrolase	Polysaccharides	0.969
	XC_4170	idnK	gluconokinase	Degradation of small molecules	0.966
	XC_3974		hypothetical protein	Hypothetical proteins	0.965
	XC_1733		L-lysine 6-aminotransferase	Degradation of small molecules	0.965
	XC_3945	argS	arginyl-tRNA synthetase	Aminoacyl tRNA synthetases and tRNA modification	0.965
	XC_3594	pssA	phosphatidylserine synthase	Phospholipids	0.961
	XC_3686		conserved hypothetical protein	Conserved hypothetical proteins	0.958
	XC_0681	ISxac3	ISxac3 transposase	Transposons	0.957
	XC_2934	algU	RNA polymerase sigma factor	Sigma Factors	0.956
	XC_4197		glucan 1,4-beta-glucosidase (V)	Host cell wall degrading enzymes	0.954
	XC_3427	pcaH	protocatechuate 3,4-dioxygenase beta chain	Degradation of small molecules	0.951
	XC_2691		conserved hypothetical protein	Conserved hypothetical proteins	0.95
	XC_2184	moeA	molybdopterin biosynthesis	Molybdopterin	0.95
	XC_1793	petB	ubiquinol cytochrome C oxidoreductase, cytochrome B subunit	Aerobic respiration	0.948
	XC_0258		conserved hypothetical protein	Conserved hypothetical proteins	0.944
	XC_1498	rlpB	lipoprotein	Lipoprotein	0.943
	XC_0974		conserved hypothetical protein	Conserved hypothetical proteins	0.939
	XC_1950	orn	oligoribonuclease	RNA Degradation	0.932
	XC_1479		conserved hypothetical protein	Conserved hypothetical proteins	0.932
	XC_0609		inner membrane protein	Inner membrane	0.925
	XC_1772	potF	periplasmic putrescine-binding protein	Amino acids, amines	0.924
	XC_3304		conserved hypothetical protein	Conserved hypothetical proteins	0.923
	XC_0854		conserved hypothetical protein	Conserved hypothetical proteins	0.92
	XC_1008		aminopeptidase	Protein degradation	0.92
	XC_0053		conserved hypothetical protein	Conserved hypothetical proteins	0.919
	XC_0603		conserved hypothetical protein	Conserved hypothetical proteins	0.919
	XC_3867		conserved hypothetical protein	Conserved hypothetical proteins	0.915
	XC_3281		conserved hypothetical protein	Conserved hypothetical proteins	0.915
	XC_1642	aglA	alpha-glucosidase	Polyamines biosynthesis	0.914
	XC_1106		conserved hypothetical protein	Conserved hypothetical proteins	0.914
	XC_3280		peptidyl-Asp metalloendopeptidase	Protein degradation	0.912
	XC_0285	hrpB	ATP-dependent RNA helicase	Transcription	0.91
	XC_3298		pseudouridylate synthase	Transcription	0.895
	XC_0188		acetyltransferase	Surface polysaccharides, lipopolysaccharides and antigens	0.893
	XC_1260		histidine kinase/response regulator hybrid protein	Kinases-phosphatases	0.89
	XC_0903		conserved hypothetical protein	Conserved hypothetical proteins	0.878
	XC_2352		conserved hypothetical protein	Conserved hypothetical proteins	0.87
	XC_1097	cobQ	cobyric acid synthase	Cobalamin	0.869
	XC_2551		hexosyltransferase	Polysaccharides	0.869
	XC_0712	lipB	lipoate biosynthesis protein B	Lipoate	0.868
	XC_4244		transglycolase; epimerase	Undefined category	0.867
	XC_3104		conserved hypothetical protein	Conserved hypothetical proteins	0.867
	XC_0920		conserved hypothetical protein	Conserved hypothetical proteins	0.866
	XC_3010	hrpB2	HrpB2 protein (V)	Type III secretion system	0.866
	XC_2671	rpsF	30S ribosomal protein S6	Ribosomal proteins	0.864
	XC_1911		conserved hypothetical protein	Conserved hypothetical proteins	0.864
	XC_4080	ecaA	a-type carbonic anhydrase	Pool, multipurpose conversions	0.862
	XC_1494		conserved hypothetical protein	Conserved hypothetical proteins	0.859
	XC_1881	gaa	glutaryl-7-ACA acylase precursor	Degradation of lipids	0.856
	XC_3455		oxidoreductase	Electron transport	0.853
	XC_4302	btuE	glutathione peroxidase (V)	Detoxification	0.852
	XC_0965		conserved hypothetical protein	Conserved hypothetical proteins	0.849
	XC_3338	rplW	50S ribosomal protein L23	Ribosomal proteins	0.847
	XC_1589	nuoA	NADH-ubiquinone oxidoreductase NQO7 subunit	Aerobic respiration	0.846
	XC_1569	asd	aspartate semialdehyde dehydrogenase	Aspartate family and pyruvate family	0.842
	XC_1784		conserved hypothetical protein	Conserved hypothetical proteins	0.841
	XC_1906		conserved hypothetical protein	Conserved hypothetical proteins	0.836
	XC_1349		conserved hypothetical protein	Conserved hypothetical proteins	0.835
	XC_1840		phosphate-binding protein	Undefined category	0.832
	XC_0945	rpmE	50S ribosomal protein L31	Ribosomal proteins	0.832
	XC_2893		conserved hypothetical protein	Conserved hypothetical proteins	0.828
	XC_1371		conserved hypothetical protein	Conserved hypothetical proteins	0.826
	XC_3372		conserved hypothetical protein	Conserved hypothetical proteins	0.826
	XC_1419	creB	two-component system regulatory protein	Two component systems	0.822
	XC_3088	ribF	riboflavin biosynthesis protein	Riboflavin	0.818
	XC_1687		conserved hypothetical protein	Conserved hypothetical proteins	0.813
	XC_3456	tauD	taurine dioxygenase	Sulfur metabolism	0.805
	XC_2300	cheW	chemotaxis protein	Chemotaxis and mobility	0.803
	XC_3602		conserved hypothetical protein	Conserved hypothetical proteins	0.802
	XC_3405	torS	two-component system sensor protein	Two component systems	0.79
	XC_2261	fliG	flagellar protein	Chemotaxis and mobility	0.775
	XC_3106	purT	phosphoribosylglycinamide formyltransferase 2	Purine ribonucleotides	0.769
	XC_2865		conserved hypothetical protein	Conserved hypothetical proteins	0.768
	XC_2654	sdeB	atrazine chlorohydrolase	Degradation of small molecules	0.767
	XC_4249		ferrichrome-iron receptor	Cations	0.761
	XC_0473	trpE	anthranilate synthase component I	Aromatic amino acid family	0.758
	XC_3324	rplR	50S ribosomal protein L18	Ribosomal proteins	0.756
	XC_0246	rbcR	transcriptional regulator	Activators-repressors	0.755
	XC_1014	trmB	tRNA (guanine-N(7)-)-methyltransferase	Repair	0.755
	XC_1710		conserved hypothetical protein	Conserved hypothetical proteins	0.746
	XC_2537	cdh	CDP-diacylglycerol pyrophosphatase	Phospholipids	0.741
	XC_1294		hypothetical protein	Hypothetical proteins	0.739
	XC_2983	btuB	TonB-dependent receptor	Other transport	0.739
	XC_2935		conserved hypothetical protein	Conserved hypothetical proteins	0.736
	XC_3408	gst	glutathione S-transferase (V)	Detoxification	0.735
	XC_3450		conserved hypothetical protein	Conserved hypothetical proteins	0.727
	XC_3121	minC	cell division inhibitor	Cell division	0.726
	XC_0525		conserved hypothetical protein	Conserved hypothetical proteins	0.725
	XC_0132		deoxy-cytidylate deaminase	Restriction, modification	0.724
	XC_0286	tsr	chemotaxis protein	Chemotaxis and mobility	0.721
	XC_0624		conserved hypothetical protein	Conserved hypothetical proteins	0.715
	XC_0914		conserved hypothetical protein	Conserved hypothetical proteins	0.712
	XC_2199		conserved hypothetical protein	Conserved hypothetical proteins	0.712
	XC_1508		conserved hypothetical protein	Conserved hypothetical proteins	0.704
	XC_3384		conserved hypothetical protein	Conserved hypothetical proteins	0.702
	XC_0509	purD	phosphoribosylamine-glycine ligase	Purine ribonucleotides	0.697
	XC_2461	celD	glucan 1,4-beta-glucosidase (V)	Host cell wall degrading enzymes	0.692
	XC_3642	uptA	fumarylaceto-acetate hydrolase	Degradation of small molecules	0.692
	XC_1279	ptr	MFS transporter	Other transport	0.689
	XC_4310		conserved hypothetical protein	Conserved hypothetical proteins	0.687
	XC_0672		multidrug resistance efflux pump	Drug and heavy metal resistance	0.686
	XC_3590	pel	pectate lyase (V)	Host cell wall degrading enzymes	0.684
	XC_3376		extracellular protease	Protein degradation	0.682
	XC_1323		conserved hypothetical protein	Conserved hypothetical proteins	0.677
	XC_0067		hypothetical protein	Hypothetical proteins	0.675
	XC_3866		conserved hypothetical protein	Conserved hypothetical proteins	0.671
	XC_0664	xerC	site-specific recombinase	Recombination	0.671
	XC_4307		conserved hypothetical protein	Conserved hypothetical proteins	0.67
	XC_2903		conserved hypothetical protein	Conserved hypothetical proteins	0.668
	XC_0765	dsbA	disulfide oxidoreductase	Translation and modification	0.658
	XC_2287		conserved hypothetical protein	Conserved hypothetical proteins	0.656
	XC_1029		conserved hypothetical protein	Conserved hypothetical proteins	0.648
	XC_0595		oxidoreductase	Electron transport	0.648
	XC_3957	glnB	nitrogen regulatory protein P-II	Activators-repressors	0.646
	XC_0682	mxaF	methanol dehydrogenase heavy chain	Degradation of small molecules	0.646
	XC_2510	lexA	LexA repressor	Activators-repressors	0.64
	XC_1388		conserved hypothetical protein	Conserved hypothetical proteins	0.633
	XC_1495	trx	thioredoxin (V)	Detoxification	0.63
	XC_3571	xpsG	general secretion pathway protein G (V)	Type II secretion system	0.626
	XC_2517	folP	dihydropteroate synthase	Folic acid	0.624
	XC_0797	nodB	acetylxylan esterase (V)	Other pathogenicity factors	0.621
	XC_2348	carA	carbamoylphosphate synthase small chain	Pyrimidine ribonucleotides	0.61
	XC_0889	hisC	histidinol-phosphate aminotransferase	Histidine	0.609
	XC_0964		conserved hypothetical protein	Conserved hypothetical proteins	0.603
	XC_1535		lipoprotein	Lipoprotein	0.601
	XC_0679	mxaF	methanol dehydrogenase heavy chain	Degradation of small molecules	0.598
	XC_1958	phaE	PHA synthase subunit	Undefined category	0.594
	XC_0799		conserved hypothetical protein	Conserved hypothetical proteins	0.592
	XC_3743		conserved hypothetical protein	Conserved hypothetical proteins	0.591
	XC_2295		putative high-affinity Fe2+/Pb2+ permease	Cations	0.59
	XC_2831		conserved hypothetical protein	Conserved hypothetical proteins	0.59
	XC_3920	ISxac3	ISxac3 transposase	Transposons	0.574
	XC_0029	yahK	alcohol dehydrogenase	Electron transport	0.573
	XC_0153	xynB	xylanase (V)	Host cell wall degrading enzymes	0.57
	XC_1120	xynB	xylanase (V)	Host cell wall degrading enzymes	0.557
	XC_2181	cysG	siroheme synthase	Heme, porphyrin	0.553
	XC_3019	hrpD5	HrpD5 protein (V)	Type III secretion system	0.55
	XC_2337	prfB	putative peptide release factor 2 (V)	Quorum sensing	0.548
	XC_2533	kdsA	2-dehydro-3-deoxyphosphooctonate aldolase	Surface polysaccharides, lipopolysaccharides and antigens	0.539
	XC_1330		conserved hypothetical protein	Conserved hypothetical proteins	0.538
	XC_3745	ybeC	amino acid transporter	Amino acids, amines	0.525
	XC_1786		conserved hypothetical protein	Conserved hypothetical proteins	0.515
	XC_3168		conserved hypothetical protein	Conserved hypothetical proteins	0.513
	XC_1657		conserved hypothetical protein	Conserved hypothetical proteins	0.508
	XC_3963		hypothetical protein	Hypothetical proteins	0.501
	XC_4247		conserved hypothetical protein	Conserved hypothetical proteins	0.5
sRNA-Xcc2	XC_2632		conserved hypothetical protein	Conserved hypothetical proteins	0.351
	XC_1929		epimerase/dehydratase protein	Inner membrane	0.302
	XC_1388		conserved hypothetical protein	Conserved hypothetical proteins	0.212
	XC_4211	exuT	putative hexuronate transporter	Carbohydrates, organic acids, alcohols	0.137
	XC_4314		sugar diacide regulator	Activators-repressors	0.12
	XC_2337	prfB	putative peptide release factor 2 (V)	Quorum sensing	0.119
	XC_0398		conserved hypothetical protein	Conserved hypothetical proteins	0.114
	XC_1039		conserved hypothetical protein	Conserved hypothetical proteins	0.113
sRNA-Xcc3	XC_2258	rbfC	O-antigen biosynthesis protein	Surface polysaccharides, lipopolysaccharides and antigens	1
	XC_4019		conserved hypothetical protein	Conserved hypothetical proteins	1
	XC_1520	gltT	glutamate symport protein	Amino acids, amines	1
	XC_0342		conserved hypothetical protein	Conserved hypothetical proteins	0.999
	XC_3460		conserved hypothetical protein	Conserved hypothetical proteins	0.999
	XC_3613	rmlB	dTDP-glucose-4,6-dehydratase (V)	Lipopolysaccharides	0.995
	XC_0526		conserved hypothetical protein	Conserved hypothetical proteins	0.987
	XC_1987		conserved hypothetical protein	Conserved hypothetical proteins	0.954
	XC_0311		conserved hypothetical protein	Conserved hypothetical proteins	0.939
	XC_3999	acrE	acriflavin resistance protein	Drug and heavy metal resistance	0.88
	XC_0129		conserved hypothetical protein	Conserved hypothetical proteins	0.812
	XC_3220		conserved hypothetical protein	Conserved hypothetical proteins	0.781
	XC_0872	pfkA	6-phosphofructokinase	Glycolysis	0.763
	XC_3702		conserved hypothetical protein	Conserved hypothetical proteins	0.754
	XC_3127		conserved hypothetical protein	Conserved hypothetical proteins	0.723
	XC_0283		pseudouridylate synthase	Transcription	0.636
	XC_2632		conserved hypothetical protein	Conserved hypothetical proteins	0.624
	XC_3841	ndh	NADH dehydrogenase	Aerobic respiration	0.622
	XC_1188		conserved hypothetical protein	Conserved hypothetical proteins	0.611
	XC_2185		conserved hypothetical protein	Conserved hypothetical proteins	0.591
	XC_0537		ATP-dependent DNA helicase	Repair	0.516
sRNA-Xcc4	XC_2084	Tn5041	Tn5041 transposase	Transposons	1
	XC_0821	maeB	NADP-dependent malic enzyme	Gluconeogenesis	1
	XC_1702		ketoglutarate semialdehyde dehydrogenase	Electron transport	1
	XC_4093		phosphotransferase	Xanthonadin	1
	XC_1127		conserved hypothetical protein	Conserved hypothetical proteins	1
	XC_0629		conserved hypothetical protein	Conserved hypothetical proteins	1
	XC_0548	aroG	phospho-2-dehydro-3-deoxyheptonate aldolase	Aromatic amino acid family	1
	XC_2018		conserved hypothetical protein	Conserved hypothetical proteins	1
	XC_0990	cysH	3'-phosphoadenosine 5'-phosphosulfate reductase	Sulfur metabolism	1
	XC_3601		conserved hypothetical protein	Conserved hypothetical proteins	1
	XC_1938		two-component system regulatory protein	Two component systems	1
	XC_4227	lppC	acid phosphatase	Degradation of small molecules	1
	XC_1886	strW	transport protein	Other transport	0.998
	XC_0659		protease II	Protein degradation	0.998
	XC_4044	piuB	iron-uptake factor	Other transport	0.998
	XC_1701	dapA	dihydrodipicolinate synthetase	Aspartate family and pyruvate family	0.994
	XC_0643		aminopeptidase	Protein degradation	0.99
	XC_4019		conserved hypothetical protein	Conserved hypothetical proteins	0.989
	XC_2150		oxidoreductase	Electron transport	0.987
	XC_4222		transcriptional regulator lacI family	Activators-repressors	0.985
	XC_2445		aldehyde dehydrogenase	Electron transport	0.983
	XC_1460		conserved hypothetical protein	Conserved hypothetical proteins	0.983
	XC_0154	mhpD	2-keto-4-pentenoate hydratase	Degradation of small molecules	0.982
	XC_3761		conserved hypothetical protein	Conserved hypothetical proteins	0.981
	XC_3661		conserved hypothetical protein	Conserved hypothetical proteins	0.978
	XC_1706	yveA	amino acid permease	Amino acids, amines	0.975
	XC_0991	cysI	NADPH-sulfite reductase iron-sulfur protein	Sulfur metabolism	0.963
	XC_4016		conserved hypothetical protein	Conserved hypothetical proteins	0.96
	XC_0622		conserved hypothetical protein	Conserved hypothetical proteins	0.959
	XC_3064	xylB	xylosidase/arabinosidase	Degradation of polysaccharides and oligosaccharides	0.954
	XC_2770		conserved hypothetical protein	Conserved hypothetical proteins	0.954
	XC_2261	fliG	flagellar protein	Chemotaxis and mobility	0.944
	XC_0700		hypothetical protein	Hypothetical proteins	0.928
	XC_2280	fleN	flagellar biosynthesis switch protein	Cell division	0.918
	XC_0093		conserved hypothetical protein	Conserved hypothetical proteins	0.915
	XC_2211	lolA	outer-membrane lipoproteins carrier protein precursor (V)	Sec and TAT system	0.908
	XC_1097	cobQ	cobyric acid synthase	Cobalamin	0.906
	XC_1515		extracellular protease	Protein degradation	0.904
	XC_1113	bfeA	ferric enterobactin receptor	Cations	0.897
	XC_2663	lysS	lysyl-tRNA synthetase	Aminoacyl tRNA synthetases and tRNA modification	0.888
	XC_1331	dapE	succinyl-diaminopimelate desuccinylase	Aspartate family and pyruvate family	0.886
	XC_2809	gcdH	glutaryl-CoA dehydrogenase	Degradation of small molecules	0.879
	XC_4178	glyQ	glycyl-tRNA synthetase alpha chain	Aminoacyl tRNA synthetases and tRNA modification	0.869
	XC_2318	cheW	chemotaxis protein	Chemotaxis and mobility	0.861
	XC_1483	yjl094C	cation:proton antiporter	Cations	0.856
	XC_3687		Xaa-Pro dipeptidase	Protein degradation	0.856
	XC_3999	acrE	acriflavin resistance protein	Drug and heavy metal resistance	0.847
	XC_4194		sialic acid-specific 9-O-acetylesterase	Surface polysaccharides, lipopolysaccharides and antigens	0.844
	XC_0668	hslU	ATP-dependent HslUV protease ATP-binding subunit HslU	Protein degradation	0.841
	XC_2199		conserved hypothetical protein	Conserved hypothetical proteins	0.84
	XC_3309	typA	GTP-binding elongation factor protein	Cell division	0.834
	XC_0306		hypothetical protein	Hypothetical proteins	0.834
	XC_1063	sucC	succinyl-CoA synthetase beta subunit	TCA cycle	0.833
	XC_1176	ponB	penicillin-binding protein 1B	Inner membrane	0.833
	XC_2364	serA	D-3-phosphoglycerate dehydrogenase	Glycine-serine family	0.826
	XC_2088		conserved hypothetical protein	Conserved hypothetical proteins	0.821
	XC_0250		conserved hypothetical protein	Conserved hypothetical proteins	0.805
	XC_2867	pyrH	uridylate kinase	Nucleotide interconversions	0.796
	XC_3991		hydrolase	Undefined category	0.79
	XC_1770	glnA	glutamine synthetase	Glutamate family	0.789
	XC_1316	kpsF	polysialic acid capsule expression protein	Surface polysaccharides, lipopolysaccharides and antigens	0.78
	XC_0363		transcriptional regulator marR family	Activators-repressors	0.77
	XC_4119	fldZ	acyl transferase	Degradation of small molecules	0.758
	XC_4324	glpQ	glycerophosphoryl diester phosphodiesterase	Phospholipids	0.754
	XC_3704		conserved hypothetical protein	Conserved hypothetical proteins	0.733
	XC_2528	ispF	2C-methyl-D-erythritol 2,4-cyclodiphosphate synthase	Fatty acid and phosphatidic acid biosynthesis	0.731
	XC_0634		conserved hypothetical protein	Conserved hypothetical proteins	0.729
	XC_1612		conserved hypothetical protein	Conserved hypothetical proteins	0.728
	XC_1956	hbdH	D-beta-hydroxybutyrate dehydrogenase	Electron transport	0.708
	XC_0516	pgsA	CDP-diacylglycerol-glycerol-3-phosphate 3-phosphatidyltransferase-related protein	Fatty acid and phosphatidic acid biosynthesis	0.708
	XC_0046		ankyrin-like protein	Inner membrane	0.701
	XC_0258		conserved hypothetical protein	Conserved hypothetical proteins	0.688
	XC_0542	xopX	effector protein (V)	Type III-effectors and candidates	0.682
	XC_3036		conserved hypothetical protein	Conserved hypothetical proteins	0.674
	XC_0188		acetyltransferase	Surface polysaccharides, lipopolysaccharides and antigens	0.673
	XC_2284	cheA	chemotaxis related protein	Chemotaxis and mobility	0.666
	XC_1214	bga	beta-galactosidase	Degradation of polysaccharides and oligosaccharides	0.663
	XC_1970	czcB	cation efflux system protein	Drug and heavy metal resistance	0.655
	XC_1505		outer membrane protein	Inner membrane	0.652
	XC_0191		conserved hypothetical protein	Conserved hypothetical proteins	0.638
	XC_0251		conserved hypothetical protein	Conserved hypothetical proteins	0.623
	XC_4292		microcystin dependent protein	Undefined category	0.622
	XC_1846	ubiG	3-demethylubiquinone-9 3-methyltransferase	Menaquinone, ubiquinone	0.619
	XC_1859		alpha-hemolysin (V)	Toxin and adhesin	0.617
	XC_3771	msbA	ATP binding transporter 1	Other transport	0.602
	XC_0333		oxidoreductase	Electron transport	0.597
	XC_4200		bleomycin resistance protein	Drug and heavy metal resistance	0.595
	XC_3790		transcriptional regulator	Activators-repressors	0.595
	XC_2353		conserved hypothetical protein	Conserved hypothetical proteins	0.584
	XC_2632		conserved hypothetical protein	Conserved hypothetical proteins	0.577
	XC_1740		conserved hypothetical protein	Conserved hypothetical proteins	0.573
	XC_0398		conserved hypothetical protein	Conserved hypothetical proteins	0.572
	XC_1642	aglA	alpha-glucosidase	Degradation of polysaccharides and oligosaccharides	0.56
	XC_4163		transcriptional regulator araC family	Activators-repressors	0.559
	XC_3134	bcr	MFS transporter	Other transport	0.558
	XC_1858	pyrC	dihydroorotase	Pyrimidine ribonucleotides	0.555
	XC_0319	frp	FMN oxidoreductase	Electron transport	0.553
	XC_1040		conserved hypothetical protein	Conserved hypothetical proteins	0.542
	XC_0163		rhamnogalacturonan acetylesterase	Degradation of polysaccharides and oligosaccharides	0.538
	XC_2496	bcp	bacterioferritin comigratory protein (V)	Detoxification	0.526
	XC_1188		conserved hypothetical protein	Conserved hypothetical proteins	0.525
	XC_3963		hypothetical protein	Hypothetical proteins	0.52
	XC_2369		sugar aldolase	Sugars and sugar nucleotides biosynthesis	0.505
	XC_3481		conserved hypothetical protein	Conserved hypothetical proteins	0.503
＃The potential targets were predicted by using the software developed by Cao et al [S1].For sRNA-1, the results that score≥0.1 were shown; and for other sRNAs,the results that score≥0.5 were shown.
★Functional categorization of gene was based on the method described by He et al[S2].
(V) indictes the gene is a known virulence gene.
S1. Cao Y, Zhao YL, Cha L, Ying XM, Wang LG, Shao NS, Li WJ: sRNATarget: a web server for prediction of bacterial sRNA targets. Bioinformation 2009, 3: 364-366.
S2. HeYQ，Zhang L， Jiang BL， Zhang ZC，Xu RQ, Tang DJ, Qin J, Jiang W, Zhang X, Liao J, Cao JR, Zhang SS, Wei MM, Liang XX, Lu GT, Feng JX, Chen B, Cheng J, Tang JL: Comparative and functional genomics reveals genetic diversity and determinants of host specificity among reference strains and a large collection of Chinese isolates of the phytopathogen Xanthomonas campestris pv. campestris. Genome Bi…
